# Supplementary material for: Detection and correction of false segmental duplications caused by genome mis-assembly
Source: Genome Biol. 2010 Mar 10;11(3):R28. doi: 10.1186/gb-2010-11-3-r28 (PMC2864568; doi:10.1186/gb-2010-11-3-r28)
Supplement: Additional file 1 — Descriptions of contigs involved in mis-assembled DCCs and DOCs, annotations on false duplications, and polymorphisms discovered. [file gb-2010-11-3-r28-S1.gz]

Archive with 17 entries (16 files):
- supp
- supp/chicken.dcc
- supp/chicken.doc
- supp/chicken.md
- supp/chicken.unp.dcc
- supp/chicken.unp.doc
- supp/chimp.dcc
- supp/chimp.doc
- supp/chimp.md
- supp/chimp.unp.dcc
- supp/chimp.unp.doc
- supp/dog.dcc
- supp/dog.doc
- supp/dog.unp.dcc
- supp/dog.unp.doc
- supp/._README
- supp/README
