# Supplementary material for: Detection and correction of false segmental duplications caused by genome mis-assembly
Source: Genome Biol. 2010 Mar 10;11(3):R28. doi: 10.1186/gb-2010-11-3-r28 (PMC2864568; doi:10.1186/gb-2010-11-3-r28)
Supplement: Additional file 1 — Descriptions of contigs involved in mis-assembled DCCs and DOCs, annotations on false duplications, and polymorphisms discovered. [file gb-2010-11-3-r28-S1.gz › supp/chicken.dcc]

Contig250.18	Contig250.19	2959	+
Contig39.379	Contig39.378	7033	+
Contig250.10	Contig250.9	3674	+
Contig129.65	Contig129.64	3035	+
Contig44.180	Contig44.174	11842	+
Contig90.88	Contig90.87	2848	+
Contig90.123	Contig90.124	3475	+
Contig37.232	Contig37.231	5453	+
Contig5.707	Contig5.708	2630	+
Contig88.4	Contig88.3	4788	+
Contig83.107	Contig83.115	3455	+
Contig80.50	Contig80.49	8158	+
Contig142.13	Contig142.14	1	+
Contig142.16	Contig142.17	2071	+
Contig80.55	Contig80.56	-38	+
Contig142.18	Contig142.19	1485	+
Contig53.154	Contig53.153	20367	+
Contig31.310	Contig31.311	67	+
Contig53.156	Contig53.157	1866	+
Contig45.184	Contig45.183	4295	+
Contig105.75	Contig105.74	11572	+
Contig50.200	Contig50.199	43523	+
Contig37.230	Contig37.229	32588	+
Contig12.402	Contig12.403	741	+
Contig1.258	Contig1.259	1589	+
Contig157.12	Contig157.11	9641	+
Contig115.143	Contig115.142	3328	+
Contig124.22	Contig124.23	2038	+
Contig24.254	Contig24.255	1682	+
Contig115.147	Contig115.148	496	+
Contig96.135	Contig96.134	4317	+
Contig21.193	Contig21.192	39579	+
Contig21.196	Contig21.195	7174	+
Contig115.60	Contig115.61	228	+
Contig80.211	Contig80.212	2965	+
Contig80.214	Contig80.215	1132	+
Contig252.9	Contig252.8	3927	+
Contig37.602	Contig37.601	14293	+
Contig52.335	Contig52.334	42112	+
Contig16.272	Contig16.271	41562	+
Contig20.342	Contig20.341	26480	+
Contig12.531	Contig12.530	8700	+
Contig37.586	Contig37.585	39699	+
Contig6.742	Contig6.741	5699	+
Contig76.158	Contig76.157	1334	+
Contig82.104	Contig82.105	390	+
Contig82.108	Contig82.110	3000	+
Contig5.704	Contig5.705	2296	+
Contig76.251	Contig76.250	8558	+
Contig76.253	Contig76.252	5923	+
Contig6.696	Contig6.697	552	+
Contig51.223	Contig51.222	7645	+
Contig21.682	Contig21.683	1715	+
Contig22.634	Contig22.633	8623	+
Contig129.40	Contig129.41	53	+
Contig158.19	Contig158.18	11831	+
Contig129.43	Contig129.44	2107	+
Contig206.1	Contig206.2	3720	+
Contig22.222	Contig22.223	1629	+
Contig79.32	Contig79.33	1992	+
Contig40.360	Contig40.358	7523	+
Contig55.155	Contig55.154	290	+
Contig206.8	Contig206.7	4536	+
Contig158.67	Contig158.68	2625	+
Contig37.197	Contig37.199	5714	+
Contig71.131	Contig71.130	10444	+
Contig71.135	Contig71.134	4320	+
Contig22.226	Contig22.227	1910	+
Contig71.139	Contig71.140	553	+
Contig80.187	Contig80.186	40276	+
Contig165.16	Contig165.17	2378	+
Contig80.184	Contig80.185	1695	+
Contig1.186	Contig1.187	13699	+
Contig21.537	Contig21.538	1689	+
Contig75.57	Contig75.56	14579	+
Contig9.134	Contig9.133	13771	+
Contig171.7	Contig171.6	4551	+
Contig40.288	Contig40.289	1029	+
Contig171.2	Contig171.3	968	+
Contig40.284	Contig40.283	10837	+
Contig35.228	Contig35.227	13814	+
Contig28.380	Contig28.379	17040	+
Contig51.264	Contig51.263	561	+
Contig167.16	Contig167.17	2204	+
Contig42.23	Contig42.24	2264	+
Contig21.440	Contig21.441	1147	+
Contig21.559	Contig21.558	6927	+
Contig57.153	Contig57.151	4544	+
Contig22.555	Contig22.554	18177	+
Contig3.90	Contig3.91	1802	+
Contig8.715	Contig8.716	893	+
Contig51.358	Contig51.359	2280	+
Contig80.54	Contig80.53	14991	+
Contig76.24	Contig76.25	2371	+
Contig215.29	Contig215.31	2803	+
Contig234.21	Contig234.22	263	+
Contig37.4	Contig37.3	6956	+
Contig19.472	Contig19.473	2780	+
Contig19.474	Contig19.473	17176	+
Contig19.477	Contig19.476	18069	+
Contig31.703	Contig31.704	3175	+
Contig69.164	Contig69.163	11640	+
Contig69.165	Contig69.166	1465	+
Contig246.12	Contig246.13	-116	+
Contig31.3	Contig31.2	15590	+
Contig19.97	Contig19.98	1381	+
Contig13.914	Contig13.913	9510	+
Contig69.219	Contig69.218	8246	+
Contig13.891	Contig13.890	3828	+
Contig3.237	Contig3.238	755	+
Contig42.261	Contig42.260	5609	+
Contig23.4	Contig23.5	1061	+
Contig21.686	Contig21.687	1164	+
Contig69.187	Contig69.188	2226	+
Contig35.254	Contig35.253	11321	+
Contig13.592	Contig13.593	1314	+
Contig13.605	Contig13.604	19002	+
Contig22.794	Contig22.793	13626	+
Contig50.184	Contig50.185	1080	+
Contig50.188	Contig50.187	15491	+
Contig54.24	Contig54.25	2680	+
Contig169.53	Contig169.52	3160	+
Contig54.28	Contig54.25	18425	+
Contig13.827	Contig13.828	2216	+
Contig28.416	Contig28.417	909	+
Contig28.414	Contig28.415	2655	+
Contig3.309	Contig3.310	3625	+
Contig37.627	Contig37.626	4699	+
Contig37.623	Contig37.622	41008	+
Contig98.80	Contig98.79	13206	+
Contig21.703	Contig21.701	19129	+
Contig98.82	Contig98.83	3286	+
Contig98.86	Contig98.85	8335	+
Contig88.79	Contig88.80	981	+
Contig369.3	Contig369.4	584	+
Contig23.251	Contig23.252	2220	+
Contig23.257	Contig23.258	2600	+
Contig23.255	Contig23.254	38443	+
Contig23.259	Contig23.258	14568	+
Contig16.542	Contig16.541	15438	+
Contig1.59	Contig1.58	9380	+
Contig16.540	Contig16.541	2610	+
Contig3.55	Contig3.54	25915	+
Contig16.545	Contig16.544	562	+
Contig31.136	Contig31.137	1611	+
Contig3.58	Contig3.57	3596	+
Contig31.95	Contig31.94	3334	+
Contig31.92	Contig31.91	19161	+
Contig31.93	Contig31.94	1679	+
Contig52.393	Contig52.394	1817	+
Contig264.4	Contig264.5	1453	+
Contig31.98	Contig31.97	6065	+
Contig31.640	Contig31.639	9915	+
Contig5.666	Contig5.667	3233	+
Contig28.301	Contig28.302	1762	+
Contig31.647	Contig31.646	29271	+
Contig5.669	Contig5.670	1474	+
Contig28.309	Contig28.308	15609	+
Contig37.531	Contig37.530	3569	+
Contig52.385	Contig52.386	3173	+
Contig21.843	Contig21.844	489	+
Contig21.842	Contig21.841	9316	+
Contig52.388	Contig52.389	933	+
Contig80.81	Contig80.82	1021	+
Contig454.4	Contig454.3	9148	+
Contig54.12	Contig54.13	2012	+
Contig25.311	Contig25.310	29222	+
Contig116.88	Contig116.87	48848	+
Contig39.148	Contig39.147	2281	+
Contig4.931	Contig4.932	878	+
Contig39.369	Contig39.368	9639	+
Contig105.68	Contig105.67	9769	+
Contig39.366	Contig39.365	3086	+
Contig235.8	Contig235.7	6898	+
Contig39.9	Contig39.10	475	+
Contig39.361	Contig39.360	8497	+
Contig90.136	Contig90.137	2832	+
Contig90.131	Contig90.130	33914	+
Contig21.769	Contig21.768	2231	+
Contig21.705	Contig21.704	5365	+
Contig31.762	Contig31.763	2971	+
Contig21.702	Contig21.701	16273	+
Contig30.17	Contig30.16	14063	+
Contig13.995	Contig13.996	2546	+
Contig37.441	Contig37.440	15826	+
Contig50.39	Contig50.37	5436	+
Contig80.25	Contig80.26	727	+
Contig4.335	Contig4.336	122	+
Contig24.253	Contig24.252	80	+
Contig33.93	Contig33.97	4761	+
Contig40.326	Contig40.327	1767	+
Contig115.12	Contig115.13	1782	+
Contig7.661	Contig7.662	1227	+
Contig90.31	Contig90.29	11620	+
Contig48.43	Contig48.44	1314	+
Contig48.47	Contig48.46	12865	+
Contig36.15	Contig36.14	16875	+
Contig39.35	Contig39.34	19735	+
Contig12.430	Contig12.431	2611	+
Contig37.148	Contig37.149	2512	+
Contig12.438	Contig12.437	5186	+
Contig3.429	Contig3.428	80378	+
Contig28.469	Contig28.468	5518	+
Contig1.249	Contig1.250	3397	+
Contig48.150	Contig48.151	1914	+
Contig52.348	Contig52.349	2161	+
Contig31.77	Contig31.76	10573	+
Contig62.105	Contig62.104	33116	+
Contig96.102	Contig96.101	18958	+
Contig96.103	Contig96.104	2152	+
Contig96.100	Contig96.101	1600	+
Contig48.372	Contig48.373	1607	+
Contig80.225	Contig80.224	32050	+
Contig95.66	Contig95.67	-35	+
Contig82.15	Contig82.14	3130	+
Contig3.421	Contig3.422	1737	+
Contig18.599	Contig18.601	7575	+
Contig246.14	Contig246.15	2130	+
Contig20.371	Contig20.370	5725	+
Contig12.500	Contig12.497	6270	+
Contig18.598	Contig18.601	4059	+
Contig98.124	Contig98.123	8462	+
Contig12.508	Contig12.509	1263	+
Contig75.204	Contig75.205	1128	+
Contig75.206	Contig75.207	1836	+
Contig3.292	Contig3.291	3093	+
Contig36.275	Contig36.276	800	+
Contig23.283	Contig23.284	1388	+
Contig9.70	Contig9.69	12706	+
Contig82.18	Contig82.19	311	+
Contig48.305	Contig48.304	11772	+
Contig222.14	Contig222.13	44365	+
Contig48.208	Contig48.209	1643	+
Contig51.237	Contig51.238	1579	+
Contig5.949	Contig5.950	1557	+
Contig55.149	Contig55.150	1944	+
Contig55.148	Contig55.147	9215	+
Contig3.294	Contig3.293	20035	+
Contig75.83	Contig75.82	4373	+
Contig53.280	Contig53.281	1210	+
Contig129.58	Contig129.59	1823	+
Contig7.689	Contig7.690	2216	+
Contig71.127	Contig71.128	1047	+
Contig8.374	Contig8.375	472	+
Contig165.26	Contig165.25	4414	+
Contig34.18	Contig34.19	3217	+
Contig40.272	Contig40.271	9634	+
Contig40.278	Contig40.279	2473	+
Contig6.758	Contig6.759	1496	+
Contig34.15	Contig34.14	3041	+
Contig71.305	Contig71.306	1280	+
Contig21.541	Contig21.542	867	+
Contig21.543	Contig21.542	10038	+
Contig71.303	Contig71.304	1525	+
Contig21.548	Contig21.547	8494	+
Contig71.309	Contig71.308	4196	+
Contig51.126	Contig51.127	2735	+
Contig34.206	Contig34.205	19834	+
Contig34.208	Contig34.209	2639	+
Contig40.292	Contig40.293	907	+
Contig214.56	Contig214.55	3563	+
Contig214.50	Contig214.49	4998	+
Contig95.82	Contig95.81	3168	+
Contig23.9	Contig23.8	2101	+
Contig95.80	Contig95.81	993	+
Contig5.188	Contig5.186	56586	+
Contig88.125	Contig88.124	11259	+
Contig57.149	Contig57.150	1815	+
Contig58.16	Contig58.14	9621	+
Contig21.300	Contig21.299	61184	+
Contig57.141	Contig57.140	20178	+
Contig13.17	Contig13.16	6881	+
Contig37.718	Contig37.719	2166	+
Contig22.542	Contig22.541	31856	+
Contig115.63	Contig115.62	3913	+
Contig183.21	Contig183.22	2091	+
Contig30.9	Contig30.10	834	+
Contig19.487	Contig19.486	23182	+
Contig50.64	Contig50.58	10291	+
Contig5.872	Contig5.874	8959	+
Contig215.30	Contig215.31	1369	+
Contig5.879	Contig5.878	10749	+
Contig19.489	Contig19.490	1336	+
Contig69.171	Contig69.167	8005	+
Contig69.176	Contig69.175	30516	+
Contig45.12	Contig45.11	11789	+
Contig37.709	Contig37.710	2570	+
Contig13.906	Contig13.907	1804	+
Contig69.209	Contig69.208	15330	+
Contig13.904	Contig13.905	1612	+
Contig37.702	Contig37.701	5566	+
Contig187.36	Contig187.37	3356	+
Contig115.65	Contig115.66	2321	+
Contig69.198	Contig69.199	355	+
Contig12.533	Contig12.534	7788	+
Contig214.38	Contig214.28	1536	+
Contig23.100	Contig23.102	3891	+
Contig23.101	Contig23.102	1469	+
Contig13.589	Contig13.590	1585	+
Contig23.105	Contig23.104	3504	+
Contig50.193	Contig50.194	1641	+
Contig115.64	Contig115.66	346	+
Contig22.786	Contig22.784	8861	+
Contig31.345	Contig31.344	12738	+
Contig5.442	Contig5.443	956	+
Contig13.618	Contig13.617	3886	+
Contig28.426	Contig28.425	17023	+
Contig98.35	Contig98.34	6943	+
Contig28.424	Contig28.425	2922	+
Contig13.835	Contig13.836	1897	+
Contig16.127	Contig16.126	44062	+
Contig28.428	Contig28.431	4537	+
Contig28.429	Contig28.431	9644	+
Contig52.261	Contig52.260	6640	+
Contig3.316	Contig3.317	2143	+
Contig23.244	Contig23.243	19195	+
Contig3.314	Contig3.315	875	+
Contig3.311	Contig3.310	7540	+
Contig109.18	Contig109.20	8542	+
Contig31.613	Contig31.614	1314	+
Contig31.666	Contig31.667	1031	+
Contig1.48	Contig1.49	2824	+
Contig224.12	Contig224.11	3853	+
Contig31.122	Contig31.123	-22	+
Contig25.490	Contig25.489	9748	+
Contig25.491	Contig25.492	2488	+
Contig153.41	Contig153.42	3058	+
Contig5.128	Contig5.129	2195	+
Contig5.126	Contig5.127	1303	+
Contig5.125	Contig5.124	8075	+
Contig31.653	Contig31.654	2620	+
Contig31.657	Contig31.656	8363	+
Contig3.251	Contig3.249	20023	+
Contig31.655	Contig31.654	5086	+
Contig5.492	Contig5.491	37872	+
Contig5.497	Contig5.494	6266	+
Contig21.833	Contig21.834	95	+
Contig52.396	Contig52.394	8593	+
Contig37.525	Contig37.524	6625	+
Contig17.446	Contig17.447	787	+
Contig53.121	Contig53.120	14562	+
Contig39.172	Contig39.173	2836	+
Contig20.307	Contig20.308	617	+
Contig105.93	Contig105.94	322	+
Contig53.311	Contig53.310	28111	+
Contig53.317	Contig53.318	739	+
Contig25.104	Contig25.103	794	+
Contig5.728	Contig5.729	85	+
Contig28.208	Contig28.209	5277	+
Contig90.149	Contig90.148	10549	+
Contig5.721	Contig5.722	1047	+
Contig39.428	Contig39.429	2147	+
Contig3.492	Contig3.491	6482	+
Contig76.256	Contig76.255	4301	+
Contig37.458	Contig37.459	1522	+
Contig153.70	Contig153.71	1851	+
Contig37.454	Contig37.455	4875	+
Contig142.32	Contig142.33	3357	+
Contig37.452	Contig37.453	1675	+
Contig51.220	Contig51.219	5413	+
Contig4.323	Contig4.322	31594	+
Contig51.221	Contig51.222	2003	+
Contig13.1131	Contig13.1130	11486	+
Contig53.191	Contig53.190	17045	+
Contig8.380	Contig8.379	3602	+
Contig116.89	Contig116.90	861	+
Contig25.414	Contig25.415	1770	+
Contig102.57	Contig102.58	153	+
Contig90.158	Contig90.159	928	+
Contig39.440	Contig39.441	999	+
Contig4.920	Contig4.921	2999	+
Contig16.121	Contig16.122	112	+
Contig95.76	Contig95.77	2397	+
Contig48.362	Contig48.361	12230	+
Contig95.74	Contig95.73	18141	+
Contig80.232	Contig80.231	6363	+
Contig80.237	Contig80.236	18492	+
Contig7.597	Contig7.599	2310	+
Contig20.369	Contig20.370	800	+
Contig12.519	Contig12.518	5452	+
Contig12.514	Contig12.515	854	+
Contig12.511	Contig12.510	10903	+
Contig12.513	Contig12.512	2431	+
Contig44.102	Contig44.103	1542	+
Contig265.22	Contig265.21	6353	+
Contig31.233	Contig31.234	2113	+
Contig28.511	Contig28.512	658	+
Contig53.171	Contig53.172	1928	+
Contig51.203	Contig51.204	2439	+
Contig51.200	Contig51.199	37853	+
Contig79.31	Contig79.34	3853	+
Contig48.215	Contig48.214	10789	+
Contig48.213	Contig48.214	2900	+
Contig31.86	Contig31.87	1889	+
Contig79.15	Contig79.14	2840	+
Contig58.4	Contig58.5	919	+
Contig21.224	Contig21.225	2153	+
Contig21.226	Contig21.225	17776	+
Contig165.31	Contig165.32	2896	+
Contig7.692	Contig7.693	1863	+
Contig21.553	Contig21.554	1095	+
Contig69.340	Contig69.341	1593	+
Contig21.550	Contig21.549	19949	+
Contig178.21	Contig178.22	3080	+
Contig31.418	Contig31.417	5305	+
Contig75.34	Contig75.33	6867	+
Contig75.35	Contig75.36	843	+
Contig35.242	Contig35.243	-67	+
Contig75.32	Contig75.31	8110	+
Contig5.410	Contig5.411	5491	-
Contig13.113	Contig13.114	1376	+
Contig22.782	Contig22.783	941	+
Contig19.335	Contig19.336	2720	+
Contig224.24	Contig224.23	3701	+
Contig214.48	Contig214.47	15132	+
Contig28.436	Contig28.437	1233	+
Contig21.315	Contig21.316	2280	+
Contig31.411	Contig31.412	1354	+
Contig21.313	Contig21.314	5487	+
Contig52.312	Contig52.318	3403	+
Contig235.6	Contig235.7	2750	+
Contig57.170	Contig57.169	9559	+
Contig21.206	Contig21.207	1211	+
Contig71.204	Contig71.203	39687	-
Contig28.534	Contig28.536	3398	+
Contig21.613	Contig21.612	9520	+
Contig71.202	Contig71.203	1510	+
Contig13.807	Contig13.806	22667	+
Contig13.636	Contig13.635	11339	+
Contig1.27	Contig1.28	1741	+
Contig104.203	Contig104.202	9768	+
Contig5.867	Contig5.870	8834	+
Contig102.98	Contig102.99	1768	+
Contig13.753	Contig13.752	3036	+
Contig102.95	Contig102.96	889	+
Contig102.90	Contig102.89	4435	+
Contig102.91	Contig102.89	6552	+
Contig102.93	Contig102.88	14258	+
Contig22.207	Contig22.206	5385	+
Contig54.45	Contig54.44	5574	+
Contig92.23	Contig92.33	26839	+
Contig31.244	Contig31.245	1489	+
Contig3.258	Contig3.259	1945	+
Contig79.107	Contig79.108	1091	+
Contig69.237	Contig69.238	3020	+
Contig42.241	Contig42.240	8013	+
Contig3.490	Contig3.491	89	+
Contig3.495	Contig3.496	130	+
Contig23.115	Contig23.116	2077	+
Contig21.532	Contig21.533	1333	+
Contig16.83	Contig16.81	12725	+
Contig13.623	Contig13.622	17247	+
Contig13.621	Contig13.620	1321	+
Contig13.627	Contig13.628	2553	+
Contig31.333	Contig31.334	1910	+
Contig56.59	Contig56.60	1711	+
Contig253.9	Contig253.8	15386	+
Contig86.143	Contig86.144	656	+
Contig22.759	Contig22.758	5181	+
Contig5.392	Contig5.393	2768	+
Contig37.605	Contig37.606	202	+
Contig16.86	Contig16.85	21778	+
Contig73.30	Contig73.31	8820	+
Contig3.71	Contig3.70	2847	+
Contig16.522	Contig16.521	3957	+
Contig5.31	Contig5.32	1236	+
Contig16.525	Contig16.526	1077	+
Contig3.76	Contig3.75	1580	+
Contig16.527	Contig16.526	10011	+
Contig5.933	Contig5.934	888	+
Contig13.939	Contig13.938	6964	+
Contig25.484	Contig25.483	8250	+
Contig38.38	Contig38.39	1842	+
Contig5.643	Contig5.642	14882	+
Contig52.333	Contig52.332	6445	+
Contig37.517	Contig37.516	15167	+
Contig90.145	Contig90.144	8190	+
Contig21.820	Contig21.819	24370	+
Contig98.103	Contig98.102	1301	+
Contig39.97	Contig39.96	25931	+
Contig21.829	Contig21.830	2938	+
Contig39.161	Contig39.162	1660	+
Contig53.132	Contig53.133	1606	+
Contig86.138	Contig86.139	1108	+
Contig289.11	Contig289.10	17136	+
Contig16.185	Contig16.186	1494	+
Contig28.411	Contig28.410	10940	+
Contig39.344	Contig39.345	1394	+
Contig39.346	Contig39.347	1563	+
Contig91.170	Contig91.171	655	+
Contig14.19	Contig14.17	17095	+
Contig5.461	Contig5.460	10274	+
Contig13.936	Contig13.937	659	+
Contig5.731	Contig5.730	16669	+
Contig90.156	Contig90.155	3988	+
Contig36.296	Contig36.295	4347	+
Contig37.468	Contig37.467	32012	+
Contig115.6	Contig115.5	6292	+
Contig37.466	Contig37.467	972	+
Contig153.66	Contig153.65	5928	+
Contig3.105	Contig3.104	28543	+
Contig16.450	Contig16.449	4948	+
Contig116.99	Contig116.98	15201	+
Contig39.443	Contig39.442	7372	+
Contig22.336	Contig22.335	3818	+
Contig25.348	Contig25.349	1610	+
Contig116.97	Contig116.98	2313	+
Contig20.431	Contig20.430	43067	+
Contig20.296	Contig20.295	6954	+
Contig24.283	Contig24.284	1875	+
Contig115.173	Contig115.172	3303	+
Contig21.448	Contig21.449	508	+
Contig37.174	Contig37.175	1601	+
Contig39.583	Contig39.582	11616	+
Contig75.196	Contig75.197	60	+
Contig4.958	Contig4.957	18211	+
Contig82.6	Contig82.5	21121	+
Contig82.2	Contig274.7	2878	+
Contig53.300	Contig53.301	2513	+
Contig30.194	Contig30.195	2244	+
Contig223.10	Contig223.11	2173	+
Contig8.289	Contig8.288	2733	+
Contig52.339	Contig52.340	2348	+
Contig48.192	Contig48.193	1558	+
Contig20.395	Contig20.394	13192	+
Contig53.34	Contig53.33	5619	+
Contig40.165	Contig40.164	13412	+
Contig37.292	Contig37.293	1504	+
Contig37.294	Contig37.293	5414	+
Contig21.332	Contig21.331	42696	+
Contig9.52	Contig9.51	9398	+
Contig9.59	Contig9.58	5926	+
Contig52.402	Contig52.403	3492	+
Contig51.210	Contig51.208	48875	+
Contig129.74	Contig129.73	8078	+
Contig63.217	Contig63.216	5457	+
Contig129.76	Contig129.75	9857	+
Contig129.71	Contig129.69	13547	+
Contig48.227	Contig48.228	3221	+
Contig129.72	Contig129.69	18241	+
Contig83.117	Contig83.118	2438	+
Contig102.62	Contig102.61	12287	+
Contig31.357	Contig31.358	1440	+
Contig158.13	Contig158.15	1431	+
Contig21.787	Contig21.786	12407	+
Contig158.17	Contig158.16	7002	+
Contig158.14	Contig158.15	383	+
Contig71.141	Contig71.140	9035	+
Contig59.13	Contig59.14	1453	+
Contig21.143	Contig21.145	4689	+
Contig21.149	Contig21.145	6852	+
Contig36.313	Contig6.759	9613	-
Contig178.30	Contig178.31	569	+
Contig51.107	Contig51.106	19671	+
Contig12.383	Contig12.381	19286	+
Contig18.71	Contig18.70	9762	+
Contig13.108	Contig13.109	344	+
Contig108.57	Contig108.56	18012	+
Contig80.173	Contig80.174	2664	+
Contig63.22	Contig63.21	6025	+
Contig52.399	Contig52.398	45993	+
Contig76.28	Contig76.29	1558	+
Contig165.14	Contig165.10	3573	+
Contig58.33	Contig58.32	10594	+
Contig58.38	Contig58.37	18511	+
Contig18.76	Contig18.75	10542	+
Contig86.81	Contig86.82	1035	+
Contig51.355	Contig51.354	1887	+
Contig96.234	Contig96.233	3492	+
Contig5.505	Contig5.504	33920	+
Contig102.147	Contig102.148	1592	+
Contig40.323	Contig40.324	1780	+
Contig86.134	Contig86.136	9075	+
Contig215.14	Contig215.15	848	+
Contig167.4	Contig167.5	2404	+
Contig22.435	Contig22.434	13127	+
Contig86.17	Contig86.18	1740	+
Contig34.247	Contig34.248	610	+
Contig169.6	Contig169.5	8781	+
Contig21.566	Contig21.565	7047	+
Contig169.9	Contig169.8	14913	+
Contig86.131	Contig86.130	4723	+
Contig22.364	Contig22.363	12474	+
Contig102.68	Contig102.67	8339	+
Contig88.217	Contig88.216	3858	+
Contig3.488	Contig3.487	4795	+
Contig77.17	Contig77.18	2892	+
Contig5.922	Contig5.921	15965	+
Contig8.713	Contig8.714	2332	+
Contig5.929	Contig5.928	65152	+
Contig3.320	Contig3.319	4534	+
Contig34.280	Contig34.279	8898	+
Contig22.560	Contig22.561	419	+
Contig16.88	Contig16.89	5734	+
Contig22.186	Contig22.185	13318	+
Contig23.79	Contig23.78	10103	+
Contig22.183	Contig22.185	1863	+
Contig37.611	Contig37.612	1129	+
Contig52.240	Contig52.242	6319	+
Contig52.243	Contig52.242	10671	+
Contig81.133	Contig81.128	4470	+
Contig22.212	Contig22.208	2214	+
Contig117.30	Contig117.31	890	+
Contig55.2	Contig69.352	5652	+
Contig23.224	Contig23.223	3269	+
Contig73.44	Contig73.45	749	+
Contig13.1156	Contig13.1155	15809	+
Contig25.473	Contig25.472	13543	+
Contig22.691	Contig22.692	900	+
Contig136.93	Contig136.91	15904	+
Contig55.14	Contig55.15	3102	+
Contig5.105	Contig5.104	17513	+
Contig21.649	Contig21.650	1300	+
Contig25.292	Contig25.291	51802	+
Contig25.293	Contig25.294	339	+
Contig37.508	Contig37.507	11228	+
Contig28.594	Contig28.595	1830	+
Contig28.590	Contig28.589	21741	+
Contig90.153	Contig90.152	2930	+
Contig98.111	Contig98.112	1057	+
Contig2.20	Contig2.19	5154	+
Contig16.2	Contig16.3	2626	+
Contig2.22	Contig2.21	4860	+
Contig8.330	Contig8.331	851	+
Contig86.126	Contig86.124	39432	+
Contig3.250	Contig3.249	20043	+
Contig74.218	Contig74.217	5150	+
Contig5.737	Contig5.738	2653	+
Contig79.138	Contig79.139	2682	+
Contig39.335	Contig39.334	16826	+
Contig5.56	Contig5.55	1469	+
Contig90.166	Contig90.165	6022	+
Contig39.339	Contig39.340	1120	+
Contig90.164	Contig90.165	1812	+
Contig19.393	Contig19.392	37798	+
Contig19.396	Contig19.395	9206	+
Contig17.333	Contig17.332	3269	+
Contig5.740	Contig5.739	21709	+
Contig3.781	Contig3.782	2711	+
Contig36.281	Contig36.279	5553	+
Contig28.198	Contig28.199	682	+
Contig6.20	Contig6.21	633	+
Contig80.19	Contig80.20	1377	+
Contig4.303	Contig4.304	2201	+
Contig3.112	Contig3.111	2726	+
Contig23.30	Contig23.29	17234	+
Contig3.114	Contig3.115	2614	+
Contig51.53	Contig51.54	2547	+
Contig3.116	Contig3.117	1563	+
Contig69.50	Contig69.49	26065	+
Contig22.637	Contig22.638	1868	+
Contig116.65	Contig116.64	11057	+
Contig36.27	Contig36.26	12047	+
Contig5.368	Contig5.369	1845	+
Contig255.27	Contig255.26	6288	+
Contig175.9	Contig175.10	7384	+
Contig24.291	Contig24.292	819	+
Contig255.29	Contig255.28	5053	+
Contig82.32	Contig82.33	1214	+
Contig28.173	Contig28.172	7644	+
Contig28.175	Contig28.176	2392	+
Contig3.234	Contig3.238	12231	+
Contig3.290	Contig3.291	1734	+
Contig28.404	Contig28.405	2116	+
Contig16.145	Contig16.144	32043	+
Contig75.186	Contig75.185	6309	+
Contig3.231	Contig3.230	8041	+
Contig4.256	Contig4.258	3218	+
Contig7.780	Contig7.779	17519	+
Contig7.783	Contig7.782	19776	+
Contig3.107	Contig3.108	3149	+
Contig48.185	Contig48.184	1036	+
Contig142.24	Contig142.25	1005	+
Contig20.386	Contig20.387	3971	+
Contig78.115	Contig78.114	3847	+
Contig37.464	Contig37.463	7789	+
Contig37.262	Contig37.261	3277	+
Contig218.6	Contig69.1	11754	-
Contig37.125	Contig37.124	4729	+
Contig218.1	Contig218.7	6882	+
Contig9.46	Contig9.47	2419	+
Contig53.197	Contig53.198	1068	+
Contig13.90	Contig13.89	20818	+
Contig9.41	Contig9.44	33069	+
Contig1.163	Contig1.162	7810	+
Contig40.334	Contig40.333	7711	+
Contig40.330	Contig40.331	2084	+
Contig48.230	Contig48.229	5331	+
Contig40.332	Contig40.331	5768	+
Contig76.109	Contig76.108	3325	+
Contig71.182	Contig71.183	1198	+
Contig69.256	Contig69.257	2677	+
Contig186.13	Contig186.12	9349	+
Contig79.78	Contig79.79	2741	+
Contig79.76	Contig79.77	-27	+
Contig79.71	Contig79.70	6687	+
Contig5.1088	Contig5.1087	17823	+
Contig8.343	Contig8.342	34679	+
Contig12.375	Contig12.374	6430	+
Contig9.199	Contig9.200	958	+
Contig9.197	Contig9.196	5352	+
Contig6.760	Contig6.761	673	+
Contig115.88	Contig115.89	1611	+
Contig21.153	Contig21.152	2783	+
Contig48.344	Contig48.345	2918	+
Contig48.346	Contig48.345	4822	+
Contig51.178	Contig51.177	2171	+
Contig86.86	Contig86.87	1366	+
Contig12.396	Contig12.395	35840	+
Contig12.393	Contig12.394	2756	+
Contig51.176	Contig51.175	16970	+
Contig80.162	Contig80.161	3783	+
Contig21.481	Contig21.482	1585	+
Contig7.766	Contig7.767	791	+
Contig78.78	Contig78.76	13988	+
Contig78.75	Contig78.76	2207	+
Contig42.226	Contig42.227	2901	+
Contig22.790	Contig22.791	1240	+
Contig51.397	Contig51.401	2681	+
Contig53.134	Contig53.135	1194	+
Contig51.399	Contig51.394	6587	+
Contig76.66	Contig76.65	10740	+
Contig79.176	Contig79.175	19492	+
Contig76.64	Contig76.65	796	+
Contig76.62	Contig76.63	1299	+
Contig76.60	Contig76.59	14811	+
Contig5.804	Contig5.805	1543	+
Contig102.70	Contig102.69	7100	+
Contig262.1	Contig78.1	12996	-
Contig31.217	Contig31.218	1514	+
Contig169.24	Contig169.26	4139	+
Contig21.572	Contig21.573	1425	+
Contig21.576	Contig21.577	2366	+
Contig22.354	Contig22.355	2429	+
Contig79.126	Contig79.125	4347	+
Contig79.121	Contig79.120	11758	+
Contig22.422	Contig22.421	25545	+
Contig19.437	Contig19.436	3911	+
Contig22.428	Contig22.429	698	+
Contig13.797	Contig13.798	633	+
Contig4.912	Contig4.911	8455	+
Contig235.27	Contig235.28	759	+
Contig3.479	Contig3.478	4766	+
Contig54.27	Contig54.30	5849	+
Contig23.87	Contig23.86	10998	+
Contig50.146	Contig50.147	303	+
Contig23.85	Contig23.84	12666	+
Contig23.82	Contig23.83	863	+
Contig59.27	Contig59.28	2012	+
Contig96.93	Contig96.94	1298	+
Contig13.311	Contig13.312	1531	+
Contig31.316	Contig31.315	3584	+
Contig31.313	Contig31.312	5010	+
Contig13.488	Contig13.487	4358	+
Contig13.489	Contig13.490	-107	+
Contig22.174	Contig22.181	6396	+
Contig31.318	Contig31.319	77	+
Contig19.310	Contig19.311	657	+
Contig13.862	Contig13.861	18271	+
Contig37.660	Contig37.659	5684	+
Contig23.61	Contig23.59	11570	+
Contig71.113	Contig71.110	9699	+
Contig23.65	Contig23.64	7684	+
Contig23.66	Contig23.67	1936	+
Contig52.237	Contig52.238	2158	+
Contig22.730	Contig22.729	12892	+
Contig16.61	Contig16.62	830	+
Contig16.294	Contig16.295	2396	+
Contig22.225	Contig22.224	28467	+
Contig23.219	Contig23.218	35095	+
Contig38.14	Contig38.15	2071	+
Contig3.96	Contig3.95	7419	+
Contig16.501	Contig16.500	35760	+
Contig40.244	Contig40.243	10951	+
Contig25.465	Contig25.466	203	+
Contig25.460	Contig25.461	3110	+
Contig31.684	Contig31.685	2985	+
Contig31.686	Contig31.685	7757	+
Contig5.111	Contig5.110	6315	+
Contig107.68	Contig107.67	40032	+
Contig5.118	Contig5.117	26425	+
Contig107.61	Contig107.60	28042	+
Contig28.588	Contig28.587	10892	+
Contig52.342	Contig52.341	17053	+
Contig22.644	Contig22.645	991	+
Contig7.94	Contig7.95	1528	+
Contig21.805	Contig21.804	5022	+
Contig23.235	Contig23.234	22110	+
Contig21.806	Contig21.807	2110	+
Contig3.298	Contig3.297	28628	+
Contig13.1093	Contig13.1092	3646	+
Contig39.75	Contig39.76	2477	+
Contig98.129	Contig98.128	10679	+
Contig39.21	Contig39.22	1418	+
Contig13.1167	Contig13.1166	3841	+
Contig65.286	Contig65.285	5744	+
Contig116.58	Contig116.59	1667	+
Contig51.43	Contig51.44	1698	+
Contig19.388	Contig19.387	3527	+
Contig22.384	Contig22.383	7833	+
Contig65.290	Contig65.291	895	+
Contig19.382	Contig19.383	2802	+
Contig39.329	Contig39.328	8010	+
Contig19.386	Contig19.385	7005	+
Contig1.195	Contig1.196	1466	+
Contig1.193	Contig1.194	1950	+
Contig1.190	Contig1.189	10899	+
Contig6.30	Contig6.31	1072	+
Contig5.759	Contig5.760	1316	+
Contig1.199	Contig1.200	1248	+
Contig37.400	Contig37.399	8473	+
Contig4.954	Contig4.955	1952	+
Contig153.44	Contig153.43	4050	+
Contig153.46	Contig153.47	1764	+
Contig3.127	Contig3.128	2133	+
Contig16.475	Contig16.474	40087	+
Contig3.120	Contig3.121	2797	+
Contig16.470	Contig16.471	2842	+
Contig3.122	Contig3.121	31957	+
Contig55.22	Contig55.21	7702	+
Contig55.25	Contig55.26	3990	+
Contig37.789	Contig37.788	5336	+
Contig53.217	Contig53.218	1619	+
Contig73.13	Contig73.14	-49	+
Contig116.72	Contig116.73	962	+
Contig53.211	Contig53.210	18748	+
Contig116.79	Contig116.80	489	+
Contig39.250	Contig39.251	2268	+
Contig1.287	Contig1.288	2106	+
Contig96.148	Contig96.149	1300	+
Contig37.314	Contig37.315	1011	+
Contig52.426	Contig52.427	1927	+
Contig215.24	Contig215.25	835	+
Contig13.446	Contig13.445	25833	+
Contig283.10	Contig283.9	12373	+
Contig7.792	Contig7.791	3834	+
Contig283.14	Contig4.961	13374	-
Contig283.15	Contig4.961	10029	-
Contig222.7	Contig222.8	1161	+
Contig8.280	Contig8.281	1169	+
Contig39.297	Contig39.298	2941	+
Contig37.271	Contig37.272	1369	+
Contig53.184	Contig53.185	962	+
Contig36.255	Contig36.254	76854	+
Contig53.189	Contig53.190	2012	+
Contig48.240	Contig48.239	12617	+
Contig129.19	Contig129.20	2180	+
Contig153.104	Contig153.105	25	+
Contig153.101	Contig153.100	5178	+
Contig129.15	Contig129.16	1247	+
Contig34.182	Contig34.181	19836	+
Contig8.274	Contig8.275	1438	+
Contig9.99	Contig9.100	5651	+
Contig158.35	Contig158.34	5695	+
Contig35.240	Contig35.239	46696	+
Contig71.162	Contig71.163	2724	+
Contig6.716	Contig6.715	8473	+
Contig9.169	Contig9.170	2402	+
Contig115.55	Contig115.58	3173	+
Contig21.160	Contig21.161	1298	+
Contig12.494	Contig12.493	17169	+
Contig12.498	Contig12.497	7261	+
Contig264.3	Contig264.2	13413	+
Contig21.749	Contig21.750	2204	+
Contig71.189	Contig71.190	1236	+
Contig37.110	Contig37.109	42464	+
Contig71.181	Contig71.180	8485	+
Contig80.113	Contig80.112	23773	+
Contig75.29	Contig75.28	7127	+
Contig80.116	Contig80.115	11200	+
Contig63.163	Contig63.164	379	+
Contig69.330	Contig69.328	4741	+
Contig22.472	Contig22.473	2551	+
Contig21.346	Contig21.347	2339	+
Contig8.241	Contig8.243	2343	+
Contig81.127	Contig81.128	954	+
Contig7.776	Contig7.775	10384	+
Contig1986.1	Contig98.48	4920	-
Contig78.68	Contig78.67	48513	+
Contig57.105	Contig57.106	1331	+
Contig57.108	Contig57.107	10077	+
Contig78.66	Contig78.67	624	+
Contig5.217	Contig5.218	1716	+
Contig169.14	Contig169.13	3408	+
Contig225.1	Contig225.9	288	+
Contig225.2	Contig128.33	10634	+
Contig225.3	Contig225.4	1045	+
Contig206.29	Contig206.28	3600	+
Contig48.308	Contig48.309	62	+
Contig6.68	Contig6.67	3550	+
Contig5.835	Contig5.834	34896	+
Contig92.104	Contig92.99	2551	+
Contig37.432	Contig37.433	1018	+
Contig3.261	Contig3.262	723	+
Contig19.602	Contig19.603	1920	+
Contig21.581	Contig21.580	3891	+
Contig92.71	Contig92.72	18764	+
Contig21.583	Contig21.584	2355	+
Contig69.332	Contig69.333	1118	+
Contig51.70	Contig51.69	9002	+
Contig22.437	Contig22.438	3154	+
Contig13.787	Contig13.786	12449	+
Contig22.432	Contig22.433	1164	+
Contig79.158	Contig79.157	14621	+
Contig69.249	Contig69.250	2202	+
Contig4.263	Contig4.262	7376	+
Contig77.37	Contig77.38	1716	+
Contig53.160	Contig53.159	30136	+
Contig5.905	Contig5.903	24766	+
Contig75.24	Contig75.23	2061	+
Contig221.7	Contig221.8	162	+
Contig13.305	Contig13.304	9757	+
Contig50.159	Contig50.160	776	+
Contig19.519	Contig19.520	846	+
Contig31.304	Contig31.303	3420	+
Contig31.307	Contig31.306	7443	+
Contig223.9	Contig223.8	7726	+
Contig19.512	Contig19.513	1017	+
Contig19.510	Contig19.509	2726	+
Contig209.15	Contig209.16	725	+
Contig13.1191	Contig13.1190	7623	+
Contig22.238	Contig22.239	1896	+
Contig37.671	Contig37.669	3881	+
Contig13.878	Contig13.879	2801	+
Contig23.201	Contig23.202	1037	+
Contig86.24	Contig86.25	1004	+
Contig86.22	Contig86.23	2632	+
Contig22.728	Contig22.729	1741	+
Contig102.64	Contig102.63	14051	+
Contig16.511	Contig16.510	17155	+
Contig3.85	Contig3.86	3055	+
Contig16.516	Contig16.515	9166	+
Contig73.19	Contig73.20	2659	+
Contig13.1052	Contig13.1053	821	+
Contig1.84	Contig1.83	13002	+
Contig25.450	Contig25.449	22831	+
Contig52.221	Contig52.220	5222	+
Contig5.238	Contig5.237	3149	+
Contig31.274	Contig31.273	89616	+
Contig5.696	Contig5.695	3200	+
Contig13.696	Contig13.695	5141	+
Contig126.90	Contig126.89	6120	+
Contig5.904	Contig5.903	22492	+
Contig107.70	Contig107.69	6942	+
Contig107.73	Contig107.72	42239	+
Contig52.357	Contig52.358	1204	+
Contig17203.1	Contig28.385	12175	+
Contig28.576	Contig28.577	2614	+
Contig52.352	Contig52.353	1445	+
Contig21.318	Contig21.317	4483	+
Contig199.15	Contig199.14	4560	+
Contig52.359	Contig52.358	19566	+
Contig82.11	Contig82.12	2880	+
Contig5.78	Contig5.77	3247	+
Contig39.42	Contig39.43	2672	+
Contig50.150	Contig50.151	860	+
Contig5.580	Contig5.579	23321	+
Contig4.935	Contig4.934	14913	+
Contig59.39	Contig59.38	13233	+
Contig63.229	Contig63.228	5534	+
Contig65.282	Contig65.283	2515	+
Contig53.325	Contig53.326	2877	+
Contig5.569	Contig5.570	3088	+
Contig13.307	Contig13.304	7124	+
Contig6.48	Contig6.49	1047	+
Contig6.46	Contig6.45	6273	+
Contig53.323	Contig53.322	2166	+
Contig31.705	Contig31.706	3761	+
Contig5.566	Contig5.567	4757	+
Contig5.564	Contig5.563	519	+
Contig37.410	Contig37.409	2970	+
Contig28.484	Contig28.483	5355	+
Contig4.364	Contig4.365	1751	+
Contig3.138	Contig3.137	26442	+
Contig4.361	Contig4.362	596	+
Contig110.5	Contig110.7	1314	+
Contig21.390	Contig21.389	9367	+
Contig102.100	Contig102.99	7706	+
Contig16.269	Contig16.268	16547	+
Contig16.267	Contig16.268	2832	+
Contig150.11	Contig150.12	3597	-
Contig102.109	Contig102.108	5026	+
Contig51.147	Contig51.146	6132	+
Contig53.223	Contig53.224	791	+
Contig39.364	Contig39.363	11259	+
Contig39.263	Contig39.264	2726	+
Contig153.90	Contig153.89	20557	+
Contig39.261	Contig39.262	1275	+
Contig153.96	Contig153.97	2457	+
Contig153.94	Contig153.93	1531	+
Contig69.140	Contig69.142	5456	+
Contig218.35	Contig58.166	2158	+
Contig77.100	Contig77.99	10637	+
Contig213.3	Contig213.4	595	+
Contig21.782	Contig21.783	1275	+
Contig223.4	Contig223.3	2420	+
Contig13.492	Contig13.493	1752	+
Contig69.17	Contig69.18	841	+
Contig28.399	Contig28.400	2649	+
Contig37.308	Contig37.309	1983	+
Contig96.151	Contig96.152	2752	+
Contig37.305	Contig37.304	3356	+
Contig96.154	Contig96.155	781	+
Contig77.104	Contig77.105	1546	+
Contig4.966	Contig4.961	7258	+
Contig78.11	Contig78.12	13	+
Contig4.963	Contig4.964	1205	+
Contig102.4	Contig102.3	13309	+
Contig102.5	Contig102.3	11361	+
Contig20.305	Contig20.304	3442	+
Contig108.35	Contig108.34	23398	+
Contig1.74	Contig1.65	2799	+
Contig78.2	Contig78.3	2154	+
Contig21.882	Contig21.881	6144	+
Contig12.203	Contig12.202	3603	+
Contig53.69	Contig53.70	2048	+
Contig53.63	Contig53.62	9418	+
Contig53.61	Contig53.62	1258	+
Contig59.8	Contig59.9	933	+
Contig21.886	Contig21.885	8604	+
Contig25.5	Contig25.4	7243	+
Contig16.7	Contig16.6	8071	+
Contig40.355	Contig40.354	11540	+
Contig251.10	Contig251.11	3314	+
Contig1.147	Contig1.146	37596	+
Contig86.9	Contig86.8	16317	+
Contig76.120	Contig76.119	18770	+
Contig129.25	Contig129.24	8299	+
Contig48.256	Contig48.257	3072	+
Contig40.315	Contig40.317	8844	+
Contig76.128	Contig76.129	2015	+
Contig69.37	Contig69.38	2560	+
Contig34.193	Contig34.194	1214	+
Contig9.83	Contig9.82	8475	+
Contig79.57	Contig79.56	22902	+
Contig9.81	Contig9.82	1140	+
Contig69.220	Contig69.221	707	+
Contig105.98	Contig105.99	2381	+
Contig9.171	Contig9.170	22199	+
Contig37.377	Contig37.376	17668	+
Contig6.708	Contig6.707	5437	+
Contig20.456	Contig20.457	1657	+
Contig6.700	Contig6.701	3013	+
Contig82.140	Contig82.141	1857	+
Contig12.483	Contig12.482	3641	+
Contig12.481	Contig12.480	7203	+
Contig37.445	Contig37.446	676	+
Contig3.217	Contig3.216	5398	+
Contig51.45	Contig51.46	2311	+
Contig21.755	Contig21.756	2347	+
Contig51.155	Contig51.156	2518	+
Contig23.206	Contig23.207	1294	+
Contig51.159	Contig51.158	9846	+
Contig80.101	Contig80.102	2213	+
Contig51.41	Contig51.40	6554	+
Contig80.104	Contig80.105	2393	+
Contig21.401	Contig21.392	10515	+
Contig265.4	Contig265.5	2778	+
Contig7.588	Contig7.589	2443	+
Contig7.749	Contig7.748	15746	+
Contig21.606	Contig21.607	1160	+
Contig57.139	Contig57.140	-23	+
Contig88.34	Contig88.33	4360	+
Contig57.137	Contig57.136	5425	+
Contig7.741	Contig7.740	4294	+
Contig7.743	Contig7.744	2785	+
Contig22.339	Contig22.338	5103	+
Contig37.680	Contig37.679	3044	+
Contig35.252	Contig35.251	2921	+
Contig78.57	Contig78.58	2713	+
Contig56.133	Contig56.134	1447	+
Contig129.70	Contig129.69	11649	+
Contig51.101	Contig51.102	1268	+
Contig5.824	Contig5.823	9537	+
Contig20.288	Contig20.287	12752	+
Contig20.282	Contig20.281	7108	+
Contig21.593	Contig21.594	2545	+
Contig37.561	Contig37.560	1748	+
Contig21.590	Contig21.591	1125	+
Contig22.400	Contig22.399	26002	+
Contig5.83	Contig5.84	1370	+
Contig42.203	Contig42.204	940	+
Contig42.200	Contig42.199	8003	+
Contig7.667	Contig7.668	805	+
Contig13.928	Contig13.927	11684	+
Contig77.162	Contig77.163	2775	+
Contig3.457	Contig3.456	6146	+
Contig88.1	Contig88.2	1064	+
Contig3.453	Contig3.454	1324	+
Contig23.150	Contig23.149	49161	+
Contig5.917	Contig5.916	5488	+
Contig23.157	Contig23.158	87	+
Contig16.52	Contig16.53	2695	+
Contig59.43	Contig59.44	784	+
Contig283.8	Contig283.9	2803	+
Contig52.305	Contig52.304	6842	+
Contig22.536	Contig22.537	1671	+
Contig13.465	Contig13.466	434	+
Contig281.6	Contig281.7	1164	+
Contig13.462	Contig13.463	1103	+
Contig281.5	Contig281.4	7407	+
Contig14.22	Contig14.23	2801	+
Contig22.538	Contig22.537	4157	+
Contig31.573	Contig31.574	1680	+
Contig37.646	Contig37.647	2989	+
Contig98.3	Contig98.2	4658	+
Contig102.124	Contig102.125	3063	+
Contig52.212	Contig52.211	8473	+
Contig37.641	Contig37.640	9072	+
Contig16.40	Contig16.39	12197	+
Contig59.17	Contig59.15	9498	+
Contig16.46	Contig16.47	979	+
Contig86.34	Contig86.33	15494	+
Contig13.81	Contig13.78	5073	+
Contig186.67	Contig186.66	3098	+
Contig25.444	Contig25.445	1658	+
Contig25.447	Contig25.448	2819	+
Contig31.197	Contig31.196	28939	+
Contig13.208	Contig13.207	9639	+
Contig69.277	Contig69.278	2669	+
Contig31.203	Contig31.202	15076	+
Contig126.81	Contig126.80	5892	+
Contig107.85	Contig107.84	28191	+
Contig126.88	Contig126.87	5181	+
Contig5.179	Contig5.178	12295	+
Contig31.420	Contig31.421	2906	+
Contig31.423	Contig31.422	5465	+
Contig31.425	Contig31.426	369	+
Contig28.560	Contig28.559	6696	+
Contig39.53	Contig39.52	8483	+
Contig115.39	Contig115.40	2059	+
Contig98.144	Contig98.143	610	+
Contig39.57	Contig39.58	2818	+
Contig98.146	Contig98.145	2175	+
Contig28.568	Contig28.569	2596	+
Contig175.57	Contig175.56	12431	+
Contig39.122	Contig39.123	1233	+
Contig22.710	Contig22.711	-116	+
Contig31.691	Contig31.692	511	+
Contig21.493	Contig21.492	475	+
Contig5.61	Contig5.60	14224	+
Contig5.259	Contig5.257	66232	+
Contig5.597	Contig5.596	10239	+
Contig5.593	Contig5.594	1544	+
Contig78.33	Contig78.32	28423	+
Contig53.26	Contig53.25	19961	+
Contig13.845	Contig13.844	41386	+
Contig13.510	Contig13.509	24383	+
Contig13.840	Contig13.841	1432	+
Contig5.599	Contig5.598	3139	+
Contig389.3	Contig225.15	41788	-
Contig5.778	Contig5.779	985	+
Contig63.210	Contig63.209	9906	+
Contig13.1056	Contig13.1057	483	+
Contig52.455	Contig52.454	4586	+
Contig28.473	Contig28.474	762	+
Contig37.429	Contig37.428	2414	+
Contig37.425	Contig37.426	2951	+
Contig31.730	Contig31.731	2878	+
Contig13.1189	Contig13.1190	2125	+
Contig28.496	Contig28.495	7271	+
Contig4.357	Contig4.354	3374	+
Contig13.1181	Contig13.1180	12234	+
Contig50.90	Contig50.89	6554	+
Contig102.117	Contig102.118	2132	+
Contig16.36	Contig16.37	1682	+
Contig1.245	Contig1.246	2659	+
Contig153.80	Contig153.81	952	+
Contig39.272	Contig39.271	4054	+
Contig218.21	Contig218.20	6530	+
Contig13.1011	Contig13.1010	13156	+
Contig1.4	Contig1.5	2186	+
Contig53.248	Contig53.249	1025	+
Contig75.156	Contig75.157	1953	+
Contig105.86	Contig105.87	-42	+
Contig105.89	Contig105.88	794	+
Contig53.438	Contig53.439	2141	+
Contig108.24	Contig108.25	2519	+
Contig37.259	Contig37.258	3629	+
Contig37.251	Contig37.252	1818	+
Contig60.189	Contig60.188	20348	+
Contig5.957	Contig5.958	2806	+
Contig88.40	Contig88.39	5575	+
Contig90.36	Contig90.35	9317	+
Contig60.185	Contig60.184	3305	+
Contig50.124	Contig50.122	8064	+
Contig53.239	Contig53.231	4943	+
Contig1.154	Contig1.153	4093	+
Contig5.354	Contig5.353	14850	+
Contig5.7	Contig5.6	148081	+
Contig36.277	Contig36.278	1343	+
Contig53.232	Contig53.231	18464	+
Contig5.191	Contig5.190	12110	+
Contig109.62	Contig109.63	4500	+
Contig8.318	Contig8.317	10196	+
Contig45.15	Contig45.16	1441	+
Contig8.313	Contig8.311	14088	+
Contig8.315	Contig8.316	1173	+
Contig21.297	Contig21.296	6606	+
Contig21.109	Contig21.110	808	+
Contig20.462	Contig20.463	683	+
Contig51.141	Contig51.142	2420	+
Contig51.143	Contig51.142	6702	+
Contig21.726	Contig21.725	4264	+
Contig80.136	Contig80.135	24716	+
Contig21.729	Contig21.730	807	+
Contig80.132	Contig80.131	7944	+
Contig12.212	Contig12.213	1879	+
Contig7.772	Contig7.773	1270	+
Contig7.596	Contig7.595	9379	+
Contig57.129	Contig57.128	6786	+
Contig3.37	Contig3.36	6991	+
Contig7.612	Contig7.613	1400	+
Contig8.267	Contig8.268	62	+
Contig19.195	Contig19.196	2935	+
Contig21.615	Contig21.614	2220	+
Contig40.308	Contig40.307	3911	+
Contig129.1	Contig232.9	9354	+
Contig48.269	Contig48.268	3449	+
Contig48.265	Contig48.264	15742	+
Contig40.212	Contig40.211	7840	+
Contig129.8	Contig129.9	1913	+
Contig53.1	Contig115.1	9843	-
Contig71.258	Contig71.259	1427	+
Contig73.37	Contig73.38	1788	+
Contig102.92	Contig102.88	10300	+
Contig80.206	Contig80.205	14780	+
Contig37.795	Contig37.794	15193	+
Contig20.293	Contig20.294	2435	+
Contig73.8	Contig102.183	13027	+
Contig79.88	Contig79.90	2096	+
Contig40.162	Contig40.161	6899	+
Contig73.6	Contig102.183	8385	+
Contig77.158	Contig77.159	1642	+
Contig214.21	Contig214.22	1349	+
Contig73.35	Contig73.34	3776	+
Contig3.444	Contig3.448	3705	+
Contig3.445	Contig3.449	2563	+
Contig50.178	Contig50.177	11107	+
Contig50.171	Contig50.170	3175	+
Contig5.962	Contig5.963	2649	+
Contig6.723	Contig6.724	1330	+
Contig13.675	Contig13.676	809	+
Contig37.132	Contig37.130	5428	+
Contig13.1070	Contig13.1069	4442	+
Contig8.490	Contig8.484	1433	+
Contig22.525	Contig22.524	7545	+
Contig39.110	Contig39.111	1694	+
Contig23.37	Contig23.38	2250	+
Contig22.258	Contig22.259	2441	+
Contig1.1139	Contig1.1138	5954	+
Contig16.31	Contig16.30	5498	+
Contig86.40	Contig86.39	4958	+
Contig13.99	Contig13.100	2463	+
Contig13.95	Contig13.96	2293	+
Contig25.438	Contig25.437	6123	+
Contig25.439	Contig25.440	18	+
Contig31.189	Contig31.187	4992	+
Contig31.188	Contig31.187	6804	+
Contig25.432	Contig25.431	7739	+
Contig25.435	Contig25.436	1803	+
Contig31.627	Contig31.628	2338	+
Contig44.167	Contig44.168	1823	+
Contig5.212	Contig5.213	2539	+
Contig31.213	Contig31.214	509	+
Contig19.406	Contig19.405	13490	+
Contig31.210	Contig31.209	7374	+
Contig79.173	Contig79.174	1928	+
Contig69.266	Contig69.267	1154	+
Contig9.194	Contig9.195	2804	+
Contig28.452	Contig28.451	877	+
Contig37.473	Contig37.474	976	+
Contig52.378	Contig52.379	1591	+
Contig115.24	Contig115.23	9654	+
Contig115.26	Contig115.27	781	+
Contig5.258	Contig5.257	64475	+
Contig98.158	Contig98.163	7225	+
Contig79.134	Contig79.135	964	+
Contig22.672	Contig22.674	6655	+
Contig98.152	Contig98.153	2738	+
Contig28.558	Contig28.559	522	+
Contig16.152	Contig16.151	3339	+
Contig18.600	Contig18.601	2485	+
Contig25.381	Contig25.380	41227	+
Contig102.25	Contig102.24	5296	+
Contig13.850	Contig13.849	7875	+
Contig13.1044	Contig13.1045	1672	+
Contig274.6	Contig274.5	8324	+
Contig5.780	Contig5.779	19166	+
Contig39.460	Contig39.461	95	+
Contig6.62	Contig6.60	6598	+
Contig31.725	Contig31.726	1216	+
Contig92.100	Contig92.99	4354	+
Contig3.155	Contig3.154	32424	+
Contig16.485	Contig16.484	7362	+
Contig4.345	Contig4.346	888	+
Contig16.483	Contig16.484	1980	+
Contig6.76	Contig6.77	19	+
Contig186.25	Contig186.26	1523	+
Contig2.884	Contig2.883	79370	+
Contig50.80	Contig50.81	2880	+
Contig13.1197	Contig13.1198	2466	+
Contig102.123	Contig102.122	30823	+
Contig16.246	Contig16.245	19330	+
Contig115.35	Contig115.36	2618	+
Contig51.232	Contig51.231	23320	+
Contig102.128	Contig102.129	2608	+
Contig23.91	Contig23.90	7390	+
Contig39.202	Contig39.203	1294	+
Contig218.17	Contig218.16	5690	+
Contig4.941	Contig4.940	22213	+
Contig9.191	Contig9.192	2569	+
Contig128.14	Contig128.13	4049	+
Contig80.126	Contig80.125	4884	+
Contig4.238	Contig4.239	404	+
Contig37.320	Contig37.323	5733	+
Contig51.47	Contig51.46	12361	+
Contig37.329	Contig37.326	9627	+
Contig75.149	Contig75.148	24597	+
Contig4.235	Contig4.236	1893	+
Contig53.406	Contig53.405	3899	+
Contig53.407	Contig53.405	4070	+
Contig53.404	Contig53.405	2136	+
Contig18.38	Contig18.37	43823	+
Contig48.200	Contig48.201	6381	+
Contig18.30	Contig18.29	32827	+
Contig18.32	Contig18.31	82511	+
Contig37.228	Contig37.229	1509	+
Contig4.245	Contig4.246	2501	+
Contig250.2	Contig250.4	3555	+
Contig37.225	Contig37.226	6583	+
Contig250.6	Contig250.7	6322	+
Contig60.174	Contig60.173	19931	+
Contig90.20	Contig90.19	4792	+
Contig60.177	Contig60.176	8264	+
Contig90.26	Contig90.27	1223	+
Contig3.177	Contig3.178	2349	+
Contig75.158	Contig75.157	43950	+
Contig1.127	Contig1.126	29416	+
Contig6.88	Contig6.84	7234	+
Contig6.89	Contig6.84	11478	+
Contig34.260	Contig34.261	1925	+
Contig283.4	Contig283.5	2281	+
Contig53.240	Contig53.231	9336	+
Contig6.83	Contig6.84	2864	+
Contig34.275	Contig34.276	1755	+
Contig19.188	Contig19.187	13949	+
Contig22.441	Contig22.440	2883	+
Contig9.158	Contig9.159	1266	+
Contig21.288	Contig21.287	12874	+
Contig7.617	Contig7.616	9112	+
Contig88.12	Contig88.13	1553	+
Contig9.155	Contig9.154	5447	+
Contig20.475	Contig20.476	1428	+
Contig20.471	Contig20.470	9466	+
Contig48.388	Contig48.389	807	+
Contig37.133	Contig37.134	1134	+
Contig3.461	Contig3.462	1247	+
Contig48.386	Contig48.385	31329	+
Contig20.478	Contig20.479	1811	+
Contig71.125	Contig71.123	11922	+
Contig20.378	Contig20.377	6943	+
Contig13.698	Contig13.697	7211	+
Contig80.129	Contig80.128	4689	+
Contig21.731	Contig21.730	13993	+
Contig40.207	Contig40.208	896	+
Contig71.122	Contig71.123	1959	+
Contig19.189	Contig19.190	1045	+
Contig7.725	Contig7.724	19448	+
Contig5.219	Contig5.218	6852	+
Contig52.320	Contig52.321	2878	+
Contig115.71	Contig115.72	1377	+
Contig19.185	Contig19.186	1583	+
Contig7.728	Contig7.729	1040	+
Contig48.279	Contig48.280	1747	+
Contig5.408	Contig5.411	7891	-
Contig239.15	Contig239.16	1997	+
Contig228.29	Contig228.28	3984	+
Contig78.30	Contig78.31	1597	+
Contig228.25	Contig228.26	553	+
Contig48.273	Contig48.272	165	+
Contig48.275	Contig48.274	22469	+
Contig13.956	Contig13.955	12707	+
Contig228.22	Contig228.23	1758	+
Contig78.38	Contig78.39	653	+
Contig80.153	Contig80.154	2311	+
Contig88.157	Contig88.158	1449	+
Contig88.150	Contig88.149	4723	+
Contig130.27	Contig130.26	3524	+
Contig56.42	Contig56.43	2160	+
Contig21.422	Contig21.423	1638	+
Contig21.552	Contig21.551	17538	+
Contig40.370	Contig40.371	1907	+
Contig56.40	Contig56.39	27303	+
Contig51.288	Contig51.287	12887	+
Contig3.109	Contig3.108	4859	+
Contig39.92	Contig39.91	6454	+
Contig178.45	Contig178.46	1917	+
Contig178.43	Contig178.44	2936	+
Contig79.94	Contig79.93	21172	+
Contig21.608	Contig21.607	4950	+
Contig178.48	Contig178.49	1021	+
Contig77.144	Contig77.143	677	+
Contig28.397	Contig28.396	35556	+
Contig3.437	Contig3.436	10558	+
Contig50.109	Contig50.110	2744	+
Contig50.105	Contig50.106	1816	+
Contig8.463	Contig8.462	729	+
Contig8.461	Contig8.460	4696	+
Contig51.191	Contig51.192	2046	+
Contig51.196	Contig51.197	2567	+
Contig75.27	Contig75.28	2700	+
Contig13.199	Contig13.198	4443	+
Contig206.11	Contig206.12	2775	+
Contig71.263	Contig71.262	2923	+
Contig23.25	Contig23.24	4900	+
Contig3.382	Contig3.381	8059	+
Contig3.385	Contig3.386	891	+
Contig22.261	Contig22.260	8510	+
Contig3.389	Contig3.388	24553	+
Contig86.57	Contig86.58	1189	+
Contig16.22	Contig16.23	1054	+
Contig25.429	Contig25.430	2917	+
Contig25.313	Contig25.314	1564	+
Contig3.69	Contig3.70	1048	+
Contig13.229	Contig13.228	1294	+
Contig13.227	Contig13.226	3126	+
Contig25.425	Contig25.420	11688	+
Contig25.424	Contig25.420	4747	+
Contig31.226	Contig31.225	12437	+
Contig5.207	Contig5.208	346	+
Contig31.224	Contig31.223	22430	+
Contig19.416	Contig19.415	8174	+
Contig186.57	Contig186.56	14133	+
Contig21.464	Contig21.465	2457	+
Contig31.408	Contig31.409	2522	+
Contig1.32	Contig1.31	11235	+
Contig52.301	Contig52.300	13191	+
Contig115.52	Contig115.53	1506	+
Contig31.400	Contig31.399	13580	+
Contig22.600	Contig22.601	1520	+
Contig199.23	Contig35.255	31153	-
Contig98.160	Contig98.153	3763	+
Contig39.31	Contig39.30	10806	+
Contig16.124	Contig16.123	31343	+
Contig86.155	Contig86.154	19765	+
Contig13.551	Contig13.552	1942	+
Contig5.48	Contig5.47	40303	+
Contig9.183	Contig9.182	9283	+
Contig80.152	Contig80.151	7040	+
Contig77.80	Contig77.77	9755	+
Contig58.47	Contig58.46	4073	+
Contig5.371	Contig5.370	10034	+
Contig77.89	Contig77.88	-73	+
Contig5.798	Contig5.797	6292	+
Contig25.376	Contig25.375	2377	+
Contig31.718	Contig31.719	657	+
Contig5.551	Contig5.550	6130	+
Contig31.711	Contig31.712	34	+
Contig3.164	Contig3.163	17440	+
Contig6.78	Contig6.77	24858	+
Contig105.107	Contig105.108	707	+
Contig3.369	Contig3.370	1974	+
Contig105.105	Contig105.106	1033	+
Contig58.31	Contig58.30	10933	+
Contig105.100	Contig105.99	4110	+
Contig48.2	Contig48.1	19624	+
Contig16.234	Contig16.233	23536	+
Contig43.190	Contig43.191	99	+
Contig20.365	Contig20.366	5966	+
Contig71.92	Contig71.93	2230	+
Contig5.157	Contig5.158	2300	+
Contig5.150	Contig5.151	2786	+
Contig39.217	Contig39.216	10272	+
Contig39.219	Contig39.218	20646	+
Contig13.1146	Contig13.1147	1200	+
Contig20.269	Contig20.268	6652	+
Contig69.29	Contig69.30	1984	+
Contig6.61	Contig6.60	8511	+
Contig81.110	Contig81.109	13111	+
Contig37.351	Contig37.350	25735	+
Contig37.352	Contig37.353	1755	+
Contig4.247	Contig4.246	7052	+
Contig75.178	Contig75.177	12977	+
Contig51.57	Contig51.58	3627	+
Contig51.50	Contig51.49	12924	+
Contig4.240	Contig4.239	24641	+
Contig117.54	Contig117.55	1252	+
Contig117.58	Contig117.59	834	+
Contig56.122	Contig56.123	331	+
Contig51.119	Contig51.120	617	+
Contig28.213	Contig28.214	2926	+
Contig0.74	Contig0.73	3867	+
Contig53.50	Contig53.49	61335	+
Contig37.233	Contig37.231	6570	+
Contig274.4	Contig274.5	5422	+
Contig58.15	Contig58.14	3034	+
Contig37.235	Contig37.236	1771	+
Contig90.57	Contig90.58	1162	+
Contig19.364	Contig19.365	2186	+
Contig19.367	Contig19.368	288	+
Contig65.279	Contig65.280	3286	+
Contig90.51	Contig90.50	7160	+
Contig169.15	Contig169.16	1	+
Contig34.262	Contig34.263	2429	+
Contig40.199	Contig40.198	23221	+
Contig4.880	Contig4.881	1158	+
Contig53.251	Contig53.252	1292	+
Contig53.250	Contig53.237	471	+
Contig116.36	Contig116.35	734	+
Contig6.96	Contig6.97	1737	+
Contig13.147	Contig13.148	2338	+
Contig82.151	Contig82.148	2026	+
Contig82.156	Contig82.155	10593	+
Contig7.605	Contig7.604	3801	+
Contig48.21	Contig48.20	9704	+
Contig48.27	Contig48.28	2365	+
Contig9.122	Contig9.123	2422	+
Contig48.24	Contig48.23	15419	+
Contig34.90	Contig34.91	1392	+
Contig20.403	Contig20.404	40	+
Contig12.451	Contig12.450	12217	+
Contig48.295	Contig48.293	35808	+
Contig16.257	Contig16.256	6315	+
Contig253.11	Contig253.10	8742	+
Contig56.36	Contig56.35	2734	+
Contig86.6	Contig86.7	3025	+
Contig1.225	Contig1.226	1137	+
Contig40.216	Contig40.215	8299	+
Contig40.214	Contig40.213	7506	+
Contig13.1067	Contig13.1068	7994	+
Contig96.124	Contig96.123	14557	+
Contig22.264	Contig22.263	7515	+
Contig21.380	Contig21.381	1357	+
Contig19.177	Contig19.176	7290	+
Contig19.172	Contig19.173	968	+
Contig7.733	Contig7.734	2847	+
Contig108.44	Contig108.43	14121	+
Contig48.284	Contig48.285	1238	+
Contig3.42	Contig3.43	746	+
Contig48.286	Contig48.287	1665	+
Contig78.27	Contig78.28	1998	+
Contig12.216	Contig12.215	8011	+
Contig21.637	Contig21.636	237	+
Contig48.282	Contig48.283	1246	+
Contig48.288	Contig48.287	9314	+
Contig88.146	Contig88.148	1388	+
Contig88.144	Contig88.145	644	+
Contig88.143	Contig88.142	1598	+
Contig88.141	Contig88.140	11337	+
Contig48.251	Contig48.250	23070	+
Contig80.208	Contig80.209	2154	+
Contig78.111	Contig78.103	10330	+
Contig51.291	Contig51.290	5330	+
Contig20.276	Contig20.274	6631	+
Contig20.273	Contig20.272	7778	+
Contig5.678	Contig5.679	2230	+
Contig78.19	Contig78.20	-39	+
Contig178.53	Contig178.54	1063	+
Contig178.52	Contig178.51	3654	+
Contig21.254	Contig21.253	8508	+
Contig77.131	Contig77.132	1199	+
Contig69.114	Contig69.115	2496	+
Contig77.137	Contig77.136	24102	+
Contig215.39	Contig215.38	1972	+
Contig75.89	Contig75.88	18537	+
Contig34.50	Contig34.49	6817	+
Contig50.119	Contig50.120	1288	+
Contig5.944	Contig5.943	8019	+
Contig50.112	Contig50.111	4635	+
Contig75.87	Contig75.88	1641	+
Contig21.736	Contig21.735	20623	+
Contig51.187	Contig51.188	1885	+
Contig51.183	Contig51.182	25975	+
Contig51.189	Contig51.190	1151	+
Contig36.1	Contig13.1190	319	+
Contig30.8	Contig30.7	4303	+
Contig214.36	Contig214.35	2303	+
Contig71.271	Contig71.272	2382	+
Contig71.273	Contig71.272	7823	+
Contig71.276	Contig71.279	2654	+
Contig3.396	Contig3.397	2231	+
Contig86.67	Contig86.66	13078	+
Contig16.19	Contig16.18	7380	+
Contig38.42	Contig38.43	1994	+
Contig186.34	Contig186.33	2984	+
Contig35.218	Contig35.219	1144	+
Contig25.416	Contig25.418	1550	+
Contig13.989	Contig13.990	1098	+
Contig39.229	Contig39.230	926	+
Contig76.139	Contig76.140	1487	+
Contig13.191	Contig13.190	4857	+
Contig4.897	Contig4.898	2934	+
Contig31.235	Contig31.236	622	+
Contig37.131	Contig37.130	3930	+
Contig79.193	Contig79.194	1959	+
Contig19.423	Contig19.422	9029	+
Contig79.59	Contig79.60	1622	+
Contig19.426	Contig19.427	2181	+
Contig5.899	Contig5.898	5838	+
Contig5.415	Contig5.420	7258	-
Contig5.419	Contig5.420	1202	+
Contig1.22	Contig1.23	2417	+
Contig52.317	Contig52.318	2462	+
Contig52.315	Contig52.311	12219	+
Contig22.610	Contig22.609	15859	+
Contig22.618	Contig22.619	1571	+
Contig86.140	Contig86.141	6907	+
Contig14.5	Contig14.6	241	+
Contig5.35	Contig5.36	2369	+
Contig16.133	Contig16.132	28306	+
Contig5.33	Contig5.34	2079	+
Contig209.5	Contig209.4	16781	+
Contig77.94	Contig77.93	14125	+
Contig13.527	Contig13.528	2730	+
Contig14.15	Contig14.14	7342	+
Contig77.98	Contig77.97	3767	+
Contig14.11	Contig14.10	7563	+
Contig23.16	Contig23.15	5656	+
Contig28.287	Contig28.286	3406	+
Contig28.282	Contig28.281	3967	+
Contig39.447	Contig39.448	1774	+
Contig3.228	Contig3.229	1688	+
Contig28.444	Contig28.443	37819	+
Contig5.526	Contig5.527	2493	+
Contig5.525	Contig5.524	2206	+
Contig28.447	Contig28.448	1723	+
Contig31.700	Contig31.699	11670	+
Contig28.442	Contig28.441	12111	+
Contig1.188	Contig1.187	28873	+
Contig52.408	Contig52.409	2574	+
Contig3.378	Contig3.377	9432	+
Contig37.694	Contig37.695	1992	+
Contig37.690	Contig37.691	811	+
Contig86.83	Contig86.82	8873	+
Contig22.296	Contig22.297	2413	+
Contig3.372	Contig3.373	1645	+
Contig102.142	Contig102.141	8976	+
Contig16.730	Contig16.732	1844	+
Contig3.222	Contig3.221	6152	+
Contig16.221	Contig16.220	3776	+
Contig16.225	Contig16.226	1544	+
Contig79.115	Contig79.114	22838	+
Contig5.627	Contig5.626	59777	+
Contig82.113	Contig82.112	6816	+
Contig180.3	Contig180.2	12396	+
Contig122.29	Contig122.23	7501	+
Contig122.22	Contig122.23	181	+
Contig50.46	Contig50.45	24944	+
Contig75.169	Contig75.168	6070	+
Contig86.52	Contig86.53	1575	+
Contig75.167	Contig75.166	10786	+
Contig2.2	Contig264.5	7973	-
Contig5.635	Contig5.634	2614	+
Contig115.99	Contig115.98	14799	+
Contig51.60	Contig51.59	30911	+
Contig51.63	Contig51.62	3827	+
Contig37.344	Contig37.345	708	+
Contig4.254	Contig4.253	5876	+
Contig37.349	Contig37.350	1426	+
Contig4.257	Contig4.258	1041	+
Contig4.252	Contig4.253	2259	+
Contig236.19	Contig236.18	8814	+
Contig117.47	Contig117.46	37036	+
Contig236.16	Contig236.15	13742	+
Contig56.132	Contig56.131	14169	+
Contig18.54	Contig18.55	1045	+
Contig18.52	Contig18.51	2646	+
Contig19.588	Contig19.587	7471	+
Contig18.59	Contig18.60	2764	+
Contig51.84	Contig51.86	3381	+
Contig37.200	Contig37.199	53800	-
Contig115.93	Contig115.94	859	+
Contig6.688	Contig6.689	2233	+
Contig90.45	Contig90.46	1613	+
Contig19.313	Contig19.314	2504	+
Contig21.753	Contig21.752	3787	+
Contig19.319	Contig19.318	25661	+
Contig1.102	Contig1.101	4913	+
Contig1.106	Contig1.105	19067	+
Contig4.672	Contig4.671	3351	+
Contig53.264	Contig53.263	10332	+
Contig53.262	Contig53.263	1169	+
Contig4.893	Contig4.892	25482	+
Contig4.891	Contig4.892	1470	+
Contig39.222	Contig39.223	1336	+
Contig4.899	Contig4.898	6084	+
Contig109.54	Contig109.55	2338	+
Contig51.256	Contig51.259	6346	+
Contig53.114	Contig53.113	30951	+
Contig53.110	Contig53.111	33	+
Contig21.691	Contig21.692	4077	+
Contig7.635	Contig7.634	4850	+
Contig7.632	Contig7.631	31219	+
Contig53.284	Contig53.285	1143	+
Contig200.22	Contig200.23	2122	+
Contig7.638	Contig7.642	9841	+
Contig12.443	Contig12.440	23753	+
Contig12.442	Contig12.444	5287	+
Contig21.136	Contig21.135	109107	+
Contig21.139	Contig21.138	5112	+
Contig12.524	Contig12.521	10940	+
Contig115.107	Contig115.106	5562	+
Contig1.211	Contig1.210	35613	+
Contig34.69	Contig34.68	7724	+
Contig289.9	Contig289.8	4016	+
Contig165.52	Contig224.25	15752	-
Contig289.7	Contig289.8	667	+
Contig34.67	Contig34.66	2506	+
Contig7.709	Contig7.710	2404	+
Contig116.67	Contig116.68	2637	+
Contig13.220	Contig13.221	4938	+
Contig21.395	Contig21.397	1836	+
Contig7.700	Contig7.699	1053	+
Contig76.269	Contig250.19	13372	-
Contig7.704	Contig7.703	4465	+
Contig21.393	Contig21.392	17970	+
Contig19.167	Contig19.168	1428	+
Contig22.781	Contig22.780	4288	+
Contig69.295	Contig69.294	51264	+
Contig21.626	Contig21.627	1580	+
Contig48.297	Contig48.296	18715	+
Contig82.149	Contig82.152	1289	+
Contig48.290	Contig48.289	20370	+
Contig53.84	Contig53.83	34923	+
Contig37.302	Contig37.303	2217	+
Contig51.92	Contig51.93	2122	+
Contig53.82	Contig53.83	1843	+
Contig280.10	Contig280.11	2192	+
Contig88.176	Contig88.177	1329	+
Contig76.215	Contig76.214	3855	+
Contig102.17	Contig102.18	2573	+
Contig78.166	Contig78.165	29258	+
Contig39.243	Contig39.244	1940	+
Contig22.462	Contig22.456	7902	+
Contig76.99	Contig76.100	2468	+
Contig57.130	Contig57.131	907	+
Contig25.329	Contig25.328	16332	+
Contig79.24	Contig79.25	1875	+
Contig246.16	Contig246.15	4398	+
Contig21.249	Contig21.248	7903	+
Contig21.710	Contig21.711	1443	+
Contig21.244	Contig21.243	5292	+
Contig77.123	Contig77.119	2536	+
Contig79.28	Contig79.29	48	+
Contig77.127	Contig77.126	7794	+
Contig13.941	Contig13.942	1655	+
Contig3.418	Contig3.419	867	+
Contig88.31	Contig88.30	17662	+
Contig50.127	Contig50.126	2334	+
Contig51.402	Contig51.403	224	+
Contig50.123	Contig50.122	9041	+
Contig50.121	Contig50.122	1357	+
Contig50.128	Contig50.130	747	+
Contig60.146	Contig60.147	1633	+
Contig52.415	Contig52.416	2359	+
Contig7.800	Contig7.799	3003	+
Contig24.290	Contig24.292	1268	+
Contig126.79	Contig126.80	3018	+
Contig71.283	Contig71.282	4631	+
Contig1.30	Contig1.31	2292	+
Contig3.8	Contig3.9	189	+
Contig28.541	Contig28.540	6027	+
Contig21.217	Contig21.218	671	+
Contig115.56	Contig115.58	4780	+
Contig51.314	Contig51.315	350	+
Contig186.22	Contig186.21	10494	+
Contig51.310	Contig51.309	2979	+
Contig222.11	Contig222.10	4518	+
Contig51.103	Contig51.102	31825	+
Contig19.434	Contig19.435	33	+
Contig22.444	Contig22.443	6342	+
Contig13.730	Contig13.731	1542	+
Contig36.18	Contig36.16	9845	+
Contig23.248	Contig23.247	10539	+
Contig253.3	Contig253.2	9952	+
Contig28.529	Contig28.530	569	+
Contig1.19	Contig1.18	18798	+
Contig22.626	Contig22.625	9513	+
Contig31.170	Contig31.171	1392	+
Contig1.11	Contig1.12	1799	+
Contig39.16	Contig39.17	1313	+
Contig128.29	Contig128.30	2853	+
Contig37.753	Contig37.752	3590	+
Contig37.759	Contig37.760	2442	+
Contig16.102	Contig16.101	5410	+
Contig5.26	Contig5.25	3200	+
Contig16.106	Contig16.105	14350	+
Contig5.28	Contig5.27	39664	+
Contig31.558	Contig31.557	5470	+
Contig31.590	Contig31.591	327	+
Contig31.554	Contig31.553	7837	+
Contig28.293	Contig28.294	468	+
Contig39.187	Contig39.188	1246	+
Contig39.184	Contig39.183	11455	+
Contig5.663	Contig5.662	5312	+
Contig232.13	Contig232.9	9304	+
Contig232.10	Contig129.2	95	+
Contig5.535	Contig5.536	1662	+
Contig80.85	Contig80.84	26325	+
Contig3.185	Contig3.184	6536	+
Contig80.89	Contig80.90	2633	+
Contig5.539	Contig5.538	1241	+
Contig3.349	Contig3.350	2175	+
Contig86.90	Contig86.89	60478	+
Contig102.153	Contig102.152	17326	+
Contig86.93	Contig86.94	3027	+
Contig102.157	Contig102.158	2528	+
Contig86.96	Contig86.100	6486	+
Contig102.155	Contig102.156	1294	+
Contig3.10	Contig3.9	4221	+
Contig77.1	Contig77.7	3541	+
Contig28.185	Contig28.184	9654	+
Contig122.10	Contig122.9	18580	+
Contig13.1160	Contig13.1161	8182	+
Contig69.48	Contig69.49	1632	+
Contig31.609	Contig31.608	3377	+
Contig69.47	Contig69.46	17142	+
Contig37.372	Contig37.371	13802	+
Contig75.115	Contig75.116	1286	+
Contig75.117	Contig75.118	3100	+
Contig5.948	Contig5.950	5720	+
Contig51.73	Contig51.77	2943	+
Contig37.574	Contig37.575	1583	+
Contig60.203	Contig60.202	3253	+
Contig51.79	Contig51.80	1378	+
Contig39.452	Contig39.451	3995	+
Contig18.47	Contig18.46	12250	+
Contig280.13	Contig280.11	9290	+
Contig7.626	Contig7.627	1773	+
Contig69.9	Contig69.6	4217	+
Contig69.8	Contig69.10	868	+
Contig51.95	Contig51.94	8105	+
Contig51.96	Contig51.97	472	+
Contig37.212	Contig37.213	2052	+
Contig53.101	Contig53.100	5920	+
Contig90.72	Contig90.71	952	+
Contig90.77	Contig90.76	9197	+
Contig19.306	Contig19.305	3364	+
Contig48.38	Contig48.39	1314	+
Contig1.116	Contig1.115	5477	+
Contig1.114	Contig1.113	22933	+
Contig28.274	Contig28.275	974	+
Contig157.6	Contig157.7	1994	+
Contig28.270	Contig28.271	2440	+
Contig53.271	Contig53.272	2515	+
Contig53.273	Contig53.272	6207	+
Contig9.102	Contig9.101	21439	+
Contig80.62	Contig80.61	19896	+
Contig80.67	Contig80.66	12884	+
Contig39.234	Contig39.235	1391	+
Contig222.12	Contig222.13	2118	+
Contig79.1	Contig1.8	8857	-
Contig109.25	Contig109.26	2763	+
Contig53.107	Contig53.108	1788	+
Contig7.623	Contig7.624	1326	+
Contig22.660	Contig22.661	1506	+
Contig9.638	Contig9.637	68102	+
Contig4.848	Contig4.849	1665	+
Contig37.105	Contig37.104	5672	+
Contig117.1	Contig117.2	1637	+
Contig81.131	Contig81.132	1741	+
Contig117.3	Contig117.2	41552	+
Contig12.476	Contig12.477	1295	+
Contig200.35	Contig200.34	11641	+
Contig12.478	Contig12.477	11333	+
Contig115.115	Contig115.109	12983	+
Contig36.302	Contig36.303	2372	+
Contig53.245	Contig53.246	1055	+
Contig39.199	Contig39.198	6252	+
Contig48.335	Contig48.334	4478	+
Contig48.331	Contig48.330	9658	+
Contig95.26	Contig95.25	15952	+
Contig21.325	Contig21.326	1838	+
Contig7.712	Contig7.711	35726	+
Contig19.156	Contig19.155	23018	+
Contig63.1	Contig81.129	1677	+
Contig20.331	Contig20.332	2	+
Contig6.75	Contig6.74	4422	+
Contig20.334	Contig20.333	8467	+
Contig21.657	Contig21.656	20793	+
Contig228.15	Contig228.14	12878	+
Contig52.417	Contig52.416	9281	+
Contig76.175	Contig76.174	8262	+
Contig228.12	Contig228.13	2755	+
Contig200.7	Contig200.6	10123	+
Contig200.5	Contig200.6	2130	+
Contig22.248	Contig22.247	11569	+
Contig21.472	Contig21.471	7050	+
Contig21.474	Contig21.473	7433	+
Contig21.475	Contig21.476	-141	+
Contig9.120	Contig9.121	1803	+
Contig76.204	Contig76.205	1077	+
Contig79.141	Contig79.142	-41	+
Contig51.273	Contig51.272	3373	+
Contig51.270	Contig51.269	1056	+
Contig76.192	Contig76.193	668	+
Contig34.224	Contig34.226	448	+
Contig1.202	Contig1.201	21520	+
Contig222.1	Contig222.2	4991	+
Contig52.418	Contig52.419	3354	+
Contig234.8	Contig234.9	692	+
Contig1.168	Contig1.169	2854	+
Contig40.238	Contig40.240	5418	+
Contig21.271	Contig21.272	1119	+
Contig21.274	Contig21.273	22380	+
Contig115.113	Contig115.112	3232	+
Contig39.89	Contig39.90	1089	+
Contig37.688	Contig37.687	7850	+
Contig3.408	Contig3.409	901	+
Contig50.131	Contig50.130	8479	+
Contig7.811	Contig7.810	6662	+
Contig50.133	Contig50.132	11965	+
Contig75.60	Contig75.59	8029	+
Contig16.165	Contig16.166	541	+
Contig8.452	Contig8.453	712	+
Contig34.240	Contig34.241	1192	+
Contig8.454	Contig8.453	6297	+
Contig52.395	Contig52.394	7347	+
Contig167.20	Contig167.21	1818	+
Contig167.22	Contig167.21	12373	+
Contig88.6	Contig88.7	1541	+
Contig32.256	Contig32.257	3290	+
Contig31.630	Contig31.631	1932	+
Contig88.169	Contig88.168	19766	+
Contig214.17	Contig214.16	9049	+
Contig132.15	Contig132.14	4157	+
Contig32.497	Contig32.496	47333	+
Contig88.166	Contig88.167	969	+
Contig48.235	Contig48.236	1848	+
Contig45.1	Contig45.6	2183	-
Contig30.168	Contig30.167	30865	+
Contig48.234	Contig48.233	16181	+
Contig39.140	Contig39.141	982	+
Contig361.2	Contig361.3	-127	+
Contig51.306	Contig51.305	32840	+
Contig22.589	Contig22.590	2839	+
Contig51.300	Contig51.301	2118	+
Contig76.13	Contig76.14	2818	+
Contig234.19	Contig234.20	1793	+
Contig76.15	Contig76.16	2640	+
Contig55.27	Contig55.28	2234	+
Contig13.725	Contig13.726	2249	+
Contig19.443	Contig19.442	29773	+
Contig22.455	Contig22.454	8448	+
Contig82.27	Contig82.28	1513	+
Contig19.447	Contig19.446	3288	+
Contig77.117	Contig77.118	986	+
Contig31.165	Contig31.164	5215	+
Contig5.437	Contig5.438	1511	+
Contig21.892	Contig21.893	1576	+
Contig28.513	Contig28.512	9617	+
Contig22.631	Contig22.630	9013	+
Contig22.632	Contig22.633	2407	+
Contig31.168	Contig31.169	2188	+
Contig252.4	Contig252.5	864	+
Contig40.339	Contig40.340	3487	+
Contig37.745	Contig37.744	14262	+
Contig5.11	Contig5.10	11935	+
Contig16.117	Contig16.118	1720	+
Contig5.14	Contig5.13	10695	+
Contig283.6	Contig283.7	2121	+
Contig88.138	Contig88.139	1735	+
Contig25.504	Contig25.503	8723	+
Contig25.505	Contig25.503	10186	+
Contig76.244	Contig76.243	590	+
Contig13.705	Contig13.706	23	+
Contig13.540	Contig13.541	2026	+
Contig8.481	Contig8.482	1984	+
Contig25.322	Contig25.321	14466	+
Contig52.428	Contig52.429	2123	+
Contig25.327	Contig25.326	21903	+
Contig5.501	Contig5.499	13986	+
Contig5.500	Contig5.499	12898	+
Contig5.503	Contig5.504	959	+
Contig52.421	Contig52.420	4100	+
Contig54.16	Contig54.15	7008	+
Contig7.585	Contig7.586	2692	+
Contig54.14	Contig54.15	1718	+
Contig28.460	Contig28.461	2442	+
Contig28.464	Contig28.465	1263	+
Contig3.199	Contig3.200	782	+
Contig31.768	Contig31.769	1489	+
Contig105.76	Contig105.77	686	+
Contig3.351	Contig3.355	602	+
Contig3.356	Contig3.355	27105	+
Contig22.489	Contig22.488	5405	+
Contig23.282	Contig23.281	18582	+
Contig5.187	Contig5.186	54579	+
Contig115.48	Contig115.49	640	+
Contig50.61	Contig50.60	1089	+
Contig37.664	Contig37.663	9284	+
Contig50.65	Contig50.58	15252	+
Contig50.57	Contig50.55	10390	-
Contig37.189	Contig37.190	2450	+
Contig69.71	Contig69.72	807	+
Contig69.73	Contig69.74	930	+
Contig8.341	Contig8.342	2795	+
Contig69.75	Contig69.76	3001	+
Contig21.795	Contig21.796	1569	+
[truncated: 303 more rows]
