# Supplementary material for: Detection and correction of false segmental duplications caused by genome mis-assembly
Source: Genome Biol. 2010 Mar 10;11(3):R28. doi: 10.1186/gb-2010-11-3-r28 (PMC2864568; doi:10.1186/gb-2010-11-3-r28)
Supplement: Additional file 1 — Descriptions of contigs involved in mis-assembled DCCs and DOCs, annotations on false duplications, and polymorphisms discovered. [file gb-2010-11-3-r28-S1.gz › supp/chicken.doc]

Contig20.480	Contig20.479	9521	+
Contig21.889	Contig21.888	7499	+
Contig109.64	Contig109.63	10260	+
Contig22.213	Contig22.214	-12608	+
Contig22.745	Contig22.746	-10654	+
Contig169.8	Contig169.7	6367	+
Contig37.202	Contig37.201	2625	+
Contig3.422	Contig3.423	-6665	+
Contig12.517	Contig12.516	7686	+
Contig31.273	Contig31.275	-91876	+
Contig18.615	Contig18.616	-52266	+
Contig9.157	Contig9.159	-6431	+
Contig22.347	Contig22.348	-3418	+
Contig1.122	Contig1.121	8187	+
Contig5.323	Contig5.322	28058	+
Contig77.156	Contig77.155	9673	+
Contig21.888	Contig21.887	4825	+
Contig31.225	Contig31.227	-14641	+
Contig1.207	Contig1.206	31504	+
Contig13.1182	Contig13.1183	-10606	+
Contig90.157	Contig90.159	-17005	+
Contig12.431	Contig12.429	804	+
Contig71.268	Contig71.269	-10861	+
Contig102.73	Contig102.72	4133	+
Contig34.265	Contig34.266	-25688	+
Contig23.230	Contig23.231	-15652	+
Contig25.360	Contig25.359	2108	+
Contig79.122	Contig79.123	-12378	+
Contig76.245	Contig76.243	3314	+
Contig50.144	Contig50.143	6690	+
Contig34.241	Contig34.242	-8799	+
Contig109.55	Contig109.53	6277	+
Contig37.666	Contig37.665	1750	+
Contig40.296	Contig40.295	10499	+
Contig88.47	Contig88.46	13260	+
Contig7.805	Contig7.806	-19187	+
Contig50.177	Contig50.176	1878	+
Contig21.598	Contig21.597	6992	+
Contig5.222	Contig5.221	5483	+
Contig88.170	Contig88.168	23164	+
Contig25.412	Contig25.411	1574	+
Contig265.3	Contig265.5	-713	+
Contig77.29	Contig77.28	27275	+
Contig13.319	Contig13.320	-16638	+
Contig52.334	Contig52.336	-43853	+
Contig48.342	Contig48.343	-19943	+
Contig53.320	Contig53.321	-4310	+
Contig52.224	Contig52.225	-14037	+
Contig13.681	Contig13.682	-32732	+
Contig13.455	Contig13.456	-6136	+
Contig21.874	Contig21.873	13881	+
Contig90.100	Contig90.101	-4539	+
Contig34.286	Contig34.287	-8609	+
Contig47.115	Contig47.116	-9722	+
Contig48.350	Contig48.351	-3789	+
Contig21.595	Contig21.594	7969	+
Contig21.248	Contig21.247	9039	+
Contig31.339	Contig31.340	-1463	+
Contig80.106	Contig80.107	-20092	+
Contig20.433	Contig20.432	17583	+
Contig78.16	Contig78.15	3661	+
Contig37.428	Contig37.427	12411	+
Contig283.3	Contig283.5	-7392	+
Contig71.279	Contig71.280	-23457	+
Contig53.268	Contig53.269	-15221	+
Contig224.8	Contig224.7	4442	+
Contig39.398	Contig39.397	4147	+
Contig80.231	Contig80.233	-9317	+
Contig25.363	Contig25.362	16035	+
Contig1.121	Contig1.120	492	+
Contig21.714	Contig21.713	4004	+
Contig16.500	Contig16.499	7098	+
Contig9.125	Contig9.126	-15429	+
Contig0.935	Contig0.934	904	+
Contig19.412	Contig19.411	8405	+
Contig36.10	Contig36.11	-3349	+
Contig19.307	Contig19.305	6084	+
Contig21.174	Contig21.173	8533	+
Contig4.270	Contig4.269	5430	+
Contig19.82	Contig19.81	4967	+
Contig40.354	Contig40.353	3243	+
Contig67.148	Contig67.149	-39024	+
Contig5.670	Contig5.668	9145	+
Contig13.583	Contig13.584	-2222	+
Contig21.582	Contig21.580	6351	+
Contig21.750	Contig21.748	1262	+
Contig39.337	Contig39.336	3053	+
Contig56.49	Contig56.50	-7196	+
Contig35.227	Contig35.226	2620	+
Contig105.87	Contig105.88	-12078	+
Contig75.98	Contig75.99	-999	+
Contig39.156	Contig39.155	4986	+
Contig88.178	Contig88.177	3834	+
Contig16.35	Contig16.34	13188	+
Contig232.5	Contig232.4	26629	+
Contig23.297	Contig23.298	-28068	+
Contig21.259	Contig21.258	7538	+
Contig69.318	Contig69.319	-9090	+
Contig69.69	Contig69.70	-5143	+
Contig80.146	Contig80.147	-15492	+
Contig42.206	Contig42.205	16965	+
Contig86.92	Contig86.94	-3841	+
Contig5.673	Contig5.671	2561	+
Contig28.183	Contig28.184	-3174	+
Contig5.519	Contig5.517	1527	+
Contig228.14	Contig228.13	42381	+
Contig8.282	Contig8.281	7187	+
Contig13.555	Contig13.556	-3864	+
Contig280.7	Contig280.8	-27727	+
Contig22.255	Contig22.256	-9299	+
Contig20.329	Contig20.328	11968	+
Contig12.420	Contig12.419	23087	+
Contig79.66	Contig79.67	-9445	+
Contig5.107	Contig5.106	963	+
Contig22.234	Contig22.235	-21045	+
Contig13.625	Contig13.626	-4768	+
Contig5.681	Contig5.680	14002	+
Contig82.101	Contig82.100	2134	+
Contig3.139	Contig3.140	-968	+
Contig76.241	Contig76.240	5971	+
Contig57.147	Contig57.146	18532	+
Contig13.161	Contig13.162	-3370	+
Contig4.956	Contig4.955	8951	+
Contig19.520	Contig19.518	2745	+
Contig37.389	Contig37.387	6346	+
Contig19.436	Contig19.435	20776	+
Contig37.587	Contig37.585	42222	+
Contig37.798	Contig37.797	4664	+
Contig7.628	Contig7.629	-5275	+
Contig5.827	Contig5.826	1323	+
Contig82.154	Contig82.153	25938	+
Contig39.279	Contig39.278	17451	+
Contig6.29	Contig6.28	1515	+
Contig31.612	Contig31.614	-17809	+
Contig98.92	Contig98.93	-4071	+
Contig22.260	Contig22.262	-10386	+
Contig37.361	Contig37.360	188	+
Contig75.28	Contig75.30	-8603	+
Contig31.195	Contig31.196	-2010	+
Contig5.329	Contig5.328	6843	+
Contig16.247	Contig16.245	22524	+
Contig5.244	Contig5.243	5023	+
Contig22.783	Contig22.784	-6219	+
Contig31.597	Contig31.598	-164	+
Contig224.17	Contig224.16	4159	+
Contig16.521	Contig16.520	29346	+
Contig69.260	Contig69.261	-6355	+
Contig21.154	Contig21.152	4547	+
Contig82.106	Contig82.105	1485	+
Contig12.534	Contig12.532	8770	+
Contig19.405	Contig19.404	8508	+
Contig23.292	Contig23.293	-8258	+
Contig214.24	Contig214.25	-6469	+
Contig21.894	Contig21.893	4711	+
Contig21.821	Contig21.819	26189	+
Contig48.34	Contig48.35	-2773	+
Contig57.104	Contig57.103	6832	+
Contig218.18	Contig218.16	8624	+
Contig23.272	Contig23.273	-5124	+
Contig3.108	Contig3.110	-6921	+
Contig8.378	Contig8.377	823	+
Contig21.513	Contig21.511	10653	+
Contig12.535	Contig12.534	13504	+
Contig5.547	Contig5.546	7006	+
Contig50.214	Contig50.213	4405	+
Contig13.313	Contig13.314	-3239	+
Contig16.95	Contig16.94	38870	+
Contig51.42	Contig51.40	10246	+
Contig51.67	Contig51.66	23475	+
Contig165.8	Contig165.9	-10634	+
Contig75.126	Contig75.127	-11728	+
Contig53.141	Contig53.142	-12422	+
Contig20.390	Contig20.389	4343	+
Contig40.311	Contig40.310	7738	+
Contig5.800	Contig5.799	11358	+
Contig7.756	Contig7.757	-9130	+
Contig37.576	Contig37.575	3312	+
Contig39.411	Contig39.410	13450	+
Contig16.714	Contig16.713	3294	+
Contig110.9	Contig110.8	2400	+
Contig5.63	Contig5.62	4348	+
Contig98.73	Contig98.74	-122	+
Contig3.83	Contig3.84	-1754	+
Contig115.134	Contig115.132	1295	+
Contig76.180	Contig76.179	12659	+
Contig18.43	Contig18.44	-2704	+
Contig23.135	Contig23.136	-21450	+
Contig13.1042	Contig13.1043	-1363	+
Contig59.2	Contig59.3	-4139	+
Contig39.141	Contig39.139	6657	+
Contig48.311	Contig48.313	-27945	+
Contig13.849	Contig13.851	-8772	+
Contig23.95	Contig23.96	-9802	+
Contig39.224	Contig39.223	9212	+
Contig22.250	Contig22.251	-5105	+
Contig69.63	Contig69.64	-4535	+
Contig48.182	Contig48.183	-6737	+
Contig6.111	Contig6.110	3717	+
Contig171.11	Contig171.10	19627	+
Contig53.186	Contig53.187	-23701	+
Contig19.505	Contig19.504	1284	+
Contig51.78	Contig51.77	7653	+
Contig48.238	Contig48.239	-24548	+
Contig77.30	Contig77.29	13301	+
Contig214.34	Contig214.35	-1454	+
Contig37.21	Contig37.20	9079	+
Contig82.24	Contig82.23	7014	+
Contig76.167	Contig76.166	10051	+
Contig1.45	Contig1.44	14227	+
Contig28.526	Contig28.527	-1063	+
Contig22.724	Contig22.725	-10136	+
Contig50.78	Contig50.77	4862	+
Contig21.734	Contig21.733	3292	+
Contig40.170	Contig40.169	19014	+
Contig23.265	Contig23.267	-14336	+
Contig9.53	Contig9.54	-7440	+
Contig79.164	Contig79.165	-4992	+
Contig3.134	Contig3.135	-10319	+
Contig79.172	Contig79.174	-9928	+
Contig37.614	Contig37.613	1503	+
Contig16.160	Contig16.159	79772	+
Contig20.225	Contig20.224	1660	+
Contig117.51	Contig117.50	3921	+
Contig56.2	Contig56.3	-3695	+
Contig40.258	Contig40.256	11658	+
Contig37.398	Contig37.396	13355	+
Contig20.271	Contig20.270	3770	+
Contig69.216	Contig69.217	-3928	+
Contig88.53	Contig88.52	6710	+
Contig79.129	Contig79.130	-16000	+
Contig21.159	Contig21.158	4521	+
Contig13.810	Contig13.811	-2781	+
Contig76.174	Contig76.173	15348	+
Contig13.950	Contig13.951	-7072	+
Contig13.1049	Contig13.1050	-8950	+
Contig77.56	Contig77.55	10982	+
Contig1.220	Contig1.219	9725	+
Contig3.295	Contig3.296	-3595	+
Contig25.454	Contig25.453	3411	+
Contig22.703	Contig22.704	-8194	+
Contig8.338	Contig8.337	4277	+
Contig50.164	Contig50.163	1470	+
Contig51.330	Contig51.329	2957	+
Contig51.298	Contig51.297	25261	+
Contig75.84	Contig75.85	-5119	+
Contig5.562	Contig14206.1	787	+
Contig129.57	Contig129.56	19761	+
Contig98.119	Contig98.120	-3112	+
Contig19.399	Contig19.398	5033	+
Contig48.174	Contig48.175	-2226	+
Contig20.388	Contig20.387	13451	+
Contig37.735	Contig37.734	18821	+
Contig1.89	Contig1.88	5287	+
Contig16.59	Contig16.58	16202	+
Contig88.65	Contig88.64	17538	+
Contig69.123	Contig69.124	-5975	+
Contig37.214	Contig37.213	22716	+
Contig53.62	Contig53.64	-11023	+
Contig107.65	Contig107.66	-12306	+
Contig58.7	Contig58.8	-3303	+
Contig7.691	Contig7.693	-2917	+
Contig37.751	Contig37.750	2965	+
Contig90.119	Contig90.120	-2718	+
Contig60.141	Contig60.142	-15348	+
Contig12.490	Contig12.489	1300	+
Contig102.23	Contig102.22	2447	+
Contig69.130	Contig69.131	-6615	+
Contig115.112	Contig115.111	1756	+
Contig12.480	Contig12.479	6473	+
Contig13.624	Contig13.625	-6804	+
Contig116.31	Contig116.32	-1663	+
Contig5.830	Contig5.829	15025	+
Contig5.926	Contig5.925	14152	+
Contig40.281	Contig40.280	14288	+
Contig20.396	Contig20.394	16125	+
Contig206.4	Contig206.5	-12706	+
Contig21.629	Contig21.628	3149	+
Contig40.229	Contig40.228	7916	+
Contig5.112	Contig5.110	8479	+
Contig31.667	Contig31.668	-29625	+
Contig37.624	Contig37.622	42563	+
Contig9.195	Contig9.196	-28257	+
Contig214.42	Contig214.43	-1356	+
Contig28.559	Contig28.561	-8081	+
Contig52.439	Contig52.440	-36163	+
Contig1.275	Contig1.274	24768	+
Contig53.177	Contig53.178	-5242	+
Contig109.75	Contig109.74	4440	+
Contig124.24	Contig124.25	-9436	+
Contig13.802	Contig13.803	-3120	+
Contig25.437	Contig25.436	7478	+
Contig234.6	Contig234.7	-12821	+
Contig39.256	Contig39.255	30759	+
Contig20.333	Contig20.332	2517	+
Contig59.41	Contig59.42	-1906	+
Contig153.92	Contig153.91	2746	+
Contig23.36	Contig23.38	-2646	+
Contig17.432	Contig17.433	-19749	+
Contig5.254	Contig5.253	12916	+
Contig77.40	Contig77.39	18009	+
Contig51.68	Contig51.67	28173	+
Contig6.27	Contig6.26	2828	+
Contig37.435	Contig37.434	8572	+
Contig5.509	Contig5.508	2697	+
Contig13.93	Contig13.94	-6319	+
Contig31.431	Contig31.432	-47741	+
Contig5.791	Contig5.790	919	+
Contig37.402	Contig37.401	25732	+
Contig37.61	Contig37.60	1151	+
Contig5.581	Contig5.579	25331	+
Contig28.271	Contig28.272	-3853	+
Contig39.365	Contig39.363	13343	+
Contig76.255	Contig76.254	758	+
Contig28.520	Contig28.521	-12023	+
Contig31.665	Contig31.667	-19774	+
Contig22.239	Contig22.240	-11394	+
Contig71.308	Contig71.310	-7422	+
Contig25.445	Contig25.443	3477	+
Contig39.134	Contig39.133	1038	+
Contig71.203	Contig71.205	-43611	+
Contig12.397	Contig12.395	38077	+
Contig21.623	Contig21.622	5834	+
Contig79.171	Contig79.172	-29357	+
Contig6.750	Contig6.749	3095	+
Contig1.125	Contig1.124	19305	+
Contig1.189	Contig1.187	30507	+
Contig23.273	Contig23.274	-12351	+
Contig40.223	Contig40.222	6353	+
Contig3.365	Contig3.366	-3904	+
Contig16.10	Contig16.9	1884	+
Contig13.561	Contig13.562	-28777	+
Contig37.279	Contig37.278	11805	+
Contig51.108	Contig51.106	23769	+
Contig53.130	Contig53.131	-5334	+
Contig78.3	Contig78.1	13188	+
Contig79.37	Contig79.38	-30061	+
Contig71.214	Contig71.215	-7851	+
Contig13.1033	Contig13.1034	-1151	+
Contig22.485	Contig22.486	-32470	+
Contig20.405	Contig20.404	52585	+
Contig215.42	Contig215.43	-6332	+
Contig7.760	Contig7.761	-1664	+
Contig37.538	Contig37.537	17022	+
Contig12.445	Contig12.444	11630	+
Contig39.67	Contig39.66	14948	+
Contig5.594	Contig5.592	2837	+
Contig152.125	Contig152.124	5050	+
Contig274.2	Contig274.1	5681	+
Contig50.81	Contig50.79	8436	+
Contig13.556	Contig13.557	-25855	+
Contig51.331	Contig51.330	4022	+
Contig71.289	Contig71.290	-2591	+
Contig34.259	Contig34.261	-14348	+
Contig13.531	Contig13.532	-10351	+
Contig5.460	Contig5.459	33030	+
Contig169.11	Contig169.10	11855	+
Contig115.38	Contig115.37	3485	+
Contig40.324	Contig40.322	8757	+
Contig53.10	Contig53.11	-2491	+
Contig38.27	Contig38.28	-1715	+
Contig128.23	Contig128.22	3777	+
Contig82.102	Contig82.101	6923	+
Contig209.2	Contig209.3	-23103	+
Contig153.82	Contig153.81	8497	+
Contig22.638	Contig22.639	-5122	+
Contig5.286	Contig5.285	9423	+
Contig115.11	Contig115.10	6434	+
Contig46.6	Contig46.7	-24806	+
Contig9.117	Contig9.118	-21872	+
Contig1.123	Contig1.122	4099	+
Contig90.146	Contig90.147	-13212	+
Contig20.328	Contig20.326	33566	+
Contig48.187	Contig48.188	-3258	+
Contig31.766	Contig31.767	-6990	+
Contig4.964	Contig4.962	1452	+
Contig36.294	Contig36.295	-2621	+
Contig69.64	Contig69.65	-32688	+
Contig48.369	Contig48.370	-1113	+
Contig47.112	Contig47.113	-3648	+
Contig53.148	Contig53.149	-20347	+
Contig36.305	Contig36.306	-5202	+
Contig57.136	Contig57.135	587	+
Contig25.330	Contig25.328	18637	+
Contig37.667	Contig37.666	3269	+
Contig60.186	Contig60.187	-3467	+
Contig129.20	Contig129.18	2387	+
Contig102.110	Contig102.108	6125	+
Contig39.108	Contig39.107	7793	+
Contig6.715	Contig6.714	7186	+
Contig102.114	Contig102.113	9182	+
Contig18.48	Contig18.49	-12588	+
Contig7.711	Contig7.713	-37871	+
Contig39.15	Contig39.14	25152	+
Contig51.163	Contig51.162	9488	+
Contig28.756	Contig28.757	-2059	+
Contig80.102	Contig80.103	-6656	+
Contig69.2	Contig69.3	-4744	+
Contig28.182	Contig28.183	-4297	+
Contig39.396	Contig39.395	9027	+
Contig239.12	Contig239.13	-31052	+
Contig42.198	Contig42.197	7812	+
Contig1.274	Contig1.273	4170	+
Contig51.116	Contig51.115	9078	+
Contig78.49	Contig78.48	2419	+
Contig19.593	Contig19.592	8242	+
Contig22.739	Contig22.740	-25901	+
Contig98.97	Contig98.98	-19786	+
Contig19.169	Contig19.168	14355	+
Contig71.99	Contig71.100	-1717	+
Contig79.118	Contig79.119	-910	+
Contig71.192	Contig71.193	-2015	+
Contig165.15	Contig165.17	-1591	+
Contig31.140	Contig31.141	-3696	+
Contig7.788	Contig7.789	-4539	+
Contig39.70	Contig39.69	9459	+
Contig7.702	Contig7.703	-1349	+
Contig116.102	Contig116.103	-9880	+
Contig51.127	Contig51.125	12306	+
Contig5.903	Contig5.902	5324	+
Contig158.59	Contig158.58	14000	+
Contig13.770	Contig13.771	-7622	+
Contig69.203	Contig69.204	-2198	+
Contig3.348	Contig3.350	-1841	+
Contig13.504	Contig13.505	-6053	+
Contig1.212	Contig1.210	37207	+
Contig71.228	Contig71.229	-1715	+
Contig37.750	Contig37.749	30130	+
Contig71.300	Contig71.301	-4380	+
Contig16.448	Contig16.447	15588	+
Contig38.20	Contig38.21	-3372	+
Contig40.276	Contig40.275	32460	+
Contig23.155	Contig23.156	-2324	+
Contig88.44	Contig88.43	14511	+
Contig1708.2	Contig8068.1	1023	+
Contig5.652	Contig5.651	25070	+
Contig78.175	Contig78.173	31148	+
Contig102.170	Contig102.169	10766	+
Contig6.744	Contig6.743	951	+
Contig171.19	Contig171.18	14988	+
Contig77.141	Contig77.140	2348	+
Contig22.688	Contig22.689	-2941	+
Contig21.389	Contig21.388	1940	+
Contig39.2	Contig39.1	10776	+
Contig37.608	Contig37.607	19332	+
Contig37.293	Contig37.291	3270	+
Contig80.6	Contig80.7	-2056	+
Contig4.12	Contig4.11	47793	+
Contig25.106	Contig25.105	7068	+
Contig21.873	Contig21.871	22823	+
Contig5.243	Contig5.242	1149	+
Contig3.125	Contig3.126	-30678	+
Contig3.364	Contig3.365	-4302	+
Contig5.540	Contig5.538	2163	+
Contig51.166	Contig51.165	6936	+
Contig214.20	Contig214.22	-1798	+
Contig21.756	Contig21.754	13674	+
Contig28.413	Contig28.415	-20269	+
Contig58.168	Contig58.169	-4535	+
Contig78.161	Contig78.160	7703	+
Contig79.17	Contig79.18	-21088	+
Contig48.138	Contig48.139	-31494	+
Contig171.38	Contig171.37	1576	+
Contig167.14	Contig167.15	-1010	+
Contig51.251	Contig51.250	26076	+
Contig16.459	Contig16.458	2337	+
Contig37.498	Contig37.497	4568	+
Contig5.429	Contig5.428	5138	+
Contig12.204	Contig12.202	6675	+
Contig34.48	Contig34.49	-2696	+
Contig31.648	Contig31.649	-1728	+
Contig34.232	Contig34.233	-29346	+
Contig53.124	Contig53.125	-8724	+
Contig17.167	Contig17.168	-711	+
Contig35.226	Contig35.225	1275	+
Contig21.785	Contig21.784	5501	+
Contig3.259	Contig3.260	-7381	+
Contig37.229	Contig37.227	1982	+
Contig3.402	Contig3.403	-3480	+
Contig39.341	Contig39.340	5015	+
Contig86.54	Contig86.55	-3968	+
Contig16.26	Contig16.25	1529	+
Contig16.30	Contig16.29	8634	+
Contig9.80	Contig9.82	-4239	+
Contig37.618	Contig37.617	1914	+
Contig21.394	Contig21.392	21365	+
Contig12.441	Contig12.440	28738	+
Contig107.69	Contig107.71	-8596	+
Contig88.49	Contig88.48	12348	+
Contig5.165	Contig5.164	2682	+
Contig90.40	Contig90.41	-4421	+
Contig5.624	Contig5.623	19726	+
Contig5.333	Contig5.332	25248	+
Contig75.200	Contig75.201	-1897	+
Contig5.160	Contig5.159	33256	+
Contig71.98	Contig71.99	-23464	+
Contig13.475	Contig13.476	-24421	+
Contig21.536	Contig21.535	12009	+
Contig98.50	Contig98.51	-13799	+
Contig31.334	Contig31.335	-7614	+
Contig45.182	Contig45.183	-1078	+
Contig40.202	Contig40.201	12494	+
Contig54.6	Contig54.5	7297	+
Contig34.287	Contig34.288	-6073	+
Contig88.151	Contig88.149	5618	+
Contig5.16	Contig5.15	22562	+
Contig80.15	Contig80.16	-19527	+
Contig79.154	Contig79.155	-2207	+
Contig98.52	Contig98.53	-35635	+
Contig79.33	Contig79.34	-8824	+
Contig19.154	Contig19.153	4661	+
Contig108.45	Contig108.43	17175	+
Contig115.95	Contig115.94	4986	+
Contig169.17	Contig169.16	15136	+
Contig13.1032	Contig13.1033	-22477	+
Contig32.319	Contig32.318	14711	+
Contig37.15	Contig37.14	6640	+
Contig69.313	Contig69.314	-1506	+
Contig13.991	Contig13.992	-63135	+
Contig71.188	Contig71.190	-5588	+
Contig37.94	Contig37.93	6343	+
Contig5.202	Contig5.201	1013	+
Contig57.142	Contig57.140	23150	+
Contig50.196	Contig50.195	42247	+
Contig28.272	Contig28.273	-10162	+
Contig21.745	Contig21.744	11887	+
Contig13.441	Contig13.442	-96550	+
Contig7.688	Contig7.690	-9910	+
Contig25.296	Contig25.295	11897	+
Contig108.25	Contig108.23	18574	+
Contig22.661	Contig22.662	-34761	+
Contig21.870	Contig21.868	11164	+
Contig19.444	Contig19.442	31114	+
Contig16.541	Contig16.539	22479	+
Contig19.445	Contig19.444	3276	+
Contig39.26	Contig39.25	8053	+
Contig5.507	Contig5.506	1560	+
Contig37.358	Contig37.357	9235	+
Contig25.375	Contig25.374	15706	+
Contig48.189	Contig48.190	-4158	+
Contig1.104	Contig1.103	3758	+
Contig20.446	Contig20.445	5149	+
Contig265.19	Contig265.20	-2616	+
Contig69.115	Contig69.116	-8570	+
Contig23.299	Contig23.300	-9836	+
Contig16.258	Contig16.256	8757	+
Contig22.443	Contig22.445	-7703	+
Contig16.123	Contig16.122	4785	+
Contig19.438	Contig19.436	5025	+
Contig38.48	Contig38.49	-14347	+
Contig79.51	Contig79.52	-6390	+
Contig19.419	Contig19.418	2326	+
Contig28.391	Contig28.392	-61444	+
Contig37.544	Contig37.542	1634	+
Contig16.474	Contig16.473	18082	+
Contig58.29	Contig58.30	-3565	+
Contig52.215	Contig52.216	-28333	+
Contig39.247	Contig39.246	13212	+
Contig48.280	Contig48.281	-11661	+
Contig37.533	Contig37.532	14034	+
Contig69.142	Contig69.143	-13715	+
Contig78.116	Contig78.114	6554	+
Contig13.580	Contig13.581	-7018	+
Contig52.372	Contig52.373	-1277	+
Contig88.136	Contig88.135	2132	+
Contig20.477	Contig20.476	14726	+
Contig1.740	Contig1.739	69417	+
Contig42.204	Contig42.202	1927	+
Contig52.373	Contig52.374	-5734	+
Contig37.536	Contig37.535	8526	+
Contig22.438	Contig22.439	-23728	+
Contig129.24	Contig129.23	3358	+
Contig71.191	Contig71.192	-4488	+
Contig71.165	Contig71.166	-26556	+
Contig16.175	Contig16.174	1598	+
Contig53.33	Contig53.35	-8005	+
Contig13.83	Contig13.84	-148879	+
Contig76.127	Contig76.126	50863	+
Contig48.347	Contig48.348	-13164	+
Contig50.104	Contig50.103	7336	+
Contig37.107	Contig37.106	1328	+
Contig3.276	Contig3.277	-20566	+
Contig31.407	Contig31.409	-181	+
Contig90.177	Contig90.178	-2790	+
Contig21.664	Contig21.663	16177	+
Contig21.640	Contig21.639	1363	+
Contig39.298	Contig39.296	30845	+
Contig21.293	Contig21.292	2360	+
Contig56.35	Contig56.37	-4493	+
Contig13.448	Contig13.450	-13281	+
Contig75.124	Contig75.125	-8776	+
Contig25.451	Contig25.449	25399	+
Contig78.118	Contig78.117	1049	+
Contig57.156	Contig57.155	3312	+
Contig50.155	Contig50.154	15426	+
Contig4.905	Contig4.904	8237	+
Contig52.450	Contig52.451	-7596	+
Contig1.110	Contig1.109	6501	+
Contig25.378	Contig25.377	2904	+
Contig51.81	Contig51.80	8089	+
Contig98.55	Contig98.56	-3087	+
Contig9.353	Contig9.354	-78626	+
Contig37.486	Contig37.485	6250	+
Contig22.583	Contig22.584	-5142	+
Contig1.18	Contig1.17	1736	+
Contig200.13	Contig200.12	3645	+
Contig37.5	Contig37.3	9751	+
Contig3.6	Contig3.7	-5123	+
Contig34.270	Contig34.271	-10269	+
Contig71.205	Contig71.206	-16723	+
Contig3.170	Contig3.171	-10320	+
Contig115.130	Contig115.129	13558	+
Contig73.26	Contig73.25	714	+
Contig22.582	Contig22.583	-20445	+
Contig88.19	Contig88.18	15180	+
Contig295.11	Contig295.10	5242	+
Contig12.521	Contig12.520	18291	+
Contig5.946	Contig5.945	1488	+
Contig16.472	Contig16.471	8328	+
Contig76.221	Contig76.220	11454	+
Contig21.883	Contig21.881	8273	+
Contig69.185	Contig69.186	-4205	+
Contig128.32	Contig128.31	11399	+
Contig88.115	Contig88.114	27384	+
Contig37.659	Contig37.658	17448	+
Contig69.36	Contig69.38	-7476	+
Contig53.42	Contig53.43	-6903	+
Contig13.784	Contig13.785	-3420	+
Contig115.149	Contig115.148	5586	+
Contig37.528	Contig37.527	31209	+
Contig232.8	Contig232.7	3315	+
Contig51.266	Contig51.265	13461	+
Contig69.312	Contig69.313	-15267	+
Contig40.192	Contig40.191	3452	+
Contig88.54	Contig88.53	6549	+
Contig86.135	Contig86.136	-4664	+
Contig28.453	Contig28.454	-1065	+
Contig7.646	Contig7.647	-2662	+
Contig50.179	Contig50.177	12892	+
Contig53.74	Contig53.75	-15136	+
Contig60.147	Contig60.148	-41595	+
Contig25.372	Contig25.371	3810	+
Contig31.278	Contig31.279	-20403	+
Contig9.45	Contig9.47	-11861	+
Contig22.381	Contig22.382	-1264	+
Contig5.313	Contig5.312	65049	+
Contig25.394	Contig25.393	44237	+
Contig1.201	Contig1.200	15366	+
Contig58.13	Contig58.14	-35588	+
Contig21.415	Contig21.414	1563	+
Contig28.591	Contig28.592	-2464	+
Contig37.603	Contig37.601	15526	+
Contig16.51	Contig16.50	10301	+
Contig13.590	Contig13.591	-20428	+
Contig12.214	Contig12.213	14843	+
Contig7.713	Contig7.714	-6266	+
Contig107.62	Contig107.63	-2945	+
Contig34.288	Contig34.289	-4885	+
Contig31.578	Contig31.579	-3380	+
Contig13.695	Contig13.697	-6780	+
Contig50.174	Contig50.173	2096	+
Contig48.224	Contig48.225	-4627	+
Contig37.794	Contig37.793	9191	+
Contig23.164	Contig23.165	-3714	+
Contig9.36	Contig9.37	-3448	+
Contig21.573	Contig21.571	4452	+
Contig71.221	Contig71.222	-7810	+
Contig42.209	Contig42.208	40567	+
Contig21.592	Contig21.591	16534	+
Contig13.476	Contig13.477	-32713	+
Contig105.101	Contig105.102	-1796	+
Contig20.379	Contig20.377	8352	+
Contig22.541	Contig22.543	-35079	+
Contig34.239	Contig34.241	-2170	+
Contig234.3	Contig234.4	-1858	+
Contig39.389	Contig39.388	14315	+
Contig10.163	Contig10.164	-3212	+
Contig69.200	Contig69.201	-866	+
Contig69.294	Contig69.296	-53269	+
Contig97.51	Contig97.52	-1843	+
Contig37.7	Contig37.6	29725	+
Contig1.235	Contig1.234	5016	+
Contig37.20	Contig37.19	3279	+
Contig77.176	Contig77.175	6616	+
Contig8.239	Contig8.238	13146	+
Contig25.397	Contig25.396	2199	+
Contig224.23	Contig224.22	1008	+
Contig13.645	Contig13.646	-293	+
Contig209.21	Contig209.22	-13601	+
Contig8.288	Contig8.287	4971	+
Contig75.94	Contig75.95	-36481	+
Contig88.71	Contig88.70	7664	+
Contig153.98	Contig153.97	11980	+
Contig28.518	Contig28.519	-1783	+
Contig20.421	Contig20.420	92	+
Contig21.186	Contig21.185	19220	+
Contig51.94	Contig51.93	25153	+
Contig31.620	Contig31.621	-15921	+
Contig20.375	Contig20.374	5997	+
Contig69.334	Contig69.335	-21336	+
Contig37.281	Contig37.280	9472	+
Contig98.104	Contig98.105	-19660	+
Contig79.70	Contig79.72	-7981	+
Contig39.23	Contig39.22	25086	+
Contig12.484	Contig12.482	6576	+
Contig63.221	Contig63.222	-1666	+
Contig20.453	Contig20.452	11264	+
Contig50.181	Contig50.180	2304	+
Contig82.132	Contig82.131	8955	+
Contig6.34	Contig6.33	8266	+
Contig5.54	Contig5.53	24042	+
Contig37.728	Contig37.727	6203	+
Contig57.143	Contig57.142	2383	+
Contig102.111	Contig102.110	5021	+
Contig16.107	Contig16.105	15990	+
Contig218.16	Contig218.15	2552	+
Contig86.38	Contig86.39	-1300	+
Contig37.532	Contig37.530	5730	+
Contig25.398	Contig25.397	1061	+
Contig69.181	Contig69.182	-17486	+
Contig79.44	Contig79.45	-1280	+
Contig19.418	Contig19.417	4955	+
Contig77.174	Contig77.173	14913	+
Contig22.528	Contig22.529	-1896	+
Contig82.138	Contig82.137	27841	+
Contig12.447	Contig12.446	4947	+
Contig223.6	Contig223.7	-7095	+
Contig13.1064	Contig13.1065	-1059	+
Contig57.171	Contig57.169	12222	+
Contig5.760	Contig5.758	11338	+
Contig21.786	Contig21.785	8075	+
Contig39.401	Contig39.400	15326	+
Contig18.65	Contig18.67	-40183	+
Contig215.41	Contig215.42	-3240	+
Contig7.801	Contig7.802	-18842	+
Contig5.99	Contig5.98	1625	+
Contig31.299	Contig31.300	-4750	+
Contig52.214	Contig52.215	-3569	+
Contig6.41	Contig6.40	14995	+
Contig60.201	Contig60.202	-1747	+
Contig206.31	Contig206.32	-5135	+
Contig82.8	Contig82.7	2786	+
Contig77.31	Contig77.30	5143	+
Contig5.578	Contig5.577	18586	+
Contig218.23	Contig218.22	6413	+
Contig5.813	Contig5.812	8779	+
Contig48.313	Contig48.315	-10066	+
Contig3.169	Contig3.170	-963	+
Contig78.52	Contig78.51	6321	+
Contig37.282	Contig37.281	21684	+
Contig37.547	Contig37.546	15718	+
Contig4.369	Contig4.368	2133	+
Contig53.48	Contig53.49	-8031	+
Contig48.358	Contig48.359	-3702	+
Contig39.54	Contig39.52	10649	+
Contig13.971	Contig13.972	-2084	+
Contig88.139	Contig88.137	1761	+
Contig102.175	Contig102.174	12998	+
Contig48.354	Contig48.355	-20671	+
Contig39.289	Contig39.288	3036	+
Contig71.151	Contig71.152	-4331	+
Contig21.234	Contig21.233	3866	+
Contig221.5	Contig221.4	3698	+
Contig31.654	Contig31.656	-7772	+
Contig153.100	Contig153.99	937	+
Contig1.87	Contig1.86	3569	+
Contig37.463	Contig37.462	7623	+
Contig51.160	Contig51.158	11774	+
Contig34.268	Contig34.269	-9552	+
Contig37.190	Contig37.188	11051	+
Contig39.223	Contig39.221	6569	+
Contig31.567	Contig31.568	-1210	+
Contig88.179	Contig88.178	6373	+
Contig8.321	Contig8.320	5989	+
Contig171.41	Contig171.40	5720	+
Contig39.251	Contig39.249	8418	+
Contig53.295	Contig53.296	-635	+
Contig9.642	Contig9.643	-7562	+
Contig79.125	Contig79.127	-6749	+
Contig90.127	Contig90.128	-24170	+
Contig22.245	Contig22.246	-793	+
Contig80.110	Contig80.111	-15384	+
Contig98.57	Contig98.58	-2568	+
Contig171.43	Contig171.42	4023	+
Contig71.103	Contig71.104	-1343	+
Contig31.683	Contig31.685	-3610	+
Contig21.200	Contig21.199	983	+
Contig5.945	Contig5.943	9525	+
Contig31.760	Contig31.761	-871	+
Contig53.318	Contig53.319	-5302	+
Contig21.245	Contig21.243	8309	+
Contig3.266	Contig3.267	-2561	+
Contig108.48	Contig108.47	10880	+
Contig250.5	Contig250.7	-11613	+
Contig21.859	Contig21.858	1325	+
Contig22.565	Contig22.566	-7395	+
Contig13.1145	Contig13.1147	-2940	+
Contig31.88	Contig31.89	-3546	+
Contig13.226	Contig13.228	-4592	+
Contig76.137	Contig76.136	9121	+
Contig71.130	Contig71.132	-13156	+
Contig20.411	Contig20.410	945	+
Contig38.45	Contig38.46	-20315	+
Contig55.21	Contig55.23	-9156	+
Contig13.190	Contig13.192	-7080	+
Contig23.22	Contig23.23	-3490	+
Contig39.270	Contig39.269	1554	+
Contig3.93	Contig3.94	-11495	+
Contig1.273	Contig1.272	4078	+
Contig37.79	Contig37.78	4312	+
Contig53.279	Contig53.281	-5358	+
Contig31.633	Contig31.634	-10043	+
Contig69.151	Contig69.152	-6545	+
Contig21.802	Contig21.801	3822	+
Contig48.263	Contig48.264	-349	+
Contig1.200	Contig1.198	1660	+
Contig37.242	Contig37.241	6929	+
Contig158.33	Contig158.32	14314	+
Contig250.14	Contig250.15	-1302	+
Contig3.128	Contig3.129	-14583	+
Contig58.45	Contig58.46	-457	+
Contig31.85	Contig31.87	-4487	+
Contig69.342	Contig69.343	-3020	+
Contig51.64	Contig51.62	5502	+
Contig22.328	Contig22.330	-8842	+
Contig53.230	Contig53.231	-3605	+
Contig13.731	Contig13.732	-3646	+
Contig23.12	Contig23.13	-7735	+
Contig35.246	Contig35.245	11426	+
Contig52.206	Contig52.207	-43217	+
Contig13.103	Contig13.104	-3328	+
Contig105.102	Contig105.103	-3160	+
Contig90.22	Contig90.23	-38821	+
Contig22.342	Contig22.343	-22781	+
Contig31.607	Contig31.608	-11846	+
Contig78.260	Contig78.259	8778	+
Contig75.82	Contig75.84	-6931	+
Contig102.49	Contig102.48	529	+
Contig39.422	Contig39.420	728	+
Contig116.76	Contig116.77	-32999	+
Contig53.94	Contig53.95	-13467	+
Contig19.511	Contig19.509	3513	+
Contig1.228	Contig1.227	1252	+
Contig13.178	Contig13.179	-15084	+
Contig31.228	Contig31.229	-8213	+
Contig20.248	Contig20.247	6364	+
Contig28.279	Contig28.280	-4422	+
Contig13.780	Contig13.781	-9954	+
Contig20.217	Contig20.216	18687	+
Contig3.486	Contig3.487	-5876	+
Contig5.854	Contig5.853	10012	+
Contig19.521	Contig19.520	28627	+
Contig53.322	Contig53.324	-4149	+
Contig9.68	Contig9.69	-12836	+
Contig21.228	Contig21.227	1489	+
Contig5.694	Contig5.693	15126	+
Contig37.455	Contig37.453	21841	+
Contig51.152	Contig51.151	49235	+
Contig236.11	Contig236.12	-10095	+
Contig57.102	Contig57.101	10745	+
Contig19.402	Contig19.401	7169	+
Contig39.43	Contig39.41	4924	+
Contig40.364	Contig40.363	15958	+
Contig71.287	Contig71.288	-801	+
Contig262.8	Contig262.9	-12592	+
Contig88.86	Contig88.85	32346	+
Contig16.42	Contig16.41	33813	+
Contig19.89	Contig19.88	7739	+
Contig77.82	Contig77.81	13416	+
Contig177.5	Contig177.6	-2434	+
Contig32.12	Contig32.11	7516	+
Contig37.381	Contig37.380	6784	+
Contig80.59	Contig80.60	-7975	+
Contig4.922	Contig4.921	19368	+
Contig37.311	Contig37.310	1615	+
Contig71.167	Contig71.168	-1022	+
Contig82.35	Contig82.34	6913	+
Contig19.328	Contig19.327	33333	+
Contig3.36	Contig3.38	-10272	+
Contig234.10	Contig234.11	-5853	+
Contig16.291	Contig16.290	7241	+
Contig69.22	Contig69.23	-6964	+
Contig153.67	Contig153.65	6907	+
Contig71.201	Contig71.203	-1608	+
Contig76.131	Contig76.130	6964	+
Contig16.471	Contig16.469	5726	+
Contig5.784	Contig5.783	3704	+
Contig13.491	Contig13.493	-1783	+
Contig22.664	Contig22.665	-3917	+
Contig56.58	Contig56.60	-9087	+
Contig31.332	Contig31.334	-20074	+
Contig39.432	Contig39.431	7158	+
Contig11.630	Contig11.629	60587	+
Contig199.8	Contig199.9	-14351	+
Contig50.42	Contig50.41	10316	+
Contig63.19	Contig63.20	-5023	+
Contig39.139	Contig39.138	3544	+
Contig171.27	Contig171.26	4791	+
Contig82.144	Contig82.143	16589	+
Contig75.170	Contig75.171	-3096	+
Contig209.10	Contig209.11	-20948	+
Contig71.157	Contig71.158	-18016	+
Contig23.279	Contig23.280	-2006	+
Contig21.438	Contig21.437	13029	+
Contig98.151	Contig98.153	-2136	+
Contig178.13	Contig178.12	43613	+
Contig20.385	Contig20.384	23513	+
Contig39.409	Contig39.407	12727	+
Contig39.323	Contig39.322	8804	+
Contig59.30	Contig59.31	-3511	+
Contig102.67	Contig102.66	14000	+
Contig12.330	Contig12.329	8646	+
Contig90.133	Contig90.134	-10448	+
Contig16.101	Contig16.100	1610	+
Contig6.22	Contig6.21	2623	+
Contig171.12	Contig171.11	6458	+
Contig76.132	Contig76.131	1633	+
Contig109.45	Contig109.44	6618	+
Contig35.241	Contig35.239	49031	+
Contig58.164	Contig58.165	-653	+
Contig79.68	Contig79.69	-2634	+
Contig36.271	Contig36.272	-3761	+
Contig13.1096	Contig13.1097	-16226	+
Contig52.310	Contig52.311	-18412	+
Contig102.69	Contig102.67	9062	+
Contig20.244	Contig20.243	2799	+
Contig105.110	Contig105.111	-5287	+
Contig3.420	Contig3.422	-16336	+
Contig20.220	Contig20.219	5837	+
Contig273.17	Contig273.16	4987	+
Contig137.15	Contig137.16	-3731	+
Contig102.86	Contig102.85	26058	+
Contig42.228	Contig42.227	21100	+
Contig39.347	Contig39.345	16139	+
Contig22.539	Contig22.540	-3336	+
Contig199.14	Contig199.16	-7157	+
Contig31.702	Contig31.704	-11531	+
Contig16.79	Contig16.78	7550	+
Contig71.97	Contig71.98	-9060	+
Contig23.114	Contig23.116	-1617	+
Contig39.299	Contig39.298	5924	+
Contig14.24	Contig14.25	-4467	+
Contig19.498	Contig19.497	214	+
Contig48.349	Contig48.350	-2811	+
Contig129.27	Contig129.26	3046	+
Contig51.177	Contig51.175	20202	+
Contig21.549	Contig21.547	9737	+
Contig37.313	Contig37.312	2343	+
Contig82.34	Contig82.33	11993	+
Contig21.596	Contig21.595	9291	+
Contig102.89	Contig102.88	16719	+
Contig76.86	Contig76.85	3397	+
Contig37.27	Contig37.26	23732	+
Contig40.209	Contig40.208	4078	+
Contig5.790	Contig5.789	26863	+
Contig48.222	Contig48.223	-9932	+
Contig295.10	Contig295.9	3202	+
Contig75.71	Contig75.72	-853	+
Contig1.170	Contig1.169	8060	+
Contig95.85	Contig95.86	-8802	+
Contig158.53	Contig158.52	4127	+
Contig28.410	Contig28.412	-13098	+
Contig206.16	Contig206.17	-8341	+
Contig77.107	Contig77.106	8894	+
Contig59.24	Contig59.25	-3777	+
Contig3.59	Contig3.60	-798	+
Contig3.524	Contig3.525	-14804	+
Contig115.172	Contig115.171	8056	+
Contig88.159	Contig88.158	14576	+
Contig76.88	Contig76.87	452	+
Contig98.130	Contig98.131	-229	+
Contig19.471	Contig19.470	31590	+
Contig20.344	Contig20.343	2445	+
Contig28.220	Contig28.221	-8760	+
Contig3.387	Contig3.388	-2822	+
Contig13.301	Contig13.302	-6606	+
Contig51.184	Contig51.182	28423	+
Contig31.102	Contig31.103	-11503	+
Contig75.175	Contig75.176	-14103	+
Contig63.7	Contig63.8	-1038	+
Contig37.9	Contig37.8	3334	+
Contig76.182	Contig76.181	2746	+
Contig21.50	Contig21.49	7814	+
Contig29.17	Contig29.16	1726	+
Contig3.200	Contig3.201	-16005	+
Contig21.222	Contig21.221	25678	+
Contig108.34	Contig108.33	7171	+
Contig21.227	Contig21.225	21155	+
Contig37.658	Contig37.657	6501	+
Contig37.797	Contig37.796	2501	+
Contig48.147	Contig48.148	-4283	+
Contig42.196	Contig42.195	3526	+
Contig31.298	Contig31.299	-13392	+
Contig12.413	Contig12.412	12962	+
Contig109.67	Contig109.66	17432	+
Contig3.269	Contig3.270	-5631	+
Contig31.761	Contig31.763	-7875	+
Contig115.168	Contig115.167	11066	+
Contig37.380	Contig37.379	3701	+
Contig158.28	Contig158.27	3418	+
Contig51.59	Contig51.58	21945	+
Contig90.132	Contig90.133	-17852	+
Contig20.459	Contig20.458	2032	+
Contig71.208	Contig71.209	-5600	+
Contig88.69	Contig88.68	33123	+
Contig69.92	Contig69.93	-2630	+
Contig21.260	Contig21.259	1792	+
Contig39.267	Contig39.266	2482	+
Contig77.114	Contig77.113	9002	+
Contig52.217	Contig52.218	-10181	+
Contig153.87	Contig153.86	797	+
Contig23.263	Contig23.265	-10306	+
Contig37.347	Contig37.346	21937	+
Contig12.432	Contig12.431	7007	+
Contig38.23	Contig38.24	-10104	+
Contig22.216	Contig22.217	-14944	+
Contig52.213	Contig52.214	-9644	+
Contig53.351	Contig53.352	-14724	+
Contig2.19	Contig2.18	7271	+
Contig23.7	Contig23.8	-1147	+
Contig31.251	Contig31.252	-2090	+
Contig218.8	Contig218.7	21212	+
Contig115.152	Contig115.151	2553	+
Contig13.89	Contig13.91	-23066	+
Contig75.65	Contig75.66	-11171	+
Contig18.1	Contig18.2	-11520	+
Contig37.788	Contig37.787	4906	+
Contig21.219	Contig21.218	13201	+
Contig107.58	Contig107.59	-976	+
Contig6.109	Contig6.108	4157	+
Contig78.40	Contig78.39	19889	+
Contig178.56	Contig178.55	35414	+
Contig13.217	Contig13.218	-6958	+
Contig39.157	Contig39.156	2199	+
Contig129.46	Contig129.45	21028	+
Contig3.147	Contig3.148	-4940	+
Contig13.1010	Contig13.1012	-15629	+
Contig13.511	Contig13.512	-2014	+
Contig22.635	Contig22.636	-14466	+
Contig86.151	Contig86.152	-10284	+
Contig25.316	Contig25.315	2529	+
Contig5.308	Contig5.307	31169	+
Contig8.293	Contig8.292	7844	+
Contig48.363	Contig48.364	-2730	+
Contig158.68	Contig158.66	51509	+
Contig28.512	Contig28.514	-12876	+
Contig5.963	Contig5.961	13106	+
Contig22.346	Contig22.347	-34172	+
Contig56.41	Contig56.43	-4983	+
Contig55.24	Contig55.26	-19150	+
Contig232.9	Contig232.8	1484	+
Contig39.203	Contig39.201	3007	+
Contig48.160	Contig48.161	-7198	+
Contig16.87	Contig16.85	23908	+
Contig5.649	Contig5.648	12670	+
Contig128.13	Contig128.12	1056	+
Contig9.644	Contig9.645	-23577	+
Contig39.193	Contig39.192	6723	+
Contig98.93	Contig98.94	-1948	+
Contig88.172	Contig88.171	2227	+
Contig21.407	Contig21.406	35821	+
Contig1.160	Contig1.159	40199	+
Contig54.41	Contig54.40	16585	+
Contig53.15	Contig53.16	-2500	+
Contig18.37	Contig18.39	-46296	+
Contig77.96	Contig77.95	3821	+
Contig22.524	Contig22.526	-9274	+
Contig59.15	Contig59.16	-13713	+
Contig98.153	Contig98.154	-7590	+
Contig8.325	Contig8.324	1047	+
Contig235.20	Contig235.21	-8209	+
Contig88.52	Contig88.51	2565	+
Contig19.467	Contig19.465	4128	+
Contig1.169	Contig1.167	2565	+
Contig19.476	Contig19.475	15407	+
Contig28.497	Contig28.498	-5472	+
Contig115.62	Contig115.61	4606	+
Contig53.302	Contig53.303	-8497	+
Contig21.620	Contig21.619	10584	+
Contig169.19	Contig169.18	5096	+
Contig77.42	Contig77.41	1729	+
Contig5.528	Contig5.527	12047	+
Contig39.71	Contig39.70	14060	+
Contig52.303	Contig52.304	-3528	+
Contig86.33	Contig86.35	-18672	+
Contig3.265	Contig3.266	-39617	+
Contig22.233	Contig22.234	-2514	+
Contig73.38	Contig73.36	10323	+
Contig5.362	Contig5.361	52452	+
Contig1.50	Contig1.49	15522	+
Contig13.717	Contig13.718	-4082	+
Contig75.174	Contig75.175	-5283	+
Contig53.269	Contig53.270	-12257	+
Contig53.68	Contig53.70	-7827	+
Contig77.133	Contig77.132	5711	+
Contig19.517	Contig19.516	801	+
Contig13.114	Contig13.115	-4362	+
Contig7.727	Contig7.729	-6116	+
Contig31.704	Contig31.706	-9800	+
Contig71.102	Contig71.103	-44123	+
Contig13.317	Contig13.318	-5314	+
Contig80.107	Contig80.108	-10593	+
Contig86.162	Contig86.163	-7088	+
Contig8.573	Contig8.572	446	+
Contig252.3	Contig252.5	-10350	+
Contig39.442	Contig39.441	41298	+
Contig13.96	Contig13.97	-30486	+
Contig53.308	Contig53.310	-19079	+
Contig13.315	Contig13.316	-345	+
Contig31.374	Contig31.375	-833	+
Contig21.276	Contig21.275	1551	+
Contig13.796	Contig13.798	-1691	+
Contig78.184	Contig78.182	2015	+
Contig222.6	Contig222.8	-987	+
Contig22.244	Contig22.245	-9382	+
Contig9.196	Contig9.198	-6884	+
Contig16.517	Contig16.515	11369	+
Contig52.319	Contig52.321	-1593	+
Contig71.140	Contig71.142	-11235	+
Contig116.80	Contig116.81	-4305	+
Contig31.617	Contig31.618	-26179	+
Contig13.668	Contig13.669	-50081	+
Contig22.800	Contig22.801	-3564	+
Contig51.104	Contig51.102	33317	+
Contig12.477	Contig12.475	2377	+
Contig28.564	Contig28.565	-24175	+
Contig88.98	Contig88.97	15353	+
Contig69.303	Contig69.304	-15793	+
Contig13.320	Contig13.321	-9014	+
Contig83.110	Contig83.111	-14701	+
Contig98.127	Contig98.128	-7143	+
Contig5.447	Contig5.446	13803	+
Contig22.314	Contig22.315	-3342	+
Contig39.268	Contig39.267	4222	+
Contig18.5	Contig18.6	-12245	+
Contig53.6	Contig53.7	-10492	+
Contig13.203	Contig13.204	-33346	+
Contig13.706	Contig13.707	-20316	+
Contig92.79	Contig92.78	3252	+
Contig51.153	Contig51.152	16323	+
Contig7.587	Contig7.589	-3928	+
Contig4.957	Contig4.956	14063	+
Contig13.131	Contig13.132	-14282	+
Contig22.362	Contig22.363	-3702	+
Contig158.30	Contig158.29	2749	+
Contig12.437	Contig12.436	6327	+
Contig22.615	Contig22.616	-3572	+
Contig42.248	Contig42.247	9742	+
Contig20.363	Contig20.362	13243	+
Contig31.726	Contig31.727	-19601	+
Contig16.319	Contig16.318	12120	+
Contig22.217	Contig22.218	-7082	+
Contig69.241	Contig69.242	-6135	+
Contig21.283	Contig21.282	27795	+
Contig5.402	Contig5.401	4094	+
Contig25.124	Contig25.123	1466	+
Contig39.121	Contig39.120	670	+
Contig5.369	Contig5.367	16997	+
Contig34.200	Contig34.201	-8688	+
Contig6.709	Contig6.707	7212	+
Contig48.45	Contig48.46	-5586	+
Contig69.324	Contig69.326	-11027	+
Contig53.7	Contig53.8	-3808	+
Contig3.368	Contig3.370	-5121	+
Contig3.307	Contig3.308	-20796	+
Contig16.8	Contig16.6	9397	+
Contig69.195	Contig69.196	-5949	+
Contig37.704	Contig37.703	490	+
Contig21.560	Contig21.558	8513	+
Contig1.145	Contig1.144	13396	+
Contig88.201	Contig88.200	1297	+
Contig5.152	Contig5.151	12866	+
Contig9.2	Contig9.3	-11808	+
Contig102.44	Contig102.43	4508	+
Contig5.388	Contig5.387	22482	+
Contig40.271	Contig40.270	7894	+
Contig53.32	Contig53.33	-18405	+
Contig39.216	Contig39.215	1247	+
Contig19.318	Contig19.317	830	+
Contig71.290	Contig71.292	-1702	+
Contig37.465	Contig37.463	10520	+
Contig27.148	Contig27.149	-54757	+
Contig79.18	Contig79.19	-27353	+
Contig21.868	Contig21.867	12081	+
Contig5.199	Contig5.198	31164	+
Contig235.22	Contig235.23	-5333	+
Contig13.903	Contig13.905	-24081	+
Contig31.205	Contig31.206	-18170	+
Contig98.105	Contig98.106	-2648	+
Contig7.742	Contig7.744	-13197	+
Contig69.152	Contig69.153	-7230	+
Contig23.220	Contig23.221	-4184	+
Contig86.21	Contig86.23	-16858	+
Contig51.157	Contig51.156	20820	+
Contig37.324	Contig37.323	11894	+
Contig2.23	Contig2.21	8109	+
Contig52.277	Contig52.278	-18335	+
Contig169.41	Contig169.40	30871	+
Contig23.294	Contig23.295	-858	+
Contig88.137	Contig88.136	2623	+
Contig123.179	Contig123.180	-11132	+
Contig9.640	Contig9.641	-749	+
Contig39.350	Contig39.349	2141	+
Contig45.4	Contig45.5	-2573	+
Contig86.66	Contig86.68	-15476	+
Contig16.66	Contig16.65	3667	+
Contig16.173	Contig16.172	25691	+
Contig0.230	Contig0.229	1549	+
Contig82.129	Contig82.128	5000	+
Contig54.40	Contig54.39	4611	+
Contig37.301	Contig37.300	4325	+
Contig50.190	Contig50.189	629	+
Contig77.21	Contig77.20	7278	+
Contig6.751	Contig6.750	15851	+
Contig3.48	Contig3.49	-3921	+
Contig7.665	Contig7.666	-1014	+
Contig16.98	Contig16.97	9602	+
Contig8.298	Contig8.297	7954	+
Contig20.401	Contig20.400	11129	+
Contig22.776	Contig22.777	-1864	+
Contig13.539	Contig13.541	-1730	+
Contig78.56	Contig78.55	1094	+
Contig7.724	Contig7.726	-22710	+
Contig73.21	Contig73.20	6118	+
Contig90.122	Contig90.124	-29172	+
Contig52.356	Contig52.358	-4286	+
Contig14.23	Contig14.24	-14899	+
Contig95.93	Contig95.94	-19886	+
Contig13.709	Contig13.711	-18916	+
Contig37.378	Contig37.376	19050	+
Contig28.280	Contig28.281	-6734	+
Contig1.41	Contig1.40	3013	+
Contig20.479	Contig20.477	4056	+
Contig53.43	Contig53.44	-20016	+
Contig3.171	Contig3.172	-50898	+
Contig48.166	Contig48.167	-30962	+
Contig3.184	Contig3.186	-7610	+
Contig69.290	Contig69.291	-617	+
Contig52.406	Contig52.407	-46265	+
Contig3.477	Contig3.478	-574	+
Contig110.11	Contig110.10	2667	+
Contig19.180	Contig19.179	2454	+
Contig3.439	Contig3.440	-31922	+
Contig16.308	Contig16.307	13859	+
Contig96.105	Contig96.106	-5158	+
Contig23.6	Contig23.7	-37554	+
Contig37.297	Contig37.296	18008	+
Contig7.594	Contig7.595	-14850	+
Contig4.959	Contig4.957	20812	+
Contig13.1114	Contig13.1115	-30031	+
Contig48.333	Contig48.334	-6488	+
Contig52.381	Contig52.382	-16845	+
Contig20.245	Contig20.244	6867	+
Contig53.396	Contig53.397	-4437	+
Contig52.202	Contig52.203	-4876	+
Contig21.387	Contig21.386	3435	+
Contig1.94	Contig1.93	5762	+
Contig13.537	Contig13.538	-4395	+
Contig40.252	Contig40.251	357	+
Contig51.260	Contig51.259	15586	+
Contig13.894	Contig13.895	-3580	+
Contig60.152	Contig60.153	-132	+
Contig22.516	Contig22.517	-28627	+
Contig115.67	Contig115.66	12162	+
Contig5.146	Contig5.145	3100	+
Contig13.726	Contig13.727	-7048	+
Contig77.134	Contig77.133	2277	+
Contig31.204	Contig31.205	-6423	+
Contig19.191	Contig19.190	8234	+
Contig37.19	Contig37.18	17146	+
Contig25.4	Contig25.3	4346	+
Contig1.35	Contig1.34	6502	+
Contig22.257	Contig22.259	-901	+
Contig39.336	Contig39.334	17871	+
Contig76.54	Contig76.53	26200	+
Contig75.145	Contig75.146	-10695	+
Contig23.18	Contig23.19	-5457	+
Contig1.14	Contig1.13	3767	+
Contig22.473	Contig22.474	-4046	+
Contig115.124	Contig115.123	761	+
Contig40.304	Contig40.303	981	+
Contig39.384	Contig39.383	1755	+
Contig13.853	Contig13.854	-9305	+
Contig69.21	Contig69.22	-25926	+
Contig7.770	Contig7.771	-4913	+
Contig22.543	Contig22.544	-28717	+
Contig79.97	Contig79.98	-5240	+
Contig53.131	Contig53.133	-9671	+
Contig215.31	Contig215.32	-12524	+
Contig50.76	Contig50.75	15512	+
Contig50.83	Contig50.82	69176	+
Contig16.116	Contig16.115	28869	+
Contig48.33	Contig48.34	-2548	+
Contig22.335	Contig22.337	-5927	+
Contig5.411	Contig5.409	1925	+
Contig13.658	Contig13.659	-10187	+
Contig21.388	Contig21.387	2875	+
Contig5.727	Contig5.726	1130	+
Contig20.303	Contig20.302	2119	+
Contig16.41	Contig16.39	14347	+
Contig53.226	Contig53.227	-18856	+
Contig3.50	Contig3.51	-5030	+
Contig22.204	Contig22.205	-28648	+
Contig21.809	Contig21.807	10330	+
Contig21.163	Contig21.162	8172	+
Contig22.547	Contig22.548	-1159	+
Contig27.473	Contig27.474	-168	+
Contig20.461	Contig20.460	10157	+
Contig52.325	Contig52.326	-17684	+
Contig102.12	Contig102.11	9947	+
Contig165.35	Contig165.36	-4223	+
Contig39.200	Contig39.198	9348	+
Contig19.383	Contig19.381	19871	+
Contig31.116	Contig31.117	-11006	+
Contig52.341	Contig52.343	-19115	+
Contig16.447	Contig16.446	4155	+
Contig31.736	Contig31.737	-2788	+
Contig36.292	Contig36.293	-11946	+
Contig52.405	Contig52.406	-17170	+
Contig12.520	Contig12.518	7244	+
Contig5.330	Contig5.329	10431	+
Contig21.317	Contig21.316	4733	+
Contig214.3	Contig214.4	-11603	+
Contig22.596	Contig22.597	-5915	+
Contig79.189	Contig79.190	-11710	+
Contig23.97	Contig23.98	-33648	+
Contig71.88	Contig71.89	-1143	+
Contig34.25	Contig34.26	-8176	+
Contig39.321	Contig39.320	8840	+
Contig59.28	Contig59.29	-3797	+
Contig13.701	Contig13.702	-2818	+
Contig37.741	Contig37.740	15493	+
Contig3.163	Contig3.165	-18157	+
Contig28.593	Contig28.595	-13111	+
Contig246.6	Contig246.7	-3290	+
Contig4.917	Contig4.916	3772	+
Contig52.218	Contig52.220	-1213	+
Contig37.509	Contig37.507	14129	+
Contig115.175	Contig115.174	2444	+
Contig22.237	Contig22.239	-27321	+
Contig22.479	Contig22.480	-18880	+
Contig40.245	Contig40.243	12002	+
Contig48.195	Contig48.196	-14398	+
Contig186.30	Contig186.29	13591	+
Contig37.734	Contig37.733	5307	+
Contig23.84	Contig23.86	-14889	+
Contig23.284	Contig23.285	-3230	+
Contig39.584	Contig39.582	14399	+
Contig199.17	Contig199.18	-4428	+
Contig13.143	Contig13.144	-9588	+
Contig37.126	Contig37.124	7745	+
Contig12.458	Contig12.457	929	+
Contig16.295	Contig16.293	2710	+
Contig39.314	Contig39.313	310	+
Contig53.54	Contig53.56	-5127	+
Contig71.193	Contig71.194	-2403	+
Contig86.139	Contig86.141	-6401	+
Contig102.65	Contig102.63	15450	+
Contig37.697	Contig37.696	3003	+
Contig37.156	Contig37.154	7303	+
Contig79.96	Contig79.97	-12090	+
Contig20.435	Contig20.434	10803	+
Contig28.306	Contig28.307	-11278	+
Contig69.285	Contig69.286	-19404	+
Contig37.283	Contig37.282	7881	+
Contig40.154	Contig40.153	736	+
Contig6.31	Contig6.29	6039	+
Contig13.1024	Contig13.1025	-5486	+
Contig19.459	Contig19.458	14420	+
Contig21.723	Contig21.722	3736	+
Contig39.80	Contig39.79	5750	+
Contig79.130	Contig79.131	-1319	+
Contig37.550	Contig37.549	10579	+
Contig34.22	Contig34.23	-32382	+
Contig73.23	Contig73.22	5529	+
Contig153.91	Contig153.89	24251	+
Contig21.713	Contig21.712	7223	+
Contig37.414	Contig37.413	6029	+
Contig13.496	Contig13.497	-3371	+
Contig20.472	Contig20.470	12220	+
Contig96.133	Contig96.134	-18739	+
Contig31.100	Contig31.101	-2328	+
Contig102.22	Contig102.21	15121	+
Contig25.516	Contig25.515	21764	+
Contig25.467	Contig25.466	5210	+
Contig39.395	Contig39.394	1036	+
Contig21.458	Contig21.457	11991	+
Contig21.796	Contig21.794	14818	+
Contig20.343	Contig20.341	28665	+
Contig78.82	Contig78.81	2501	+
Contig4.225	Contig4.224	6452	+
Contig102.129	Contig102.127	1105	+
Contig52.386	Contig52.387	-8252	+
Contig9.179	Contig9.180	-20413	+
Contig19.490	Contig19.488	4154	+
Contig20.452	Contig20.451	2797	+
Contig25.336	Contig25.335	1381	+
Contig13.803	Contig13.804	-11208	+
Contig60.195	Contig60.196	-2820	+
Contig102.10	Contig102.9	23960	+
Contig19.369	Contig19.368	3287	+
Contig8.455	Contig8.453	8769	+
Contig1.46	Contig1.45	15820	+
Contig37.542	Contig37.541	19022	+
Contig21.162	Contig21.161	8912	+
Contig52.377	Contig52.379	-3244	+
Contig57.157	Contig57.156	2160	+
Contig23.126	Contig23.127	-3502	+
Contig224.6	Contig224.5	2998	+
Contig8.346	Contig8.345	3394	+
Contig53.79	Contig53.80	-17957	+
Contig69.45	Contig69.46	-4285	+
Contig89.71	Contig89.70	3159	+
Contig88.91	Contig88.90	12832	+
Contig50.154	Contig50.153	5782	+
Contig25.328	Contig25.326	26749	+
Contig37.726	Contig37.725	21357	+
Contig39.311	Contig39.310	4974	+
Contig63.207	Contig63.208	-19656	+
Contig5.758	Contig5.757	19760	+
Contig5.600	Contig5.598	7360	+
Contig21.607	Contig21.605	2958	+
Contig34.61	Contig34.62	-2093	+
Contig77.116	Contig77.115	10543	+
Contig16.37	Contig16.35	722	+
Contig21.798	Contig21.797	9240	+
Contig37.355	Contig37.354	2599	+
Contig79.62	Contig79.64	-13439	+
Contig16.39	Contig16.38	7612	+
Contig42.197	Contig42.196	5173	+
Contig82.137	Contig82.136	6152	+
Contig22.544	Contig22.545	-5175	+
Contig102.101	Contig102.99	10735	+
Contig42.218	Contig42.217	7779	+
Contig37.339	Contig37.338	19300	+
Contig5.144	Contig5.143	21850	+
Contig23.57	Contig23.58	-18190	+
Contig5.75	Contig5.74	3847	+
Contig75.63	Contig75.64	-11456	+
Contig9.148	Contig9.149	-4611	+
Contig48.23	Contig48.25	-18373	+
Contig51.56	Contig51.55	2709	+
Contig109.32	Contig109.31	1998	+
Contig23.245	Contig23.246	-4357	+
Contig12.530	Contig12.528	6869	+
Contig7.656	Contig7.657	-3089	+
Contig0.1052	Contig0.1051	141075	+
Contig7.693	Contig7.694	-14945	+
Contig40.203	Contig40.202	1643	+
Contig34.36	Contig34.37	-5142	+
Contig192.78	Contig181.1	-638	+
Contig80.150	Contig80.151	-4767	+
Contig71.219	Contig71.220	-11198	+
Contig4.896	Contig4.895	10691	+
Contig3.304	Contig3.305	-20277	+
Contig116.56	Contig116.57	-13299	+
Contig37.306	Contig37.304	6316	+
Contig262.10	Contig206.2	-6945	+
Contig88.140	Contig88.139	8572	+
Contig39.588	Contig39.587	206	+
Contig28.538	Contig28.539	-5750	+
Contig1.203	Contig1.201	25055	+
Contig6.665	Contig6.664	25597	+
Contig1.146	Contig1.145	19271	+
Contig3.279	Contig3.280	-5034	+
Contig36.21	Contig36.22	-1581	+
Contig116.71	Contig116.73	-15650	+
Contig22.535	Contig22.537	-10923	+
Contig98.166	Contig98.167	-22729	+
Contig71.148	Contig71.149	-11372	+
Contig37.157	Contig37.156	4203	+
Contig50.138	Contig50.137	19208	+
Contig34.253	Contig34.254	-11046	+
Contig3.273	Contig3.274	-12651	+
Contig12.428	Contig12.427	6754	+
Contig39.195	Contig39.194	3359	+
Contig42.216	Contig42.215	3016	+
Contig135.40	Contig135.39	50149	+
Contig39.393	Contig39.392	11858	+
Contig52.272	Contig52.273	-13271	+
Contig2.18	Contig2.17	6441	+
Contig22.652	Contig22.653	-1505	+
Contig18.46	Contig18.48	-15215	+
Contig3.481	Contig3.482	-2619	+
Contig28.396	Contig28.398	-41990	+
Contig13.619	Contig13.620	-8595	+
Contig88.165	Contig88.164	15682	+
Contig23.256	Contig23.258	-4924	+
Contig39.304	Contig39.303	12179	+
Contig3.523	Contig3.524	-4427	+
Contig186.18	Contig186.17	6218	+
Contig69.259	Contig69.260	-7643	+
Contig39.448	Contig39.446	205	+
Contig53.326	Contig53.327	-5990	+
Contig48.334	Contig48.336	-7230	+
Contig16.299	Contig16.298	3382	+
Contig37.373	Contig37.371	17169	+
Contig6.98	Contig6.97	4455	+
Contig53.319	Contig53.320	-3106	+
Contig13.843	Contig13.844	-5765	+
Contig23.233	Contig23.234	-7715	+
Contig78.1	Contig262.2	4584	-
Contig28.467	Contig28.468	-3310	+
Contig76.47	Contig76.46	10908	+
Contig23.42	Contig23.43	-2898	+
Contig31.767	Contig31.769	-9088	+
Contig86.119	Contig86.120	-9313	+
Contig7.719	Contig7.720	-16948	+
Contig86.150	Contig86.151	-11204	+
Contig50.163	Contig50.162	621	+
Contig349.1	Contig1224.3	9217	+
Contig82.7	Contig82.5	23587	+
Contig42.208	Contig42.207	4038	+
Contig86.156	Contig86.157	-948	+
Contig39.322	Contig39.321	2416	+
Contig16.134	Contig16.132	31055	+
Contig90.104	Contig90.105	-3290	+
Contig73.40	Contig73.39	16822	+
Contig90.172	Contig90.173	-9281	+
Contig16.484	Contig16.482	14306	+
Contig39.81	Contig39.80	4555	+
Contig177.17	Contig177.18	-37259	+
Contig1.137	Contig1.136	11708	+
Contig21.627	Contig21.625	2919	+
Contig63.164	Contig63.165	-4391	+
Contig39.414	Contig39.413	4772	+
Contig37.334	Contig37.333	3551	+
Contig4.325	Contig4.324	2338	+
Contig52.327	Contig52.328	-37231	+
Contig171.20	Contig171.19	23304	+
Contig19.350	Contig19.349	8714	+
Contig71.288	Contig71.289	-3594	+
Contig73.24	Contig73.23	8291	+
Contig13.1047	Contig13.1048	-50003	+
Contig86.60	Contig86.61	-9974	+
Contig54.35	Contig54.34	4148	+
Contig48.237	Contig48.238	-7551	+
Contig39.407	Contig39.405	7599	+
Contig23.234	Contig23.236	-24338	+
Contig39.159	Contig39.157	8464	+
Contig20.398	Contig20.397	8146	+
Contig116.33	Contig116.35	-5944	+
Contig35.231	Contig35.230	11333	+
Contig13.566	Contig13.567	-16042	+
Contig28.403	Contig28.405	-3080	+
Contig18.58	Contig18.60	-1940	+
Contig48.368	Contig48.369	-3520	+
Contig23.269	Contig23.270	-36170	+
Contig82.130	Contig82.129	8956	+
Contig153.71	Contig153.69	1315	+
Contig37.427	Contig37.426	4716	+
Contig37.686	Contig37.685	4624	+
Contig25.410	Contig25.409	8019	+
Contig102.116	Contig102.115	687	+
Contig1.124	Contig1.123	2461	+
Contig23.96	Contig23.97	-5054	+
Contig51.205	Contig51.204	9105	+
Contig31.615	Contig31.616	-5505	+
Contig39.378	Contig39.377	17593	+
Contig40.163	Contig40.161	9480	+
Contig88.70	Contig88.69	13614	+
Contig53.306	Contig53.307	-4363	+
Contig22.731	Contig22.732	-3202	+
Contig31.231	Contig31.232	-11083	+
Contig79.82	Contig79.83	-3555	+
Contig34.278	Contig34.279	-889	+
Contig109.11	Contig109.10	22214	+
Contig21.299	Contig21.298	1559	+
Contig5.58	Contig5.57	1032	+
Contig31.727	Contig31.728	-1814	+
Contig31.399	Contig31.401	-15748	+
Contig37.96	Contig37.95	761	+
Contig5.367	Contig5.366	4053	+
Contig37.549	Contig37.548	2272	+
Contig23.231	Contig23.232	-13446	+
Contig50.148	Contig50.147	8059	+
Contig1.29	Contig1.28	48585	+
Contig31.413	Contig31.414	-44266	+
Contig16.171	Contig16.170	25022	+
Contig76.118	Contig76.117	8434	+
Contig124.25	Contig124.26	-57953	+
Contig22.575	Contig22.576	-30673	+
Contig37.496	Contig37.495	6257	+
Contig21.526	Contig21.524	12668	+
Contig24.280	Contig24.281	-17103	+
Contig13.923	Contig13.924	-10667	+
Contig25.442	Contig25.441	2611	+
Contig22.723	Contig22.724	-3550	+
Contig39.34	Contig39.33	9915	+
Contig71.101	Contig71.102	-3716	+
Contig1.198	Contig1.197	2173	+
Contig23.15	Contig23.17	-8786	+
Contig67.30	Contig67.31	-2953	+
Contig78.4	Contig78.3	10396	+
Contig5.568	Contig5.567	16828	+
Contig52.260	Contig52.262	-7532	+
Contig86.112	Contig86.114	-5874	+
Contig7.815	Contig7.816	-23945	+
Contig71.163	Contig71.164	-44268	+
Contig76.249	Contig76.248	4593	+
Contig51.284	Contig51.283	1715	+
Contig31.387	Contig31.388	-18670	+
Contig5.832	Contig5.831	36517	+
Contig115.47	Contig115.46	601	+
Contig52.199	Contig52.200	-17771	+
Contig270.6	Contig270.7	-4917	+
Contig21.516	Contig21.514	12010	+
Contig23.249	Contig23.250	-3479	+
Contig69.35	Contig69.36	-2415	+
Contig22.754	Contig22.755	-1957	+
Contig1.150	Contig1.149	17714	+
Contig12.406	Contig12.405	3990	+
Contig16.108	Contig16.107	28393	+
Contig1.233	Contig1.232	15098	+
Contig153.54	Contig153.53	15851	+
Contig78.6	Contig78.5	5257	+
Contig39.201	Contig39.200	12819	+
Contig161.37	Contig161.38	-10038	+
Contig71.198	Contig71.199	-28636	+
Contig9.159	Contig9.160	-3470	+
Contig22.599	Contig22.601	-23803	+
Contig5.321	Contig5.320	37057	+
Contig75.143	Contig75.144	-15279	+
Contig52.420	Contig52.422	-6451	+
Contig53.14	Contig53.15	-3610	+
Contig4.945	Contig4.944	1937	+
Contig37.743	Contig37.742	6176	+
Contig167.31	Contig167.33	-40860	+
Contig95.77	Contig95.78	-15753	+
Contig5.361	Contig5.360	9786	+
Contig228.10	Contig228.9	352	+
Contig21.871	Contig21.870	8821	+
Contig31.628	Contig31.629	-8617	+
Contig73.15	Contig73.14	4007	+
Contig53.254	Contig53.255	-2636	+
Contig108.21	Contig108.20	17401	+
Contig6.26	Contig6.25	3361	+
Contig239.7	Contig239.8	-17761	+
Contig108.46	Contig108.45	28632	+
Contig3.270	Contig3.271	-8467	+
Contig13.749	Contig13.750	-3687	+
Contig23.55	Contig23.56	-6823	+
Contig22.799	Contig22.800	-21594	+
Contig199.1	Contig199.2	-29465	+
Contig53.386	Contig53.387	-7839	+
Contig3.343	Contig3.344	-9652	+
Contig3.288	Contig3.289	-28582	+
Contig108.36	Contig108.34	24717	+
Contig3.325	Contig3.326	-7259	+
Contig53.207	Contig53.208	-14362	+
Contig16.301	Contig16.300	1178	+
Contig7.604	Contig7.606	-8378	+
Contig21.319	Contig21.317	6712	+
Contig37.768	Contig37.767	11240	+
Contig222.9	Contig222.10	-11993	+
Contig3.267	Contig3.268	-25547	+
Contig50.117	Contig50.116	2826	+
Contig76.121	Contig76.119	21316	+
Contig80.28	Contig80.29	-3398	+
Contig96.111	Contig96.112	-3409	+
Contig21.770	Contig21.768	5043	+
Contig86.5	Contig86.7	-2799	+
Contig21.373	Contig21.372	10274	+
Contig28.215	Contig28.216	-4741	+
Contig116.46	Contig116.47	-6768	+
Contig86.23	Contig86.25	-8046	+
Contig209.11	Contig209.12	-10711	+
Contig3.88	Contig3.89	-14135	+
Contig90.87	Contig90.89	-4945	+
Contig53.119	Contig53.120	-629	+
Contig88.158	Contig88.156	1235	+
Contig3.463	Contig3.464	-2966	+
Contig63.230	Contig63.231	-731	+
Contig16.11	Contig16.10	1272	+
Contig13.523	Contig13.524	-3420	+
Contig8.310	Contig8.309	4599	+
Contig34.238	Contig34.239	-12691	+
Contig102.183	Contig102.182	22124	+
Contig102.158	Contig102.156	4650	+
Contig102.118	Contig102.116	26546	+
Contig52.4	Contig52.5	-2459	+
Contig28.441	Contig28.443	-14121	+
Contig51.206	Contig51.205	1534	+
Contig69.16	Contig69.18	-7432	+
Contig21.570	Contig21.569	14419	+
Contig19.465	Contig19.464	6766	+
Contig4.942	Contig4.940	24303	+
Contig28.461	Contig28.462	-12731	+
Contig16.110	Contig16.109	29183	+
Contig63.9	Contig63.10	-2796	+
Contig48.26	Contig48.28	-2345	+
Contig17.39	Contig17.40	-13599	+
Contig24.282	Contig24.284	-3255	+
Contig48.7	Contig48.8	-2455	+
Contig37.269	Contig37.268	3576	+
Contig88.16	Contig88.15	3032	+
Contig13.925	Contig13.926	-8931	+
Contig28.665	Contig28.666	-1872	+
Contig5.13	Contig5.12	1692	+
Contig13.461	Contig13.463	-3374	+
Contig31.650	Contig31.651	-1954	+
Contig34.186	Contig34.187	-2674	+
Contig23.229	Contig23.230	-2407	+
Contig37.778	Contig37.777	6122	+
Contig21.416	Contig21.415	20581	+
Contig13.664	Contig13.665	-19280	+
Contig82.12	Contig82.10	9504	+
Contig6.79	Contig6.77	26958	+
Contig22.598	Contig22.599	-64255	+
Contig165.9	Contig165.10	-14414	+
Contig13.205	Contig13.206	-3180	+
Contig3.317	Contig3.318	-7835	+
Contig69.319	Contig69.320	-4239	+
Contig76.115	Contig76.114	14882	+
Contig88.3	Contig88.2	6696	+
Contig19.322	Contig19.321	6440	+
Contig3.243	Contig3.244	-3260	+
Contig13.454	Contig13.455	-7293	+
Contig80.51	Contig80.52	-6156	+
Contig13.881	Contig13.882	-83058	+
Contig5.473	Contig5.472	42770	+
Contig124.10	Contig124.11	-19300	+
Contig53.126	Contig53.127	-13876	+
Contig69.100	Contig69.101	-4778	+
Contig37.467	Contig37.465	5921	+
Contig13.1058	Contig13.1059	-1025	+
Contig58.156	Contig58.157	-1987	+
Contig153.38	Contig153.37	730	+
Contig4.324	Contig4.322	34795	+
Contig270.5	Contig270.6	-3440	+
Contig3.308	Contig3.310	-1808	+
Contig5.667	Contig5.665	4176	+
Contig71.109	Contig71.110	-6214	+
Contig34.195	Contig34.196	-3891	+
Contig16.249	Contig16.248	351	+
Contig79.111	Contig79.112	-10331	+
Contig90.41	Contig90.42	-10623	+
Contig21.797	Contig21.796	18538	+
Contig34.254	Contig34.255	-5246	+
Contig88.90	Contig88.88	10247	+
Contig48.226	Contig48.228	-8202	+
Contig40.356	Contig40.354	13849	+
Contig37.403	Contig37.402	17236	+
Contig90.73	Contig90.74	-12938	+
Contig69.274	Contig69.275	-51940	+
Contig37.210	Contig37.209	30518	+
Contig5.182	Contig5.181	29649	+
Contig6.704	Contig6.703	8362	+
Contig51.65	Contig51.64	5884	+
Contig7.647	Contig7.649	-5841	+
Contig165.21	Contig165.22	-5647	+
Contig53.303	Contig53.304	-2321	+
Contig51.219	Contig51.218	9887	+
Contig48.217	Contig48.218	-14383	+
Contig4.943	Contig4.942	27777	+
Contig34.14	Contig34.16	-5732	+
Contig16.12	Contig16.11	1414	+
Contig36.26	Contig36.28	-15476	+
Contig75.171	Contig75.172	-5042	+
Contig76.44	Contig76.43	7782	+
Contig7.771	Contig7.773	-12517	+
Contig102.176	Contig102.175	16866	+
Contig1.285	Contig1.284	1464	+
Contig53.35	Contig53.36	-4559	+
Contig169.27	Contig169.26	9271	+
Contig88.194	Contig88.193	1312	+
Contig48.360	Contig48.361	-20447	+
Contig13.691	Contig13.692	-1353	+
Contig86.108	Contig86.109	-1957	+
Contig28.519	Contig28.520	-2042	+
Contig37.668	Contig37.667	5028	+
Contig80.41	Contig80.42	-8086	+
Contig178.12	Contig178.11	2295	+
Contig80.218	Contig80.219	-21024	+
Contig115.27	Contig115.25	2175	+
Contig13.497	Contig13.498	-8765	+
Contig79.195	Contig79.196	-44147	+
Contig21.522	Contig21.521	1396	+
Contig40.221	Contig40.220	4230	+
Contig31.432	Contig31.433	-2700	+
Contig28.567	Contig28.569	-2805	+
Contig13.1137	Contig13.1138	-6129	+
Contig13.1113	Contig13.1114	-3008	+
Contig52.401	Contig52.403	-5904	+
Contig9.96	Contig9.97	-3577	+
Contig16.256	Contig16.255	5298	+
Contig21.152	Contig21.151	17075	+
Contig5.952	Contig5.951	8834	+
Contig80.84	Contig80.86	-27427	+
Contig52.343	Contig52.344	-8535	+
Contig13.126	Contig13.127	-8579	+
Contig90.50	Contig90.52	-9881	+
Contig28.575	Contig28.577	-15268	+
Contig25.526	Contig25.525	7011	+
Contig71.213	Contig71.214	-9787	+
Contig95.83	Contig95.84	-12165	+
Contig86.35	Contig86.36	-26464	+
Contig53.210	Contig53.212	-21188	+
Contig79.198	Contig79.199	-7373	+
Contig86.62	Contig86.63	-71620	+
Contig25.413	Contig25.412	4908	+
Contig5.463	Contig5.462	31352	+
Contig6.59	Contig6.58	18232	+
Contig31.383	Contig31.384	-27672	+
Contig5.789	Contig5.788	10434	+
Contig21.223	Contig21.222	2205	+
Contig86.88	Contig86.89	-11467	+
Contig75.80	Contig75.81	-22092	+
Contig22.744	Contig22.745	-15335	+
Contig39.154	Contig39.153	25847	+
Contig21.767	Contig21.766	9574	+
Contig14.2	Contig14.3	-4678	+
Contig8.331	Contig8.329	26312	+
Contig3.13	Contig3.14	-1299	+
Contig115.167	Contig115.166	631	+
Contig21.665	Contig21.664	6367	+
Contig76.200	Contig76.199	9390	+
Contig98.83	Contig98.84	-10376	+
Contig6.732	Contig6.731	4957	+
Contig12.398	Contig12.397	10786	+
Contig12.491	Contig12.490	3401	+
Contig48.292	Contig48.293	-4558	+
Contig5.32	Contig5.30	27544	+
Contig200.21	Contig200.20	7185	+
Contig88.182	Contig88.181	17918	+
Contig1.231	Contig1.230	23754	+
Contig53.285	Contig53.286	-9306	+
Contig25.380	Contig25.379	2311	+
Contig6.614	Contig6.613	6526	+
Contig28.595	Contig28.596	-11558	+
Contig209.14	Contig209.16	-5093	+
Contig40.345	Contig40.344	14921	+
Contig25.371	Contig25.370	5291	+
Contig253.6	Contig253.5	6122	+
Contig76.119	Contig76.118	5685	+
Contig65.289	Contig65.291	-9291	+
Contig22.761	Contig22.762	-5973	+
Contig22.338	Contig22.340	-5954	+
Contig37.220	Contig37.219	1708	+
Contig3.347	Contig3.348	-10565	+
Contig75.85	Contig75.86	-3539	+
Contig53.67	Contig53.68	-30159	+
Contig5.106	Contig5.104	20448	+
Contig81.126	Contig81.128	-9295	+
Contig6.13	Contig6.12	3556	+
Contig25.335	Contig25.333	35346	+
Contig63.226	Contig63.227	-19125	+
Contig21.588	Contig21.587	20519	+
Contig76.176	Contig76.174	9949	+
Contig42.245	Contig42.244	6698	+
Contig22.679	Contig22.681	-14338	+
Contig22.797	Contig22.798	-3149	+
Contig5.851	Contig5.850	1781	+
Contig79.174	Contig79.175	-4125	+
Contig71.194	Contig71.195	-64018	+
Contig37.555	Contig37.554	2864	+
Contig19.430	Contig19.429	704	+
Contig88.56	Contig88.55	10792	+
Contig19.168	Contig19.166	2541	+
Contig34.257	Contig34.258	-28553	+
Contig2.11	Contig2.10	3688	+
Contig88.218	Contig88.216	9969	+
Contig3.72	Contig3.73	-8723	+
Contig88.64	Contig88.63	2589	+
Contig1.529	Contig1.528	12005	+
Contig5.452	Contig5.451	4854	+
Contig51.342	Contig51.341	5073	+
Contig1.261	Contig1.259	6869	+
Contig75.146	Contig75.147	-22912	+
Contig3.1357	Contig3.1358	-7681	+
Contig37.143	Contig37.142	18976	+
Contig115.28	Contig115.27	7376	+
Contig38.37	Contig38.39	-3774	+
Contig22.259	Contig22.260	-18300	+
Contig71.257	Contig71.259	-28080	+
Contig36.286	Contig36.287	-11178	+
Contig21.484	Contig21.483	1773	+
Contig37.755	Contig37.754	3381	+
Contig43.122	Contig43.123	-5097	+
Contig21.804	Contig21.803	1370	+
Contig235.25	Contig235.26	-2958	+
Contig31.765	Contig31.766	-65660	+
Contig88.22	Contig88.21	20040	+
Contig102.115	Contig102.114	5276	+
Contig71.253	Contig71.254	-67683	+
Contig79.85	Contig79.86	-10495	+
Contig167.30	Contig167.31	-10903	+
Contig40.349	Contig40.347	1341	+
Contig16.533	Contig16.532	31877	+
Contig96.146	Contig96.147	-1105	+
Contig37.124	Contig37.122	5108	+
Contig4.351	Contig4.350	16816	+
Contig28.217	Contig28.218	-8167	+
Contig23.127	Contig23.128	-10475	+
Contig40.268	Contig40.267	10437	+
Contig77.146	Contig77.145	1956	+
Contig37.796	Contig37.794	16779	+
Contig20.487	Contig20.486	1532	+
Contig31.106	Contig31.107	-26826	+
Contig77.147	Contig77.146	45799	+
Contig20.393	Contig20.392	40607	+
Contig58.170	Contig58.171	-3586	+
Contig37.677	Contig37.676	35287	+
Contig37.243	Contig37.242	2500	+
Contig88.62	Contig88.61	2699	+
Contig78.9	Contig78.8	3319	+
Contig52.285	Contig52.287	-24368	+
Contig69.84	Contig69.86	-1301	+
Contig55.13	Contig55.15	-8053	+
Contig13.1108	Contig13.1109	-7803	+
Contig43.86	Contig43.87	-40067	+
Contig98.56	Contig98.57	-5088	+
Contig116.68	Contig116.69	-21549	+
Contig19.493	Contig19.492	11918	+
Contig21.310	Contig21.309	17333	+
Contig102.150	Contig102.149	2202	+
Contig5.387	Contig5.386	703	+
Contig223.2	Contig223.3	-48303	+
Contig76.70	Contig76.69	10418	+
Contig69.182	Contig69.183	-4652	+
Contig5.753	Contig5.752	58875	+
Contig51.55	Contig51.54	21261	+
Contig18.72	Contig18.73	-26215	+
Contig21.456	Contig21.455	12532	+
Contig79.210	Contig79.211	-2309	+
Contig115.36	Contig115.34	12067	+
Contig3.462	Contig3.463	-13593	+
Contig37.754	Contig37.752	7784	+
Contig13.490	Contig13.491	-4858	+
Contig52.326	Contig52.327	-11231	+
Contig28.281	Contig28.283	-6210	+
Contig39.47	Contig39.46	4011	+
Contig78.91	Contig78.90	2824	+
Contig48.196	Contig48.197	-8134	+
Contig39.99	Contig39.98	20190	+
Contig7.738	Contig7.739	-10720	+
Contig16.270	Contig16.268	18085	+
Contig51.308	Contig51.307	2299	+
Contig13.620	Contig13.622	-2325	+
Contig34.213	Contig34.214	-6706	+
Contig56.50	Contig56.51	-20951	+
Contig152.71	Contig152.70	1196	+
Contig30.3	Contig30.4	-1641	+
Contig13.309	Contig13.310	-4562	+
Contig142.21	Contig142.20	653	+
Contig16.518	Contig16.517	543	+
Contig76.124	Contig76.123	2324	+
Contig16.538	Contig16.537	17317	+
Contig21.605	Contig21.604	3013	+
Contig75.30	Contig75.31	-8059	+
Contig36.304	Contig36.305	-1862	+
Contig53.49	Contig53.51	-63141	+
Contig69.326	Contig69.327	-4914	+
Contig78.25	Contig78.24	8578	+
Contig78.31	Contig78.29	6525	+
Contig44.172	Contig44.173	-10326	+
Contig4.898	Contig4.896	7921	+
Contig57.113	Contig57.112	58057	+
Contig39.181	Contig39.180	8489	+
Contig7.674	Contig7.675	-181	+
Contig165.46	Contig165.47	-5718	+
Contig31.222	Contig31.223	-2225	+
Contig86.42	Contig86.43	-15967	+
Contig31.563	Contig31.565	-11206	+
Contig199.18	Contig199.19	-4552	+
Contig78.114	Contig78.113	8919	+
Contig78.42	Contig78.41	318	+
Contig129.16	Contig129.14	24493	+
Contig13.1001	Contig13.1002	-542	+
Contig36.287	Contig36.288	-8803	+
Contig23.27	Contig23.28	-4631	+
Contig37.106	Contig37.104	7677	+
Contig37.338	Contig37.337	9390	+
Contig218.22	Contig218.20	9345	+
Contig21.544	Contig21.542	11504	+
Contig129.54	Contig129.53	4544	+
Contig52.379	Contig52.380	-21190	+
Contig71.220	Contig71.221	-6343	+
Contig50.167	Contig50.166	2534	+
Contig58.10	Contig58.11	-30307	+
Contig31.621	Contig31.622	-10524	+
Contig13.558	Contig13.559	-825	+
Contig51.109	Contig51.108	12635	+
Contig16.236	Contig16.235	1266	+
Contig73.28	Contig73.27	4577	+
Contig16.73	Contig16.72	2343	+
Contig40.210	Contig40.209	1270	+
Contig77.145	Contig77.143	3622	+
Contig8.348	Contig8.347	25324	+
Contig158.71	Contig158.70	9389	+
Contig40.333	Contig40.331	7139	+
Contig53.25	Contig53.27	-21155	+
Contig167.3	Contig167.5	-2473	+
Contig34.9	Contig34.10	-9348	+
Contig75.86	Contig75.88	-970	+
Contig25.446	Contig25.445	70047	+
Contig69.250	Contig69.251	-49353	+
Contig28.448	Contig28.449	-2806	+
Contig76.17	Contig76.16	21126	+
Contig29.18	Contig29.17	4093	+
Contig3.459	Contig3.460	-4075	+
[truncated: 3,698 more rows]
