# Supplementary material for: Detection and correction of false segmental duplications caused by genome mis-assembly
Source: Genome Biol. 2010 Mar 10;11(3):R28. doi: 10.1186/gb-2010-11-3-r28 (PMC2864568; doi:10.1186/gb-2010-11-3-r28)
Supplement: Additional file 1 — Descriptions of contigs involved in mis-assembled DCCs and DOCs, annotations on false duplications, and polymorphisms discovered. [file gb-2010-11-3-r28-S1.gz › supp/chicken.md]

Contig250.10	9031	2	121965012	121965238	-	NW_001471650.1	64131	64357	-	XP_418293.2	GeneID:420179	CDS	Gallus_gallus-2.1	XM_418293.2	-
Contig22.222	9031	2	142082606	142082717	-	NW_001471654.1	7831681	7831792	-	XP_418466.2	GeneID:420361	CDS	Gallus_gallus-2.1	XM_418466.2	-
Contig71.139	9031	6	22868273	22868435	-	NW_001471719.1	1675430	1675592	-	XP_421694.2	GeneID:423824	CDS	Gallus_gallus-2.1	XM_421694.2	-
Contig71.139	9031	6	22868599	22868692	-	NW_001471719.1	1675756	1675849	-	XP_421694.2	GeneID:423824	CDS	Gallus_gallus-2.1	XM_421694.2	-
Contig40.288	9031	8	5382588	5382757	+	NW_001471737.1	5382588	5382757	+	XP_001234056.1	GeneID:770725	CDS	Gallus_gallus-2.1	XM_001234055.1	-
Contig57.153	9031	3	17563646	17565082	-	NW_001471677.1	4433970	4435406	-	XM_424198.2	GeneID:426560	UTR	Gallus_gallus-2.1	XM_424198.2	-
Contig57.153	9031	3	17565083	17565226	-	NW_001471677.1	4435407	4435550	-	XP_424198.2	GeneID:426560	CDS	Gallus_gallus-2.1	XM_424198.2	-
Contig57.153	9031	3	17565351	17565551	-	NW_001471677.1	4435675	4435875	-	XP_424198.2	GeneID:426560	CDS	Gallus_gallus-2.1	XM_424198.2	-
Contig57.153	9031	3	17566399	17566533	-	NW_001471677.1	4436723	4436857	-	XP_424198.2	GeneID:426560	CDS	Gallus_gallus-2.1	XM_424198.2	-
Contig57.153	9031	3	17566977	17567051	-	NW_001471677.1	4437301	4437375	-	XP_424198.2	GeneID:426560	CDS	Gallus_gallus-2.1	XM_424198.2	-
Contig57.153	9031	3	17567797	17567934	-	NW_001471677.1	4438121	4438258	-	XP_424198.2	GeneID:426560	CDS	Gallus_gallus-2.1	XM_424198.2	-
Contig57.153	9031	3	17568069	17568152	-	NW_001471677.1	4438393	4438476	-	XP_424198.2	GeneID:426560	CDS	Gallus_gallus-2.1	XM_424198.2	-
Contig57.153	9031	3	17568245	17568340	-	NW_001471677.1	4438569	4438664	-	XP_424198.2	GeneID:426560	CDS	Gallus_gallus-2.1	XM_424198.2	-
Contig57.153	9031	3	17568693	17568969	-	NW_001471677.1	4439017	4439293	-	XP_424198.2	GeneID:426560	CDS	Gallus_gallus-2.1	XM_424198.2	-
Contig57.153	9031	3	17569733	17569933	-	NW_001471677.1	4440057	4440257	-	XP_424198.2	GeneID:426560	CDS	Gallus_gallus-2.1	XM_424198.2	-
Contig8.715	9031	1	126161687	126161796	-	NW_001471534.1	21650840	21650949	-	XP_001235546.1	GeneID:775971	CDS	Gallus_gallus-2.1	XM_001235545.1	-
Contig8.715	9031	1	126161999	126162056	-	NW_001471534.1	21651152	21651209	-	XP_001235546.1	GeneID:775971	CDS	Gallus_gallus-2.1	XM_001235545.1	-
Contig54.24	9031	5	659572	659655	-	NW_001471695.1	277895	277978	-	XP_420945.2	GeneID:423014	CDS	Gallus_gallus-2.1	XM_420945.2	-
Contig369.3	9031	2	119153779	119153859	-	NW_001471647.1	15367	15447	-	XP_422982.2	GeneID:425199	CDS	Gallus_gallus-2.1	XM_422982.2	-
Contig369.3	9031	2	119154765	119154861	-	NW_001471647.1	16353	16449	-	XP_422982.2	GeneID:425199	CDS	Gallus_gallus-2.1	XM_422982.2	-
Contig369.3	9031	2	119155667	119155811	-	NW_001471647.1	17255	17399	-	XP_422982.2	GeneID:425199	CDS	Gallus_gallus-2.1	XM_422982.2	-
Contig369.3	9031	2	119156386	119156477	-	NW_001471647.1	17974	18065	-	XP_422982.2	GeneID:425199	CDS	Gallus_gallus-2.1	XM_422982.2	-
Contig369.3	9031	2	119156771	119156902	-	NW_001471647.1	18359	18490	-	XP_422982.2	GeneID:425199	CDS	Gallus_gallus-2.1	XM_422982.2	-
Contig54.12	9031	5	451410	451544	-	NW_001471695.1	69733	69867	-	XP_001233280.1	GeneID:769966	CDS	Gallus_gallus-2.1	XM_001233279.1	-
Contig54.12	9031	5	451861	451897	-	NW_001471695.1	70184	70220	-	XP_001233280.1	GeneID:769966	CDS	Gallus_gallus-2.1	XM_001233279.1	-
Contig90.136	9031	1	17319589	17319664	+	NW_001471509.1	412949	413024	+	NP_001026661.1	GeneID:428128	CDS	Gallus_gallus-2.1	NM_001031490.1	-
Contig90.131	9031	1	17376444	17376539	+	NW_001471509.1	469804	469899	+	NP_001026661.1	GeneID:428128	CDS	Gallus_gallus-2.1	NM_001031490.1	-
Contig62.105	9031	1	104109533	104109870	+	NW_001471532.1	3898829	3899166	+	XM_001231495.1	GeneID:768818	UTR	Gallus_gallus-2.1	XM_001231495.1	-
Contig62.105	9031	1	104109871	104109888	+	NW_001471532.1	3899167	3899184	+	XP_001231496.1	GeneID:768818	CDS	Gallus_gallus-2.1	XM_001231495.1	-
Contig215.39	9031	5	191489	191612	-	NW_001471694.1	42371	42494	-	XP_420899.2	GeneID:422966	CDS	Gallus_gallus-2.1	XM_420899.2	-
Contig215.39	9031	5	191935	192009	-	NW_001471694.1	42817	42891	-	XP_420899.2	GeneID:422966	CDS	Gallus_gallus-2.1	XM_420899.2	-
Contig187.36	9031	Z	71535952	71536350	+	NW_001488898.1	284975	285373	+	XR_026716.1	GeneID:770187	UTR	Gallus_gallus-2.1	XR_026716.1	-
Contig187.36	9031	Z	71536765	71536898	+	NW_001488898.1	285788	285921	+	XR_026716.1	GeneID:770187	UTR	Gallus_gallus-2.1	XR_026716.1	-
Contig187.36	9031	Z	71537034	71537156	+	NW_001488898.1	286057	286179	+	XR_026716.1	GeneID:770187	UTR	Gallus_gallus-2.1	XR_026716.1	-
Contig187.36	9031	Z	71537759	71538013	+	NW_001488898.1	286782	287036	+	XR_026716.1	GeneID:770187	UTR	Gallus_gallus-2.1	XR_026716.1	-
Contig28.208	9031	17	7352499	7352600	-	NW_001471503.1	6852499	6852600	-	XP_424654.2	GeneID:427056	CDS	Gallus_gallus-2.1	XM_424654.2	-
Contig28.208	9031	17	7357631	7357744	-	NW_001471503.1	6857631	6857744	-	XP_424654.2	GeneID:427056	CDS	Gallus_gallus-2.1	XM_424654.2	-
Contig28.208	9031	17	7358409	7358458	-	NW_001471503.1	6858409	6858458	-	XP_424654.2	GeneID:427056	CDS	Gallus_gallus-2.1	XM_424654.2	-
Contig21.726	9031	2	117380509	117380562	-	NW_001471646.1	12509119	12509172	-	XP_419224.2	GeneID:421142	CDS	Gallus_gallus-2.1	XM_419224.2	-
Contig21.726	9031	2	117381052	117381099	-	NW_001471646.1	12509662	12509709	-	XP_419224.2	GeneID:421142	CDS	Gallus_gallus-2.1	XM_419224.2	-
Contig21.726	9031	2	117381237	117381281	-	NW_001471646.1	12509847	12509891	-	XP_419224.2	GeneID:421142	CDS	Gallus_gallus-2.1	XM_419224.2	-
Contig8.380	9031	1	114973976	114974130	+	NW_001471534.1	10463129	10463283	+	XR_026781.1	GeneID:771669	UTR	Gallus_gallus-2.1	XR_026781.1	-
Contig8.380	9031	1	114974433	114974512	+	NW_001471534.1	10463586	10463665	+	XR_026781.1	GeneID:771669	UTR	Gallus_gallus-2.1	XR_026781.1	-
Contig265.22	9031	25	1668945	1669006	-	NW_001471604.1	13064	13125	-	XP_001233746.1	GeneID:770407	CDS	Gallus_gallus-2.1	XM_001233745.1	-
Contig265.22	9031	25	1669122	1669205	-	NW_001471604.1	13241	13324	-	XP_001233746.1	GeneID:770407	CDS	Gallus_gallus-2.1	XM_001233745.1	-
Contig265.22	9031	25	1669645	1669763	-	NW_001471604.1	13764	13882	-	XP_001233746.1	GeneID:770407	CDS	Gallus_gallus-2.1	XM_001233745.1	-
Contig265.22	9031	25	1669883	1669890	-	NW_001471604.1	14002	14009	-	XP_001233746.1	GeneID:770407	CDS	Gallus_gallus-2.1	XM_001233745.1	-
Contig21.559	9031	2	115788844	115789263	+	NW_001471646.1	10917454	10917873	+	NM_001031023.1	GeneID:421135	UTR	Gallus_gallus-2.1	NM_001031023.1	-
Contig214.48	9031	2	154648072	154648138	+	NW_001471656.1	41783	41849	+	XP_423954.2	GeneID:426292	CDS	Gallus_gallus-2.1	XM_423954.2	-
Contig5.867	9031	2	80996944	80997091	+	NW_001471639.1	10773615	10773762	+	XP_419016.2	GeneID:420931	CDS	Gallus_gallus-2.1	XM_419016.2	-
Contig42.241	9031	15	6758719	6758823	+	NW_001471459.1	6758719	6758823	+	XP_001235395.1	GeneID:772228	CDS	Gallus_gallus-2.1	XM_001235394.1	-
Contig42.241	9031	15	6758902	6758984	+	NW_001471459.1	6758902	6758984	+	XP_001235395.1	GeneID:772228	CDS	Gallus_gallus-2.1	XM_001235394.1	-
Contig3.492	9031	1	193372974	193373081	-	NW_001471554.1	27365975	27366082	-	XP_425654.2	GeneID:428096	CDS	Gallus_gallus-2.1	XM_425654.2	-
Contig3.492	9031	1	193373670	193373810	-	NW_001471554.1	27366671	27366811	-	XP_425654.2	GeneID:428096	CDS	Gallus_gallus-2.1	XM_425654.2	-
Contig3.495	9031	1	193365734	193365915	-	NW_001471554.1	27358735	27358916	-	XP_425654.2	GeneID:428096	CDS	Gallus_gallus-2.1	XM_425654.2	-
Contig253.3	9031	1	74172712	74172871	+	NW_001471515.1	19871	20030	+	NP_001026528.1	GeneID:426116	CDS	Gallus_gallus-2.1	NM_001031357.1	-
Contig22.759	9031	2	134561386	134561674	-	NW_001471654.1	310461	310749	-	XP_001231810.1	GeneID:768722	CDS	Gallus_gallus-2.1	XM_001231809.1	-
Contig96.234	9031	1	199138953	199138987	+	NW_001471556.1	9898	9932	+	XP_423548.2	GeneID:425842	CDS	Gallus_gallus-2.1	XM_423548.2	-
Contig96.234	9031	1	199139346	199139453	+	NW_001471556.1	10291	10398	+	XP_423548.2	GeneID:425842	CDS	Gallus_gallus-2.1	XM_423548.2	-
Contig96.234	9031	1	199139715	199139860	+	NW_001471556.1	10660	10805	+	XP_423548.2	GeneID:425842	CDS	Gallus_gallus-2.1	XM_423548.2	-
Contig96.234	9031	1	199140360	199140565	+	NW_001471556.1	11305	11510	+	XP_423548.2	GeneID:425842	CDS	Gallus_gallus-2.1	XM_423548.2	-
Contig86.134	9031	3	39790299	39790329	+	NW_001471667.1	256779	256809	+	XR_027108.1	GeneID:425840	UTR	Gallus_gallus-2.1	XR_027108.1	-
Contig86.134	9031	3	39791574	39791610	+	NW_001471667.1	258054	258090	+	XR_027108.1	GeneID:425840	UTR	Gallus_gallus-2.1	XR_027108.1	-
Contig115.173	9031	1	7852623	7852644	+	NW_001471552.1	1332349	1332370	+	XP_416996.2	GeneID:418802	CDS	Gallus_gallus-2.1	XM_416996.2	-
Contig115.173	9031	1	7852744	7852834	+	NW_001471552.1	1332470	1332560	+	XP_416996.2	GeneID:418802	CDS	Gallus_gallus-2.1	XM_416996.2	-
Contig115.173	9031	1	7853362	7853466	+	NW_001471552.1	1333088	1333192	+	XP_416996.2	GeneID:418802	CDS	Gallus_gallus-2.1	XM_416996.2	-
Contig115.173	9031	1	7853909	7854070	+	NW_001471552.1	1333635	1333796	+	XP_416996.2	GeneID:418802	CDS	Gallus_gallus-2.1	XM_416996.2	-
Contig82.2	9031	5	17418815	17420053	-	NW_001471700.1	3857	5095	-	LOC425120	GeneID:425120	GENE	Gallus_gallus-2.1	-	mRNA;identical;N
Contig82.2	9031	5	17418815	17420053	-	NW_001471700.1	3857	5095	-	XM_422911.2	GeneID:425120	RNA	Gallus_gallus-2.1	XM_422911.2	mRNA;identical;N
Contig82.2	9031	5	17418815	17418872	-	NW_001471700.1	3857	3914	-	XM_422911.2	GeneID:425120	UTR	Gallus_gallus-2.1	XM_422911.2	-
Contig82.2	9031	5	17418873	17418962	-	NW_001471700.1	3915	4004	-	XP_422911.2	GeneID:425120	CDS	Gallus_gallus-2.1	XM_422911.2	-
Contig82.2	9031	5	17419809	17419835	-	NW_001471700.1	4851	4877	-	XP_422911.2	GeneID:425120	CDS	Gallus_gallus-2.1	XM_422911.2	-
Contig82.2	9031	5	17419836	17420053	-	NW_001471700.1	4878	5095	-	XM_422911.2	GeneID:425120	UTR	Gallus_gallus-2.1	XM_422911.2	-
Contig51.103	9031	11	5138545	5138666	-	NW_001471434.1	1950494	1950615	-	XP_414088.2	GeneID:415722	CDS	Gallus_gallus-2.1	XM_414088.2	-
Contig21.493	9031	2	114902039	114902045	-	NW_001471646.1	10030649	10030655	-	NP_001026687.1	GeneID:428537	CDS	Gallus_gallus-2.1	NM_001031516.1	-
Contig21.493	9031	2	114902047	114902670	-	NW_001471646.1	10030657	10031280	-	XP_426938.2	GeneID:429381	CDS	Gallus_gallus-2.1	XM_426938.2	-
Contig21.493	9031	2	114902047	114902670	-	NW_001471646.1	10030657	10031280	-	LOC429381	GeneID:429381	GENE	Gallus_gallus-2.1	-	protein;identical;N
Contig21.493	9031	2	114902047	114902670	-	NW_001471646.1	10030657	10031280	-	XM_426938.2	GeneID:429381	RNA	Gallus_gallus-2.1	XM_426938.2	protein;identical;N
Contig215.14	9031	5	340539	340851	+	NW_001471694.1	191421	191733	+	LOC769768	GeneID:769768	GENE	Gallus_gallus-2.1	-	protein;identical;N
Contig215.14	9031	5	340539	340851	+	NW_001471694.1	191421	191733	+	XM_001233067.1	GeneID:769768	RNA	Gallus_gallus-2.1	XM_001233067.1	protein;identical;N
Contig215.14	9031	5	340539	340545	+	NW_001471694.1	191421	191427	+	XP_001233068.1	GeneID:769768	CDS	Gallus_gallus-2.1	XM_001233067.1	-
Contig215.14	9031	5	340715	341152	+	NW_001471694.1	191597	192034	+	XM_001231777.1	GeneID:769829	UTR	Gallus_gallus-2.1	XM_001231777.1	-
Contig215.14	9031	5	340730	340851	+	NW_001471694.1	191612	191733	+	XP_001233068.1	GeneID:769768	CDS	Gallus_gallus-2.1	XM_001233067.1	-
Contig215.14	9031	5	341153	341305	+	NW_001471694.1	192035	192187	+	XP_001231778.1	GeneID:769829	CDS	Gallus_gallus-2.1	XM_001231777.1	-
Contig215.14	9031	5	341421	341504	+	NW_001471694.1	192303	192386	+	XP_001231778.1	GeneID:769829	CDS	Gallus_gallus-2.1	XM_001231777.1	-
Contig22.212	9031	2	142191281	142191479	-	NW_001471654.1	7940356	7940554	-	NP_001026679.1	GeneID:428389	CDS	Gallus_gallus-2.1	NM_001031508.1	-
Contig22.212	9031	2	142192576	142192686	-	NW_001471654.1	7941651	7941761	-	NP_001026679.1	GeneID:428389	CDS	Gallus_gallus-2.1	NM_001031508.1	-
Contig22.212	9031	2	142194450	142194590	-	NW_001471654.1	7943525	7943665	-	NP_001026679.1	GeneID:428389	CDS	Gallus_gallus-2.1	NM_001031508.1	-
Contig74.218	9031	Z	59642795	59643040	-	NW_001488882.1	1699904	1700149	-	XP_427704.2	GeneID:430146	CDS	Gallus_gallus-2.1	XM_427704.2	-
Contig39.339	9031	5	23760765	23760954	+	NW_001471707.1	3323434	3323623	+	NP_001026520.1	GeneID:425859	CDS	Gallus_gallus-2.1	NM_001031349.1	-
Contig255.29	9031	5	16552	16561	-	NW_001471693.1	16552	16561	-	XP_001232607.1	GeneID:431122	CDS	Gallus_gallus-2.1	XM_001232606.1	-
Contig255.29	9031	5	16760	16855	-	NW_001471693.1	16760	16855	-	XP_001232607.1	GeneID:431122	CDS	Gallus_gallus-2.1	XM_001232606.1	-
Contig255.29	9031	5	17142	17261	-	NW_001471693.1	17142	17261	-	XP_001232607.1	GeneID:431122	CDS	Gallus_gallus-2.1	XM_001232606.1	-
Contig255.29	9031	5	17528	17626	-	NW_001471693.1	17528	17626	-	XP_001232607.1	GeneID:431122	CDS	Gallus_gallus-2.1	XM_001232606.1	-
Contig218.6	9031	10	12088306	12088516	+	NW_001471427.1	13278	13488	+	NP_001025728.1	GeneID:415596	CDS	Gallus_gallus-2.1	NM_001030557.1	-
Contig102.70	9031	6	33855770	33855881	-	NW_001471722.1	559961	560072	-	XP_001231634.1	GeneID:768603	CDS	Gallus_gallus-2.1	XM_001231633.1	-
Contig69.256	9031	10	9559214	9560035	+	NW_001471426.1	990644	991465	+	XP_001232257.1	GeneID:769065	CDS	Gallus_gallus-2.1	XM_001232256.1	-
Contig69.256	9031	10	9559214	9560035	+	NW_001471426.1	990644	991465	+	LOC769065	GeneID:769065	GENE	Gallus_gallus-2.1	-	protein;identical;N
Contig69.256	9031	10	9559214	9560035	+	NW_001471426.1	990644	991465	+	XM_001232256.1	GeneID:769065	RNA	Gallus_gallus-2.1	XM_001232256.1	protein;identical;N
Contig13.797	9031	4	75579487	75579525	-	NW_001471687.1	4318129	4318167	-	XP_420750.2	GeneID:422800	CDS	Gallus_gallus-2.1	XM_420750.2	-
Contig31.313	9031	13	14631389	14631428	+	NW_001471449.1	6079028	6079067	+	XR_027028.1	GeneID:416297	UTR	Gallus_gallus-2.1	XR_027028.1	-
Contig22.730	9031	2	134852322	134852774	-	NW_001471654.1	601397	601849	-	NM_001031506.1	GeneID:428377	UTR	Gallus_gallus-2.1	NM_001031506.1	-
Contig16.501	9031	1	138169678	138169784	+	NW_001471545.1	9426920	9427026	+	XP_416917.2	GeneID:418718	CDS	Gallus_gallus-2.1	XM_416917.2	-
Contig39.329	9031	5	23714774	23714969	+	NW_001471707.1	3277443	3277638	+	NP_001026520.1	GeneID:425859	CDS	Gallus_gallus-2.1	NM_001031349.1	-
Contig116.72	9031	1	79866232	79866333	+	NW_001471525.1	416998	417099	+	XP_001233957.1	GeneID:770618	CDS	Gallus_gallus-2.1	XM_001233956.1	-
Contig116.72	9031	1	79866991	79867119	+	NW_001471525.1	417757	417885	+	XP_001233957.1	GeneID:770618	CDS	Gallus_gallus-2.1	XM_001233956.1	-
Contig283.14	9031	1	74063803	74063999	-	NW_001471514.1	4268	4464	-	XP_428527.2	GeneID:430977	CDS	Gallus_gallus-2.1	XM_428527.2	-
Contig92.71	9031	27	685739	685864	+	NW_001471611.1	685739	685864	+	XP_001232355.1	GeneID:770354	CDS	Gallus_gallus-2.1	XM_001232354.1	-
Contig69.332	9031	10	8725551	8725581	-	NW_001471426.1	156981	157011	-	XP_423114.2	GeneID:425342	CDS	Gallus_gallus-2.1	XM_423114.2	-
Contig69.332	9031	10	8726084	8726166	-	NW_001471426.1	157514	157596	-	XP_423114.2	GeneID:425342	CDS	Gallus_gallus-2.1	XM_423114.2	-
Contig69.330	9031	10	8734527	8734697	-	NW_001471426.1	165957	166127	-	XP_423114.2	GeneID:425342	CDS	Gallus_gallus-2.1	XM_423114.2	-
Contig50.150	9031	1	82329123	82329276	+	NW_001471526.1	1697529	1697682	+	XP_423602.2	GeneID:425913	CDS	Gallus_gallus-2.1	XM_423602.2	-
Contig50.150	9031	1	82330723	82330811	+	NW_001471526.1	1699129	1699217	+	XP_423602.2	GeneID:425913	CDS	Gallus_gallus-2.1	XM_423602.2	-
Contig22.236	9031	2	141903929	141904000	+	NW_001471654.1	7653004	7653075	+	NP_001034687.1	GeneID:420281	CDS	Gallus_gallus-2.1	NM_001039598.1	-
Contig22.728	9031	2	134869071	134869156	-	NW_001471654.1	618146	618231	-	NP_001026677.1	GeneID:428377	CDS	Gallus_gallus-2.1	NM_001031506.1	-
Contig22.728	9031	2	134870267	134870417	-	NW_001471654.1	619342	619492	-	NP_001026677.1	GeneID:428377	CDS	Gallus_gallus-2.1	NM_001031506.1	-
Contig6.48	9031	4	38880229	38880282	+	NW_001471685.1	303713	303766	+	XP_427455.2	GeneID:429900	CDS	Gallus_gallus-2.1	XM_427455.2	-
Contig53.223	9031	1	4116918	4116962	-	NW_001471541.1	3654509	3654553	-	XP_417299.2	GeneID:419111	CDS	Gallus_gallus-2.1	XM_417299.2	-
Contig69.17	9031	10	11950764	11950896	-	NW_001471426.1	3382194	3382326	-	XP_413816.2	GeneID:415435	CDS	Gallus_gallus-2.1	XM_413816.2	-
Contig23.150	9031	14	10298540	10298586	+	NW_001471454.1	10298540	10298586	+	XP_001235081.1	GeneID:771859	CDS	Gallus_gallus-2.1	XM_001235080.1	-
Contig23.150	9031	14	10298647	10299352	+	NW_001471454.1	10298647	10299352	+	XP_001235081.1	GeneID:771859	CDS	Gallus_gallus-2.1	XM_001235080.1	-
Contig23.150	9031	14	10299609	10299641	+	NW_001471454.1	10299609	10299641	+	XP_414939.2	GeneID:416641	CDS	Gallus_gallus-2.1	XM_414939.2	-
Contig5.917	9031	2	81451037	81451154	-	NW_001471639.1	11227708	11227825	-	XP_426057.2	GeneID:428502	CDS	Gallus_gallus-2.1	XM_426057.2	-
Contig60.189	9031	1	94858643	94859302	-	NW_001471531.1	96479	97138	-	XP_001231517.1	GeneID:768525	CDS	Gallus_gallus-2.1	XM_001231516.1	-
Contig60.189	9031	1	94858643	94859302	-	NW_001471531.1	96479	97138	-	LOC768525	GeneID:768525	GENE	Gallus_gallus-2.1	-	mRNA;identical;N
Contig60.189	9031	1	94858643	94859302	-	NW_001471531.1	96479	97138	-	XM_001231516.1	GeneID:768525	RNA	Gallus_gallus-2.1	XM_001231516.1	mRNA;identical;N
Contig18.599	9031	20	1433935	1433967	-	NW_001471567.1	1433935	1433967	-	XM_428758.2	GeneID:431205	UTR	Gallus_gallus-2.1	XM_428758.2	-
Contig18.598	9031	20	1438757	1438867	-	NW_001471567.1	1438757	1438867	-	XP_001232964.1	GeneID:769671	CDS	Gallus_gallus-2.1	XM_001232963.1	-
Contig36.277	9031	4	62549775	62549897	-	NW_001471686.1	270952	271074	-	XP_427970.2	GeneID:430411	CDS	Gallus_gallus-2.1	XM_427970.2	-
Contig36.277	9031	4	62550437	62550606	-	NW_001471686.1	271614	271783	-	XP_427970.2	GeneID:430411	CDS	Gallus_gallus-2.1	XM_427970.2	-
Contig13.90	9031	4	88702390	88702534	+	NW_001471687.1	17441032	17441176	+	XP_420852.2	GeneID:422911	CDS	Gallus_gallus-2.1	XM_420852.2	-
Contig13.90	9031	4	88703030	88703080	+	NW_001471687.1	17441672	17441722	+	XP_420852.2	GeneID:422911	CDS	Gallus_gallus-2.1	XM_420852.2	-
Contig44.167	9031	3	41652891	41652996	+	NW_001471668.1	93984	94089	+	XP_426146.2	GeneID:428589	CDS	Gallus_gallus-2.1	XM_426146.2	-
Contig39.460	9031	5	24936316	24936347	+	NW_001471707.1	4498985	4499016	+	XM_424026.2	GeneID:426372	UTR	Gallus_gallus-2.1	XM_424026.2	-
Contig39.460	9031	5	24936348	24936710	+	NW_001471707.1	4499017	4499379	+	XP_424026.2	GeneID:426372	CDS	Gallus_gallus-2.1	XM_424026.2	-
Contig274.4	9031	5	17366956	17367055	-	NW_001471699.1	44360	44459	-	XP_422910.2	GeneID:425119	CDS	Gallus_gallus-2.1	XM_422910.2	-
Contig274.4	9031	5	17367678	17367787	-	NW_001471699.1	45082	45191	-	XP_422910.2	GeneID:425119	CDS	Gallus_gallus-2.1	XM_422910.2	-
Contig274.4	9031	5	17368780	17368945	-	NW_001471699.1	46184	46349	-	XP_422910.2	GeneID:425119	CDS	Gallus_gallus-2.1	XM_422910.2	-
Contig13.1191	9031	4	71309494	71310216	-	NW_001471687.1	48136	48858	-	XR_026634.1	GeneID:768424	UTR	Gallus_gallus-2.1	XR_026634.1	-
Contig102.124	9031	6	34270469	34272114	-	NW_001471722.1	974660	976305	-	LOC768729	GeneID:768729	GENE	Gallus_gallus-2.1	-	mRNA;identical;N
Contig102.124	9031	6	34270469	34272114	-	NW_001471722.1	974660	976305	-	XM_001231815.1	GeneID:768729	RNA	Gallus_gallus-2.1	XM_001231815.1	mRNA;identical;N
Contig102.124	9031	6	34270469	34270477	-	NW_001471722.1	974660	974668	-	XP_001231816.1	GeneID:768729	CDS	Gallus_gallus-2.1	XM_001231815.1	-
Contig102.124	9031	6	34271167	34271298	-	NW_001471722.1	975358	975489	-	XP_001231816.1	GeneID:768729	CDS	Gallus_gallus-2.1	XM_001231815.1	-
Contig102.124	9031	6	34272051	34272101	-	NW_001471722.1	976242	976292	-	XP_001231816.1	GeneID:768729	CDS	Gallus_gallus-2.1	XM_001231815.1	-
Contig102.124	9031	6	34272102	34272114	-	NW_001471722.1	976293	976305	-	XM_001231815.1	GeneID:768729	UTR	Gallus_gallus-2.1	XM_001231815.1	-
Contig4.235	9031	1	52599799	52599823	+	NW_001471513.1	7231976	7232000	+	NM_001006241.1	GeneID:418016	UTR	Gallus_gallus-2.1	NM_001006241.1	-
Contig4.235	9031	1	52599824	52599826	+	NW_001471513.1	7232001	7232003	+	NP_001006241.1	GeneID:418016	CDS	Gallus_gallus-2.1	NM_001006241.1	-
Contig4.235	9031	1	52600578	52600770	+	NW_001471513.1	7232755	7232947	+	NP_001006241.1	GeneID:418016	CDS	Gallus_gallus-2.1	NM_001006241.1	-
Contig4.235	9031	1	52601215	52601383	+	NW_001471513.1	7233392	7233560	+	NP_001006241.1	GeneID:418016	CDS	Gallus_gallus-2.1	NM_001006241.1	-
Contig37.132	9031	11	11671127	11671247	+	NW_001471435.1	2671150	2671270	+	NP_001012796.1	GeneID:415781	CDS	Gallus_gallus-2.1	NM_001012778.1	-
Contig78.33	9031	14	12576827	12576837	-	NW_001471457.1	236301	236311	-	XP_001231486.1	GeneID:768505	CDS	Gallus_gallus-2.1	XM_001231485.1	-
Contig79.92	9031	3	60012532	60012699	-	NW_001471670.1	1737133	1737300	-	XP_001231544.1	GeneID:421705	CDS	Gallus_gallus-2.1	XM_001231543.1	-
Contig79.92	9031	3	60012532	60012699	-	NW_001471670.1	1737133	1737300	-	XP_419742.2	GeneID:421705	CDS	Gallus_gallus-2.1	XM_419742.2	-
Contig25.425	9031	2	132945859	132946002	+	NW_001471651.1	10909520	10909663	+	XP_001233431.1	GeneID:420242	CDS	Gallus_gallus-2.1	XM_001233430.1	-
Contig25.425	9031	2	132945859	132946002	+	NW_001471651.1	10909520	10909663	+	XP_418354.2	GeneID:420242	CDS	Gallus_gallus-2.1	XM_418354.2	-
Contig25.424	9031	2	132938278	132938424	+	NW_001471651.1	10901939	10902085	+	XP_001233431.1	GeneID:420242	CDS	Gallus_gallus-2.1	XM_001233430.1	-
Contig25.424	9031	2	132938278	132938424	+	NW_001471651.1	10901939	10902085	+	XP_418354.2	GeneID:420242	CDS	Gallus_gallus-2.1	XM_418354.2	-
Contig31.224	9031	13	15804867	15804973	+	NW_001471449.1	7252506	7252612	+	NP_990338.1	GeneID:395858	CDS	Gallus_gallus-2.1	NM_205007.1	-
Contig19.416	9031	7	18685364	18685470	-	NW_001471729.1	9879189	9879295	-	XP_421996.2	GeneID:424149	CDS	Gallus_gallus-2.1	XM_421996.2	-
Contig22.462	9031	2	137803538	137803676	-	NW_001471654.1	3552613	3552751	-	XR_026937.1	GeneID:426058	UTR	Gallus_gallus-2.1	XR_026937.1	-
Contig22.462	9031	2	137804302	137804509	-	NW_001471654.1	3553377	3553584	-	XR_026937.1	GeneID:426058	UTR	Gallus_gallus-2.1	XR_026937.1	-
Contig22.462	9031	2	137805396	137805414	-	NW_001471654.1	3554471	3554489	-	XR_026937.1	GeneID:426058	UTR	Gallus_gallus-2.1	XR_026937.1	-
Contig37.162	9031	11	11984395	11984789	-	NW_001471435.1	2984418	2984812	-	XP_001232962.1	GeneID:769669	CDS	Gallus_gallus-2.1	XM_001232961.1	-
Contig37.162	9031	11	11985874	11985957	-	NW_001471435.1	2985897	2985980	-	XP_001232962.1	GeneID:769669	CDS	Gallus_gallus-2.1	XM_001232961.1	-
Contig37.162	9031	11	11985958	11985974	-	NW_001471435.1	2985981	2985997	-	XM_001232961.1	GeneID:769669	UTR	Gallus_gallus-2.1	XM_001232961.1	-
Contig75.178	9031	2	102437979	102438221	+	NW_001471645.1	252262	252504	+	XP_419139.2	GeneID:374016	CDS	Gallus_gallus-2.1	XM_419139.2	-
Contig34.90	9031	5	16031874	16032128	-	NW_001471698.1	8023041	8023295	-	XP_421035.2	GeneID:423101	CDS	Gallus_gallus-2.1	XM_421035.2	-
Contig40.216	9031	8	4764019	4764222	-	NW_001471737.1	4764019	4764222	-	XR_027041.1	GeneID:424389	UTR	Gallus_gallus-2.1	XR_027041.1	-
Contig40.216	9031	8	4764556	4764652	-	NW_001471737.1	4764556	4764652	-	XR_027041.1	GeneID:424389	UTR	Gallus_gallus-2.1	XR_027041.1	-
Contig40.216	9031	8	4764741	4764803	-	NW_001471737.1	4764741	4764803	-	XR_027041.1	GeneID:424389	UTR	Gallus_gallus-2.1	XR_027041.1	-
Contig40.216	9031	8	4766398	4766420	-	NW_001471737.1	4766398	4766420	-	XR_027041.1	GeneID:424389	UTR	Gallus_gallus-2.1	XR_027041.1	-
Contig78.27	9031	14	12508880	12509161	-	NW_001471457.1	168354	168635	-	XR_026845.1	GeneID:426427	UTR	Gallus_gallus-2.1	XR_026845.1	-
Contig40.360	9031	8	5863701	5863714	+	NW_001471737.1	5863701	5863714	+	XP_424195.2	GeneID:426557	CDS	Gallus_gallus-2.1	XM_424195.2	-
Contig88.146	9031	2	101159755	101159896	+	NW_001471641.1	1238101	1238242	+	XP_423594.2	GeneID:425903	CDS	Gallus_gallus-2.1	XM_423594.2	-
Contig88.146	9031	2	101161420	101161583	+	NW_001471641.1	1239766	1239929	+	XP_423594.2	GeneID:425903	CDS	Gallus_gallus-2.1	XM_423594.2	-
Contig88.146	9031	2	101161584	101161895	+	NW_001471641.1	1239930	1240241	+	XM_423594.2	GeneID:425903	UTR	Gallus_gallus-2.1	XM_423594.2	-
Contig78.115	9031	14	13097359	13097543	+	NW_001471457.1	756833	757017	+	XP_414958.2	GeneID:416661	CDS	Gallus_gallus-2.1	XM_414958.2	-
Contig36.1	9031	4	71259642	71259690	-	NW_001471686.1	8980819	8980867	-	XP_423224.2	GeneID:425467	CDS	Gallus_gallus-2.1	XM_423224.2	-
Contig71.273	9031	6	21585545	21585737	+	NW_001471719.1	392702	392894	+	XP_001231546.1	GeneID:423805	CDS	Gallus_gallus-2.1	XM_001231545.1	-
Contig71.273	9031	6	21585545	21585737	+	NW_001471719.1	392702	392894	+	XP_421676.2	GeneID:423805	CDS	Gallus_gallus-2.1	XM_421676.2	-
Contig71.273	9031	6	21586795	21586950	+	NW_001471719.1	393952	394107	+	XP_001231546.1	GeneID:423805	CDS	Gallus_gallus-2.1	XM_001231545.1	-
Contig71.273	9031	6	21586795	21586950	+	NW_001471719.1	393952	394107	+	XP_421676.2	GeneID:423805	CDS	Gallus_gallus-2.1	XM_421676.2	-
Contig71.273	9031	6	21587375	21587506	+	NW_001471719.1	394532	394663	+	XP_001231546.1	GeneID:423805	CDS	Gallus_gallus-2.1	XM_001231545.1	-
Contig71.273	9031	6	21587375	21587506	+	NW_001471719.1	394532	394663	+	XP_421676.2	GeneID:423805	CDS	Gallus_gallus-2.1	XM_421676.2	-
Contig79.59	9031	3	60305335	60305497	-	NW_001471670.1	2029936	2030098	-	XP_419746.2	GeneID:421709	CDS	Gallus_gallus-2.1	XM_419746.2	-
Contig22.610	9031	2	135985606	135985634	+	NW_001471654.1	1734681	1734709	+	XP_418380.2	GeneID:420269	CDS	Gallus_gallus-2.1	XM_418380.2	-
Contig77.94	9031	4	92103746	92104014	-	NW_001471688.1	738244	738512	-	XP_001231567.1	GeneID:768560	CDS	Gallus_gallus-2.1	XM_001231566.1	-
Contig25.348	9031	2	132241671	132241744	+	NW_001471651.1	10205332	10205405	+	XP_001233339.1	GeneID:770893	CDS	Gallus_gallus-2.1	XM_001233338.1	-
Contig102.142	9031	6	34470716	34470792	-	NW_001471722.1	1174907	1174983	-	XP_423549.2	GeneID:425843	CDS	Gallus_gallus-2.1	XM_423549.2	-
Contig51.73	9031	11	4863940	4863946	-	NW_001471434.1	1675889	1675895	-	XP_414084.1	GeneID:415718	CDS	Gallus_gallus-2.1	XM_414084.1	-
Contig51.73	9031	11	4863947	4864083	-	NW_001471434.1	1675896	1676032	-	XM_414084.1	GeneID:415718	UTR	Gallus_gallus-2.1	XM_414084.1	-
Contig53.262	9031	1	3836575	3836700	-	NW_001471541.1	3374166	3374291	-	XR_026983.1	GeneID:425485	UTR	Gallus_gallus-2.1	XR_026983.1	-
Contig48.295	9031	1	11021484	11021565	+	NW_001471565.1	996828	996909	+	XP_001231266.1	GeneID:768444	CDS	Gallus_gallus-2.1	XM_001231265.1	-
Contig77.123	9031	4	92326580	92326905	-	NW_001471688.1	961078	961403	-	XP_428564.2	GeneID:431013	CDS	Gallus_gallus-2.1	XM_428564.2	-
Contig115.55	9031	1	6975915	6975951	+	NW_001471552.1	455641	455677	+	XP_427082.2	GeneID:429525	CDS	Gallus_gallus-2.1	XM_427082.2	-
Contig115.55	9031	1	6976382	6976492	+	NW_001471552.1	456108	456218	+	XP_427082.2	GeneID:429525	CDS	Gallus_gallus-2.1	XM_427082.2	-
Contig115.55	9031	1	6976560	6976666	+	NW_001471552.1	456286	456392	+	XP_427082.2	GeneID:429525	CDS	Gallus_gallus-2.1	XM_427082.2	-
Contig115.56	9031	1	6977784	6978012	+	NW_001471552.1	457510	457738	+	XP_427082.2	GeneID:429525	CDS	Gallus_gallus-2.1	XM_427082.2	-
Contig115.56	9031	1	6978565	6978724	+	NW_001471552.1	458291	458450	+	XP_427082.2	GeneID:429525	CDS	Gallus_gallus-2.1	XM_427082.2	-
Contig115.56	9031	1	6979381	6979526	+	NW_001471552.1	459107	459252	+	XP_427082.2	GeneID:429525	CDS	Gallus_gallus-2.1	XM_427082.2	-
Contig115.56	9031	1	6979826	6979855	+	NW_001471552.1	459552	459581	+	XP_423055.2	GeneID:425275	CDS	Gallus_gallus-2.1	XM_423055.2	-
Contig169.15	9031	1	16538742	16538780	+	NW_001471566.1	94311	94349	+	XP_415936.2	GeneID:417692	CDS	Gallus_gallus-2.1	XM_415936.2	-
Contig169.15	9031	1	16539492	16539503	+	NW_001471566.1	95061	95072	+	XP_415936.2	GeneID:417692	CDS	Gallus_gallus-2.1	XM_415936.2	-
Contig69.48	9031	10	11677293	11677347	-	NW_001471426.1	3108723	3108777	-	XP_413815.2	GeneID:373992	CDS	Gallus_gallus-2.1	XM_413815.2	-
Contig69.47	9031	10	11679256	11679266	-	NW_001471426.1	3110686	3110696	-	XP_413815.2	GeneID:373992	CDS	Gallus_gallus-2.1	XM_413815.2	-
Contig51.95	9031	11	5066544	5066624	+	NW_001471434.1	1878493	1878573	+	NM_001005838.1	GeneID:415720	UTR	Gallus_gallus-2.1	NM_001005838.1	-
Contig51.96	9031	11	5068481	5068540	+	NW_001471434.1	1880430	1880489	+	NM_001005838.1	GeneID:415720	UTR	Gallus_gallus-2.1	NM_001005838.1	-
Contig51.96	9031	11	5068541	5068582	+	NW_001471434.1	1880490	1880531	+	NP_001005838.1	GeneID:415720	CDS	Gallus_gallus-2.1	NM_001005838.1	-
Contig76.203	9031	2	121377370	121377486	-	NW_001471649.1	2188932	2189048	-	NP_989731.1	GeneID:378918	CDS	Gallus_gallus-2.1	NM_204400.1	-
Contig76.203	9031	2	121377677	121377798	-	NW_001471649.1	2189239	2189360	-	NP_989731.1	GeneID:378918	CDS	Gallus_gallus-2.1	NM_204400.1	-
Contig76.203	9031	2	121378403	121378466	-	NW_001471649.1	2189965	2190028	-	NP_989731.1	GeneID:378918	CDS	Gallus_gallus-2.1	NM_204400.1	-
Contig8.452	9031	1	117340072	117340228	-	NW_001471534.1	12829225	12829381	-	XP_416768.2	GeneID:418564	CDS	Gallus_gallus-2.1	XM_416768.2	-
Contig8.454	9031	1	117350292	117350444	-	NW_001471534.1	12839445	12839597	-	XP_416768.2	GeneID:418564	CDS	Gallus_gallus-2.1	XM_416768.2	-
Contig252.9	9031	2	134043945	134044075	+	NW_001471652.1	43627	43757	+	XP_418360.2	GeneID:420249	CDS	Gallus_gallus-2.1	XM_418360.2	-
Contig252.9	9031	2	134045107	134045213	+	NW_001471652.1	44789	44895	+	XP_418360.2	GeneID:420249	CDS	Gallus_gallus-2.1	XM_418360.2	-
Contig115.64	9031	1	7015881	7015967	-	NW_001471552.1	495607	495693	-	XP_424238.2	GeneID:426601	CDS	Gallus_gallus-2.1	XM_424238.2	-
Contig115.64	9031	1	7015968	7015981	-	NW_001471552.1	495694	495707	-	XM_424238.2	GeneID:426601	UTR	Gallus_gallus-2.1	XM_424238.2	-
Contig5.11	9031	2	70511894	70512188	-	NW_001471639.1	288565	288859	-	NP_001001758.1	GeneID:414842	CDS	Gallus_gallus-2.1	NM_001001758.1	-
Contig25.505	9031	2	133781435	133781530	-	NW_001471651.1	11745096	11745191	-	NP_001026514.1	GeneID:425619	CDS	Gallus_gallus-2.1	NM_001031343.1	-
Contig25.505	9031	2	133781631	133781794	-	NW_001471651.1	11745292	11745455	-	NP_001026514.1	GeneID:425619	CDS	Gallus_gallus-2.1	NM_001031343.1	-
Contig6.760	9031	4	62242442	62242502	-	NW_001471685.1	23665926	23665986	-	XP_420664.2	GeneID:395113	CDS	Gallus_gallus-2.1	XM_420664.2	-
Contig90.145	9031	1	17236441	17236497	+	NW_001471509.1	329801	329857	+	NP_001026661.1	GeneID:428128	CDS	Gallus_gallus-2.1	NM_001031490.1	-
Contig4.293	9031	1	53112346	53112532	-	NW_001471513.1	7744523	7744709	-	XP_423522.2	GeneID:425812	CDS	Gallus_gallus-2.1	XM_423522.2	-
Contig4.293	9031	1	53112640	53112751	-	NW_001471513.1	7744817	7744928	-	XP_423522.2	GeneID:425812	CDS	Gallus_gallus-2.1	XM_423522.2	-
Contig4.293	9031	1	53113162	53113309	-	NW_001471513.1	7745339	7745486	-	XP_423522.2	GeneID:425812	CDS	Gallus_gallus-2.1	XM_423522.2	-
Contig4.293	9031	1	53114725	53114835	-	NW_001471513.1	7746902	7747012	-	XP_423522.2	GeneID:425812	CDS	Gallus_gallus-2.1	XM_423522.2	-
Contig4.293	9031	1	53115079	53115631	-	NW_001471513.1	7747256	7747808	-	XP_423522.2	GeneID:425812	CDS	Gallus_gallus-2.1	XM_423522.2	-
Contig52.212	9031	10	19410786	19410904	-	NW_001471429.1	2688991	2689109	-	XP_413884.2	GeneID:415513	CDS	Gallus_gallus-2.1	XM_413884.2	-
Contig52.212	9031	10	19411468	19411499	-	NW_001471429.1	2689673	2689704	-	XP_413884.2	GeneID:415513	CDS	Gallus_gallus-2.1	XM_413884.2	-
Contig9.26	9031	3	39153048	39153134	-	NW_001471679.1	21314542	21314628	-	NP_990654.1	GeneID:396263	CDS	Gallus_gallus-2.1	NM_205323.1	-
Contig36.313	9031	4	62282198	62282276	-	NW_001471686.1	3375	3453	-	XP_001231255.1	GeneID:768375	CDS	Gallus_gallus-2.1	XM_001231254.1	-
Contig4.245	9031	1	52674713	52677191	+	NW_001471513.1	7306890	7309368	+	LOC771282	GeneID:771282	GENE	Gallus_gallus-2.1	-	mRNA;identical;N
Contig4.245	9031	1	52674713	52677191	+	NW_001471513.1	7306890	7309368	+	XM_001234105.1	GeneID:771282	RNA	Gallus_gallus-2.1	XM_001234105.1	mRNA;identical;N
Contig4.245	9031	1	52674713	52674851	+	NW_001471513.1	7306890	7307028	+	XM_001234105.1	GeneID:771282	UTR	Gallus_gallus-2.1	XM_001234105.1	-
Contig4.245	9031	1	52674852	52674969	+	NW_001471513.1	7307029	7307146	+	XP_001234106.1	GeneID:771282	CDS	Gallus_gallus-2.1	XM_001234105.1	-
Contig4.245	9031	1	52676943	52677088	+	NW_001471513.1	7309120	7309265	+	XP_001234106.1	GeneID:771282	CDS	Gallus_gallus-2.1	XM_001234105.1	-
Contig4.245	9031	1	52677089	52677191	+	NW_001471513.1	7309266	7309368	+	XM_001234105.1	GeneID:771282	UTR	Gallus_gallus-2.1	XM_001234105.1	-
Contig48.321	9031	1	10810511	10810664	+	NW_001471565.1	785855	786008	+	XP_001231559.1	GeneID:768552	CDS	Gallus_gallus-2.1	XM_001231558.1	-
Contig4.240	9031	1	52652549	52652666	+	NW_001471513.1	7284726	7284843	+	XP_001234184.1	GeneID:770865	CDS	Gallus_gallus-2.1	XM_001234183.1	-
Contig4.240	9031	1	52652965	52653101	+	NW_001471513.1	7285142	7285278	+	XP_001234184.1	GeneID:770865	CDS	Gallus_gallus-2.1	XM_001234183.1	-
Contig8.529	9031	1	119486733	119486884	+	NW_001471534.1	14975886	14976037	+	XP_001235246.1	GeneID:772050	CDS	Gallus_gallus-2.1	XM_001235245.1	-
Contig8.529	9031	1	119487249	119487501	+	NW_001471534.1	14976402	14976654	+	XP_001235246.1	GeneID:772050	CDS	Gallus_gallus-2.1	XM_001235245.1	-
Contig13.570	9031	4	77810866	77810937	-	NW_001471687.1	6549508	6549579	-	XP_001232041.1	GeneID:373967	CDS	Gallus_gallus-2.1	XM_001232040.1	-
Contig13.570	9031	4	77810866	77810937	-	NW_001471687.1	6549508	6549579	-	XP_001232066.1	GeneID:373967	CDS	Gallus_gallus-2.1	XM_001232065.1	-
Contig31.572	9031	13	10300932	10301006	-	NW_001471449.1	1748571	1748645	-	XP_414538.2	GeneID:416214	CDS	Gallus_gallus-2.1	XM_414538.2	-
Contig27.262	9031	19	4767721	4768520	-	NW_001471508.1	4767721	4768520	-	LOC771679	GeneID:771679	GENE	Gallus_gallus-2.1	-	mRNA;identical;N
Contig27.262	9031	19	4767721	4768520	-	NW_001471508.1	4767721	4768520	-	XM_001233778.1	GeneID:771679	RNA	Gallus_gallus-2.1	XM_001233778.1	mRNA;identical;N
Contig27.262	9031	19	4767721	4767759	-	NW_001471508.1	4767721	4767759	-	XM_001233778.1	GeneID:771679	UTR	Gallus_gallus-2.1	XM_001233778.1	-
Contig27.262	9031	19	4767760	4767853	-	NW_001471508.1	4767760	4767853	-	XP_001233779.1	GeneID:771679	CDS	Gallus_gallus-2.1	XM_001233778.1	-
Contig27.262	9031	19	4768017	4768125	-	NW_001471508.1	4768017	4768125	-	XP_001233779.1	GeneID:771679	CDS	Gallus_gallus-2.1	XM_001233778.1	-
Contig27.262	9031	19	4768387	4768459	-	NW_001471508.1	4768387	4768459	-	XP_001233779.1	GeneID:771679	CDS	Gallus_gallus-2.1	XM_001233778.1	-
Contig27.262	9031	19	4768460	4768520	-	NW_001471508.1	4768460	4768520	-	XM_001233778.1	GeneID:771679	UTR	Gallus_gallus-2.1	XM_001233778.1	-
Contig56.16	9031	21	4972762	4972957	+	NW_001471571.1	4972762	4972957	+	XP_001234945.1	GeneID:771697	CDS	Gallus_gallus-2.1	XM_001234944.1	-
Contig56.16	9031	21	4973096	4973275	+	NW_001471571.1	4973096	4973275	+	XP_001234945.1	GeneID:771697	CDS	Gallus_gallus-2.1	XM_001234944.1	-
Contig56.16	9031	21	4973377	4973461	+	NW_001471571.1	4973377	4973461	+	XP_001234945.1	GeneID:771697	CDS	Gallus_gallus-2.1	XM_001234944.1	-
Contig56.16	9031	21	4973720	4973793	+	NW_001471571.1	4973720	4973793	+	XP_001234945.1	GeneID:771697	CDS	Gallus_gallus-2.1	XM_001234944.1	-
Contig31.590	9031	13	10222666	10222709	+	NW_001471449.1	1670305	1670348	+	XP_414676.2	GeneID:416361	CDS	Gallus_gallus-2.1	XM_414676.2	-
Contig102.173	9031	6	34772474	34772628	+	NW_001471722.1	1476665	1476819	+	XP_001231505.1	GeneID:768931	CDS	Gallus_gallus-2.1	XM_001231504.1	-
Contig102.173	9031	6	34772629	34773557	+	NW_001471722.1	1476820	1477748	+	XM_001231504.1	GeneID:768931	UTR	Gallus_gallus-2.1	XM_001231504.1	-
Contig42.193	9031	15	6375380	6375711	+	NW_001471459.1	6375380	6375711	+	NM_001006191.1	GeneID:416884	UTR	Gallus_gallus-2.1	NM_001006191.1	-
Contig2.698	9031	5	54369169	54369975	-	NW_001471710.1	24863380	24864186	-	XP_421400.2	GeneID:423497	CDS	Gallus_gallus-2.1	XM_421400.2	-
Contig37.161	9031	11	11982882	11983012	-	NW_001471435.1	2982905	2983035	-	XP_001232962.1	GeneID:769669	CDS	Gallus_gallus-2.1	XM_001232961.1	-
Contig37.161	9031	11	11983578	11983738	-	NW_001471435.1	2983601	2983761	-	XP_001232962.1	GeneID:769669	CDS	Gallus_gallus-2.1	XM_001232961.1	-
Contig21.674	9031	2	116767418	116767478	-	NW_001471646.1	11896028	11896088	-	XP_419221.2	GeneID:421139	CDS	Gallus_gallus-2.1	XM_419221.2	-
Contig21.674	9031	2	116767626	116767707	-	NW_001471646.1	11896236	11896317	-	XP_419221.2	GeneID:421139	CDS	Gallus_gallus-2.1	XM_419221.2	-
Contig78.150	9031	14	13539512	13539607	-	NW_001471457.1	1198986	1199081	-	XP_424590.2	GeneID:426984	CDS	Gallus_gallus-2.1	XM_424590.2	-
Contig78.150	9031	14	13540697	13540876	-	NW_001471457.1	1200171	1200350	-	XP_424590.2	GeneID:426984	CDS	Gallus_gallus-2.1	XM_424590.2	-
Contig30.168	9031	6	15651240	15651508	+	NW_001471715.1	4241447	4241715	+	XP_001233457.1	GeneID:770136	CDS	Gallus_gallus-2.1	XM_001233456.1	-
Contig234.5	9031	6	21143390	21143446	+	NW_001471717.1	92738	92794	+	XM_001231527.1	GeneID:768541	UTR	Gallus_gallus-2.1	XM_001231527.1	-
Contig109.64	9031	21	5540172	5540303	-	NW_001471572.1	475056	475187	-	XP_417637.2	GeneID:419481	CDS	Gallus_gallus-2.1	XM_417637.2	-
Contig22.213	9031	2	142176348	142176453	-	NW_001471654.1	7925423	7925528	-	NP_001026679.1	GeneID:428389	CDS	Gallus_gallus-2.1	NM_001031508.1	-
Contig22.213	9031	2	142176866	142177018	-	NW_001471654.1	7925941	7926093	-	NP_001026679.1	GeneID:428389	CDS	Gallus_gallus-2.1	NM_001031508.1	-
Contig9.157	9031	3	37633533	37633594	-	NW_001471679.1	19795027	19795088	-	XP_001235548.1	GeneID:775973	CDS	Gallus_gallus-2.1	XM_001235547.1	-
Contig77.156	9031	4	92596525	92596623	-	NW_001471688.1	1231023	1231121	-	XP_420883.2	GeneID:422945	CDS	Gallus_gallus-2.1	XM_420883.2	-
Contig77.156	9031	4	92596855	92596943	-	NW_001471688.1	1231353	1231441	-	XP_420883.2	GeneID:422945	CDS	Gallus_gallus-2.1	XM_420883.2	-
Contig12.431	9031	12	15720599	15720691	-	NW_001471443.1	12241908	12242000	-	XP_423749.2	GeneID:426072	CDS	Gallus_gallus-2.1	XM_423749.2	-
Contig25.360	9031	2	132316974	132317040	+	NW_001471651.1	10280635	10280701	+	XP_424219.2	GeneID:426584	CDS	Gallus_gallus-2.1	XM_424219.2	-
Contig50.144	9031	1	82290661	82290703	+	NW_001471526.1	1659067	1659109	+	XM_001232822.1	GeneID:769535	UTR	Gallus_gallus-2.1	XM_001232822.1	-
Contig50.144	9031	1	82290704	82290721	+	NW_001471526.1	1659110	1659127	+	XP_001232823.1	GeneID:769535	CDS	Gallus_gallus-2.1	XM_001232822.1	-
Contig50.144	9031	1	82291811	82291955	+	NW_001471526.1	1660217	1660361	+	XP_001232823.1	GeneID:769535	CDS	Gallus_gallus-2.1	XM_001232822.1	-
Contig50.144	9031	1	82293304	82293440	+	NW_001471526.1	1661710	1661846	+	XP_001232823.1	GeneID:769535	CDS	Gallus_gallus-2.1	XM_001232822.1	-
Contig50.144	9031	1	82293441	82293441	+	NW_001471526.1	1661847	1661847	+	XM_001232822.1	GeneID:769535	UTR	Gallus_gallus-2.1	XM_001232822.1	-
Contig37.666	9031	11	17103406	17104421	+	NW_001471435.1	8103429	8104444	+	XM_414163.2	GeneID:395346	UTR	Gallus_gallus-2.1	XM_414163.2	-
Contig7.805	9031	1	21973171	21973252	-	NW_001471512.1	241563	241644	-	XP_423623.2	GeneID:425938	CDS	Gallus_gallus-2.1	XM_423623.2	-
Contig50.177	9031	1	82535781	82535874	-	NW_001471526.1	1904187	1904280	-	XP_416544.2	GeneID:418321	CDS	Gallus_gallus-2.1	XM_416544.2	-
Contig50.177	9031	1	82536252	82536323	-	NW_001471526.1	1904658	1904729	-	XP_416544.2	GeneID:418321	CDS	Gallus_gallus-2.1	XM_416544.2	-
Contig71.279	9031	6	21532934	21533021	+	NW_001471719.1	340091	340178	+	XP_001231546.1	GeneID:423805	CDS	Gallus_gallus-2.1	XM_001231545.1	-
Contig71.279	9031	6	21532934	21533021	+	NW_001471719.1	340091	340178	+	XP_421676.2	GeneID:423805	CDS	Gallus_gallus-2.1	XM_421676.2	-
Contig224.8	9031	1	127530866	127530904	-	NW_001471539.1	40180	40218	-	XM_430357.2	GeneID:426097	UTR	Gallus_gallus-2.1	XM_430357.2	-
Contig224.8	9031	1	127530905	127530913	-	NW_001471539.1	40219	40227	-	XP_430357.2	GeneID:426097	CDS	Gallus_gallus-2.1	XM_430357.2	-
Contig25.363	9031	2	132366415	132366537	+	NW_001471651.1	10330076	10330198	+	XP_424219.2	GeneID:426584	CDS	Gallus_gallus-2.1	XM_424219.2	-
Contig25.363	9031	2	132366700	132366822	+	NW_001471651.1	10330361	10330483	+	XP_424219.2	GeneID:426584	CDS	Gallus_gallus-2.1	XM_424219.2	-
Contig25.363	9031	2	132367191	132367313	+	NW_001471651.1	10330852	10330974	+	XP_424219.2	GeneID:426584	CDS	Gallus_gallus-2.1	XM_424219.2	-
Contig25.363	9031	2	132367414	132367536	+	NW_001471651.1	10331075	10331197	+	XP_424219.2	GeneID:426584	CDS	Gallus_gallus-2.1	XM_424219.2	-
Contig25.363	9031	2	132367748	132367870	+	NW_001471651.1	10331409	10331531	+	XP_424219.2	GeneID:426584	CDS	Gallus_gallus-2.1	XM_424219.2	-
Contig23.297	9031	14	7636516	7636722	-	NW_001471454.1	7636516	7636722	-	NP_990605.1	GeneID:396211	CDS	Gallus_gallus-2.1	NM_205274.1	-
Contig42.206	9031	15	6484777	6487014	-	NW_001471459.1	6484777	6487014	-	LOC772115	GeneID:772115	GENE	Gallus_gallus-2.1	-	mRNA;identical;N
Contig42.206	9031	15	6484777	6487014	-	NW_001471459.1	6484777	6487014	-	XM_001234204.1	GeneID:772115	RNA	Gallus_gallus-2.1	XM_001234204.1	mRNA;identical;N
Contig42.206	9031	15	6484777	6484848	-	NW_001471459.1	6484777	6484848	-	XM_001234204.1	GeneID:772115	UTR	Gallus_gallus-2.1	XM_001234204.1	-
Contig42.206	9031	15	6484849	6484956	-	NW_001471459.1	6484849	6484956	-	XP_001234205.1	GeneID:772115	CDS	Gallus_gallus-2.1	XM_001234204.1	-
Contig42.206	9031	15	6485620	6485763	-	NW_001471459.1	6485620	6485763	-	XP_001234205.1	GeneID:772115	CDS	Gallus_gallus-2.1	XM_001234204.1	-
Contig42.206	9031	15	6486020	6486118	-	NW_001471459.1	6486020	6486118	-	XP_001234205.1	GeneID:772115	CDS	Gallus_gallus-2.1	XM_001234204.1	-
Contig42.206	9031	15	6486224	6486490	-	NW_001471459.1	6486224	6486490	-	XP_001234205.1	GeneID:772115	CDS	Gallus_gallus-2.1	XM_001234204.1	-
Contig42.206	9031	15	6486592	6487014	-	NW_001471459.1	6486592	6487014	-	XM_001234204.1	GeneID:772115	UTR	Gallus_gallus-2.1	XM_001234204.1	-
Contig42.206	9031	15	6487260	6487368	+	NW_001471459.1	6487260	6487368	+	NM_204968.1	GeneID:395815	UTR	Gallus_gallus-2.1	NM_204968.1	-
Contig42.206	9031	15	6487369	6487382	+	NW_001471459.1	6487369	6487382	+	NP_990299.1	GeneID:395815	CDS	Gallus_gallus-2.1	NM_204968.1	-
Contig22.234	9031	2	141944529	141944600	+	NW_001471654.1	7693604	7693675	+	NP_001012573.1	GeneID:420280	CDS	Gallus_gallus-2.1	NM_001012555.1	-
Contig31.597	9031	13	10197823	10197902	-	NW_001471449.1	1645462	1645541	-	XP_425205.2	GeneID:427632	CDS	Gallus_gallus-2.1	XM_425205.2	-
Contig23.292	9031	14	7732625	7732751	+	NW_001471454.1	7732625	7732751	+	NP_001012540.1	GeneID:395416	CDS	Gallus_gallus-2.1	NM_001012522.1	-
Contig214.24	9031	2	154751772	154751948	-	NW_001471656.1	145483	145659	-	XP_427026.2	GeneID:429470	CDS	Gallus_gallus-2.1	XM_427026.2	-
Contig8.378	9031	1	114964235	114964378	+	NW_001471534.1	10453388	10453531	+	XR_026781.1	GeneID:771669	UTR	Gallus_gallus-2.1	XR_026781.1	-
Contig48.182	9031	1	12081974	12082047	-	NW_001471565.1	2057318	2057391	-	NP_001025902.1	GeneID:417730	CDS	Gallus_gallus-2.1	NM_001030731.1	-
Contig48.182	9031	1	12083064	12083182	-	NW_001471565.1	2058408	2058526	-	NP_001025902.1	GeneID:417730	CDS	Gallus_gallus-2.1	NM_001030731.1	-
Contig48.182	9031	1	12083981	12084168	-	NW_001471565.1	2059325	2059512	-	NP_001025902.1	GeneID:417730	CDS	Gallus_gallus-2.1	NM_001030731.1	-
Contig50.78	9031	1	81676607	81676765	-	NW_001471526.1	1045013	1045171	-	XP_416535.2	GeneID:418311	CDS	Gallus_gallus-2.1	XM_416535.2	-
Contig79.172	9031	3	59287115	59287194	-	NW_001471670.1	1011716	1011795	-	XR_027215.1	GeneID:426928	UTR	Gallus_gallus-2.1	XR_027215.1	-
Contig21.159	9031	2	111228494	111228593	-	NW_001471646.1	6357104	6357203	-	NP_989989.1	GeneID:395376	CDS	Gallus_gallus-2.1	NM_204658.1	-
Contig21.159	9031	2	111229290	111229402	-	NW_001471646.1	6357900	6358012	-	NP_989989.1	GeneID:395376	CDS	Gallus_gallus-2.1	NM_204658.1	-
Contig21.159	9031	2	111230667	111230775	-	NW_001471646.1	6359277	6359385	-	NP_989989.1	GeneID:395376	CDS	Gallus_gallus-2.1	NM_204658.1	-
Contig21.159	9031	2	111231727	111231801	-	NW_001471646.1	6360337	6360411	-	NP_989989.1	GeneID:395376	CDS	Gallus_gallus-2.1	NM_204658.1	-
Contig102.23	9031	6	33504963	33505407	-	NW_001471722.1	209154	209598	-	XM_421811.2	GeneID:423952	UTR	Gallus_gallus-2.1	XM_421811.2	-
Contig5.830	9031	2	80381878	80381929	-	NW_001471639.1	10158549	10158600	-	XP_419012.2	GeneID:420927	CDS	Gallus_gallus-2.1	XM_419012.2	-
Contig5.926	9031	2	81559243	81559286	-	NW_001471639.1	11335914	11335957	-	XP_419020.2	GeneID:420935	CDS	Gallus_gallus-2.1	XM_419020.2	-
Contig52.439	9031	10	16907404	16907498	+	NW_001471429.1	185609	185703	+	XP_001231289.1	GeneID:768396	CDS	Gallus_gallus-2.1	XM_001231288.1	-
Contig109.75	9031	21	5697262	5697397	-	NW_001471572.1	632146	632281	-	XP_417640.2	GeneID:419484	CDS	Gallus_gallus-2.1	XM_417640.2	-
Contig109.75	9031	21	5698061	5698235	-	NW_001471572.1	632945	633119	-	XP_417640.2	GeneID:419484	CDS	Gallus_gallus-2.1	XM_417640.2	-
Contig13.802	9031	4	75555681	75555765	-	NW_001471687.1	4294323	4294407	-	XP_420750.2	GeneID:422800	CDS	Gallus_gallus-2.1	XM_420750.2	-
Contig13.93	9031	4	88668985	88669030	-	NW_001471687.1	17407627	17407672	-	XM_420851.2	GeneID:422910	UTR	Gallus_gallus-2.1	XM_420851.2	-
Contig13.93	9031	4	88669031	88669131	-	NW_001471687.1	17407673	17407773	-	XP_420851.2	GeneID:422910	CDS	Gallus_gallus-2.1	XM_420851.2	-
Contig13.93	9031	4	88671720	88671884	-	NW_001471687.1	17410362	17410526	-	XP_420851.2	GeneID:422910	CDS	Gallus_gallus-2.1	XM_420851.2	-
Contig28.271	9031	17	6575600	6575670	+	NW_001471503.1	6075600	6075670	+	XM_001233811.1	GeneID:417181	UTR	Gallus_gallus-2.1	XM_001233811.1	-
Contig28.271	9031	17	6575671	6575806	+	NW_001471503.1	6075671	6075806	+	XP_001233812.1	GeneID:417181	CDS	Gallus_gallus-2.1	XM_001233811.1	-
Contig1.125	9031	3	62145956	62146076	-	NW_001471671.1	1228965	1229085	-	NP_989699.1	GeneID:378793	CDS	Gallus_gallus-2.1	NM_204368.1	-
Contig215.42	9031	5	173232	173463	-	NW_001471694.1	24114	24345	-	XP_420899.2	GeneID:422966	CDS	Gallus_gallus-2.1	XM_420899.2	-
Contig12.445	9031	12	15857487	15857581	-	NW_001471443.1	12378796	12378890	-	XP_423748.2	GeneID:426071	CDS	Gallus_gallus-2.1	XM_423748.2	-
Contig12.445	9031	12	15858091	15858156	-	NW_001471443.1	12379400	12379465	-	XP_423748.2	GeneID:426071	CDS	Gallus_gallus-2.1	XM_423748.2	-
Contig53.10	9031	1	6460665	6460876	+	NW_001471541.1	5998256	5998467	+	XP_423753.2	GeneID:426076	CDS	Gallus_gallus-2.1	XM_423753.2	-
Contig6.715	9031	4	61862320	61862556	-	NW_001471685.1	23285804	23286040	-	XP_001235351.1	GeneID:772178	CDS	Gallus_gallus-2.1	XM_001235350.1	-
Contig6.715	9031	4	61862926	61863060	-	NW_001471685.1	23286410	23286544	-	XP_001235351.1	GeneID:772178	CDS	Gallus_gallus-2.1	XM_001235350.1	-
Contig42.198	9031	15	6402430	6402590	-	NW_001471459.1	6402430	6402590	-	XP_415176.2	GeneID:426582	CDS	Gallus_gallus-2.1	XM_415176.2	-
Contig42.198	9031	15	6402759	6402895	-	NW_001471459.1	6402759	6402895	-	XP_415176.2	GeneID:426582	CDS	Gallus_gallus-2.1	XM_415176.2	-
Contig42.198	9031	15	6403012	6403149	-	NW_001471459.1	6403012	6403149	-	XP_415176.2	GeneID:426582	CDS	Gallus_gallus-2.1	XM_415176.2	-
Contig71.228	9031	6	21956048	21956128	+	NW_001471719.1	763205	763285	+	XP_421686.2	GeneID:423814	CDS	Gallus_gallus-2.1	XM_421686.2	-
Contig40.276	9031	8	5285046	5285288	-	NW_001471737.1	5285046	5285288	-	XM_422245.2	GeneID:424401	UTR	Gallus_gallus-2.1	XM_422245.2	-
Contig1708.2	9031	16	177379	177597	+	NW_001471475.1	3446	3664	+	XP_423490.2	GeneID:425772	CDS	Gallus_gallus-2.1	XM_423490.2	-
Contig171.19	9031	5	19705323	19705437	-	NW_001471701.1	147162	147276	-	XP_421078.2	GeneID:423151	CDS	Gallus_gallus-2.1	XM_421078.2	-
Contig171.19	9031	5	19706257	19706391	-	NW_001471701.1	148096	148230	-	XP_421078.2	GeneID:423151	CDS	Gallus_gallus-2.1	XM_421078.2	-
Contig25.106	9031	2	125306526	125306929	-	NW_001471651.1	3270187	3270590	-	XM_001232298.1	GeneID:769569	UTR	Gallus_gallus-2.1	XM_001232298.1	-
Contig25.106	9031	2	125306930	125307174	-	NW_001471651.1	3270591	3270835	-	XP_001232299.1	GeneID:769569	CDS	Gallus_gallus-2.1	XM_001232298.1	-
Contig25.106	9031	2	125307708	125307792	-	NW_001471651.1	3271369	3271453	-	XP_001232299.1	GeneID:769569	CDS	Gallus_gallus-2.1	XM_001232298.1	-
Contig34.48	9031	5	16928104	16928229	+	NW_001471698.1	8919271	8919396	+	XP_427233.2	GeneID:429678	CDS	Gallus_gallus-2.1	XM_427233.2	-
Contig12.441	9031	12	15826422	15826444	-	NW_001471443.1	12347731	12347753	-	XP_423748.2	GeneID:426071	CDS	Gallus_gallus-2.1	XM_423748.2	-
Contig12.441	9031	12	15827429	15827485	-	NW_001471443.1	12348738	12348794	-	XP_423748.2	GeneID:426071	CDS	Gallus_gallus-2.1	XM_423748.2	-
Contig107.69	9031	7	22606186	22606301	+	NW_001471730.1	197286	197401	+	XP_422031.2	GeneID:424185	CDS	Gallus_gallus-2.1	XM_422031.2	-
Contig88.151	9031	2	101178769	101178900	-	NW_001471641.1	1257115	1257246	-	NP_001026746.1	GeneID:429466	CDS	Gallus_gallus-2.1	NM_001031575.1	-
Contig88.151	9031	2	101179121	101179282	-	NW_001471641.1	1257467	1257628	-	NP_001026746.1	GeneID:429466	CDS	Gallus_gallus-2.1	NM_001031575.1	-
Contig169.17	9031	1	16561278	16561503	+	NW_001471566.1	116847	117072	+	XP_415935.2	GeneID:417691	CDS	Gallus_gallus-2.1	XM_415935.2	-
Contig5.202	9031	2	72994750	72994804	+	NW_001471639.1	2771421	2771475	+	XP_001231882.1	GeneID:768762	CDS	Gallus_gallus-2.1	XM_001231881.1	-
Contig5.202	9031	2	72994921	72995623	+	NW_001471639.1	2771592	2772294	+	XP_001231882.1	GeneID:768762	CDS	Gallus_gallus-2.1	XM_001231881.1	-
Contig39.26	9031	5	20697958	20698024	-	NW_001471707.1	260627	260693	-	XP_421084.2	GeneID:423158	CDS	Gallus_gallus-2.1	XM_421084.2	-
Contig23.299	9031	14	7587435	7587577	-	NW_001471454.1	7587435	7587577	-	XP_414895.2	GeneID:416595	CDS	Gallus_gallus-2.1	XM_414895.2	-
Contig23.299	9031	14	7588305	7588525	-	NW_001471454.1	7588305	7588525	-	XP_414895.2	GeneID:416595	CDS	Gallus_gallus-2.1	XM_414895.2	-
Contig69.142	9031	10	10642033	10642234	-	NW_001471426.1	2073463	2073664	-	XR_026957.1	GeneID:415594	UTR	Gallus_gallus-2.1	XR_026957.1	-
Contig69.142	9031	10	10642483	10642568	-	NW_001471426.1	2073913	2073998	-	XR_026957.1	GeneID:415594	UTR	Gallus_gallus-2.1	XR_026957.1	-
Contig69.142	9031	10	10642849	10642979	-	NW_001471426.1	2074279	2074409	-	XR_026957.1	GeneID:415594	UTR	Gallus_gallus-2.1	XR_026957.1	-
Contig69.142	9031	10	10643348	10643529	-	NW_001471426.1	2074778	2074959	-	XR_026957.1	GeneID:415594	UTR	Gallus_gallus-2.1	XR_026957.1	-
Contig88.136	9031	2	101106655	101106716	+	NW_001471641.1	1185001	1185062	+	XP_423594.2	GeneID:425903	CDS	Gallus_gallus-2.1	XM_423594.2	-
Contig88.136	9031	2	101107347	101107482	+	NW_001471641.1	1185693	1185828	+	XP_423594.2	GeneID:425903	CDS	Gallus_gallus-2.1	XM_423594.2	-
Contig50.104	9031	1	81923259	81923293	+	NW_001471526.1	1291665	1291699	+	XP_001232696.1	GeneID:769418	CDS	Gallus_gallus-2.1	XM_001232695.1	-
Contig50.104	9031	1	81923621	81923699	+	NW_001471526.1	1292027	1292105	+	XP_416537.2	GeneID:418313	CDS	Gallus_gallus-2.1	XM_416537.2	-
Contig90.177	9031	1	16958995	16959016	+	NW_001471509.1	52355	52376	+	XR_026837.1	GeneID:425953	UTR	Gallus_gallus-2.1	XR_026837.1	-
Contig78.118	9031	14	13106507	13106827	+	NW_001471457.1	765981	766301	+	XP_414958.2	GeneID:416661	CDS	Gallus_gallus-2.1	XM_414958.2	-
Contig50.155	9031	1	82400951	82403112	+	NW_001471526.1	1769357	1771518	+	LOC418318	GeneID:418318	GENE	Gallus_gallus-2.1	-	mRNA;identical;N
Contig50.155	9031	1	82400951	82403112	+	NW_001471526.1	1769357	1771518	+	XM_416541.2	GeneID:418318	RNA	Gallus_gallus-2.1	XM_416541.2	mRNA;identical;N
Contig50.155	9031	1	82400951	82400969	+	NW_001471526.1	1769357	1769375	+	XM_416541.2	GeneID:418318	UTR	Gallus_gallus-2.1	XM_416541.2	-
Contig50.155	9031	1	82400970	82401172	+	NW_001471526.1	1769376	1769578	+	XP_416541.2	GeneID:418318	CDS	Gallus_gallus-2.1	XM_416541.2	-
Contig50.155	9031	1	82401843	82402029	+	NW_001471526.1	1770249	1770435	+	XP_416541.2	GeneID:418318	CDS	Gallus_gallus-2.1	XM_416541.2	-
Contig50.155	9031	1	82402615	82402776	+	NW_001471526.1	1771021	1771182	+	XP_416541.2	GeneID:418318	CDS	Gallus_gallus-2.1	XM_416541.2	-
Contig50.155	9031	1	82402777	82403112	+	NW_001471526.1	1771183	1771518	+	XM_416541.2	GeneID:418318	UTR	Gallus_gallus-2.1	XM_416541.2	-
Contig53.42	9031	1	6178055	6178080	-	NW_001471541.1	5715646	5715671	-	NM_001030840.1	GeneID:419104	UTR	Gallus_gallus-2.1	NM_001030840.1	-
Contig53.42	9031	1	6178081	6178162	-	NW_001471541.1	5715672	5715753	-	NP_001026011.1	GeneID:419104	CDS	Gallus_gallus-2.1	NM_001030840.1	-
Contig115.149	9031	1	7672441	7672557	-	NW_001471552.1	1152167	1152283	-	XP_424029.2	GeneID:426376	CDS	Gallus_gallus-2.1	XM_424029.2	-
Contig51.266	9031	11	6976587	6976699	-	NW_001471434.1	3788536	3788648	-	XP_414098.2	GeneID:415733	CDS	Gallus_gallus-2.1	XM_414098.2	-
Contig51.266	9031	11	6977699	6977819	-	NW_001471434.1	3789648	3789768	-	XP_414098.2	GeneID:415733	CDS	Gallus_gallus-2.1	XM_414098.2	-
Contig25.372	9031	2	132425208	132425263	-	NW_001471651.1	10388869	10388924	-	XP_001234689.1	GeneID:426536	CDS	Gallus_gallus-2.1	XM_001234688.1	-
Contig25.372	9031	2	132426256	132426324	-	NW_001471651.1	10389917	10389985	-	XP_001234689.1	GeneID:426536	CDS	Gallus_gallus-2.1	XM_001234688.1	-
Contig25.372	9031	2	132427137	132427191	-	NW_001471651.1	10390798	10390852	-	XP_001234689.1	GeneID:426536	CDS	Gallus_gallus-2.1	XM_001234688.1	-
Contig31.578	9031	13	10271454	10271511	-	NW_001471449.1	1719093	1719150	-	XM_429406.2	GeneID:416215	UTR	Gallus_gallus-2.1	XM_429406.2	-
Contig31.578	9031	13	10271512	10271608	-	NW_001471449.1	1719151	1719247	-	XP_429406.1	GeneID:416215	CDS	Gallus_gallus-2.1	XM_429406.2	-
Contig50.174	9031	1	82523921	82523994	-	NW_001471526.1	1892327	1892400	-	XP_416544.2	GeneID:418321	CDS	Gallus_gallus-2.1	XM_416544.2	-
Contig20.379	9031	9	19385841	19385849	+	NW_001471744.1	6821996	6822004	+	NP_001026540.1	GeneID:426284	CDS	Gallus_gallus-2.1	NM_001031369.1	-
Contig37.7	9031	11	9084924	9084996	-	NW_001471435.1	84947	85019	-	XP_414122.2	GeneID:415758	CDS	Gallus_gallus-2.1	XM_414122.2	-
Contig37.7	9031	11	9084997	9085101	-	NW_001471435.1	85020	85124	-	XM_414122.2	GeneID:415758	UTR	Gallus_gallus-2.1	XM_414122.2	-
Contig57.143	9031	3	17481457	17481694	-	NW_001471677.1	4351781	4352018	-	XP_414998.2	GeneID:416702	CDS	Gallus_gallus-2.1	XM_414998.2	-
Contig57.143	9031	3	17482841	17482959	-	NW_001471677.1	4353165	4353283	-	XP_414998.2	GeneID:416702	CDS	Gallus_gallus-2.1	XM_414998.2	-
Contig25.398	9031	2	132749638	132749805	-	NW_001471651.1	10713299	10713466	-	NP_001026508.1	GeneID:425375	CDS	Gallus_gallus-2.1	NM_001031337.1	-
Contig25.398	9031	2	132750228	132750392	-	NW_001471651.1	10713889	10714053	-	NP_001026508.1	GeneID:425375	CDS	Gallus_gallus-2.1	NM_001031337.1	-
Contig215.41	9031	5	180941	181050	-	NW_001471694.1	31823	31932	-	XP_420899.2	GeneID:422966	CDS	Gallus_gallus-2.1	XM_420899.2	-
Contig215.41	9031	5	181343	181451	-	NW_001471694.1	32225	32333	-	XP_420899.2	GeneID:422966	CDS	Gallus_gallus-2.1	XM_420899.2	-
Contig215.41	9031	5	181651	181851	-	NW_001471694.1	32533	32733	-	XP_420899.2	GeneID:422966	CDS	Gallus_gallus-2.1	XM_420899.2	-
Contig218.23	9031	10	12216234	12216353	+	NW_001471427.1	141206	141325	+	XP_427724.2	GeneID:430167	CDS	Gallus_gallus-2.1	XM_427724.2	-
Contig37.190	9031	11	12335674	12335772	+	NW_001471435.1	3335697	3335795	+	NP_001026631.1	GeneID:427551	CDS	Gallus_gallus-2.1	NM_001031460.1	-
Contig171.41	9031	5	19927922	19928015	+	NW_001471701.1	369761	369854	+	NP_001012958.1	GeneID:426609	CDS	Gallus_gallus-2.1	NM_001012940.1	-
Contig171.43	9031	5	19938164	19938247	+	NW_001471701.1	380003	380086	+	NP_001012958.1	GeneID:426609	CDS	Gallus_gallus-2.1	NM_001012940.1	-
Contig69.151	9031	10	10566191	10566367	-	NW_001471426.1	1997621	1997797	-	NP_001001761.1	GeneID:414854	CDS	Gallus_gallus-2.1	NM_001001761.1	-
Contig69.151	9031	10	10567562	10567716	-	NW_001471426.1	1998992	1999146	-	NP_001001761.1	GeneID:414854	CDS	Gallus_gallus-2.1	NM_001001761.1	-
Contig31.607	9031	13	10142984	10143031	+	NW_001471449.1	1590623	1590670	+	XP_414544.2	GeneID:416221	CDS	Gallus_gallus-2.1	XM_414544.2	-
Contig31.607	9031	13	10143044	10144708	-	NW_001471449.1	1590683	1592347	-	NM_001012783.1	GeneID:416220	UTR	Gallus_gallus-2.1	NM_001012783.1	-
Contig31.607	9031	13	10144273	10144369	+	NW_001471449.1	1591912	1592008	+	XP_414544.2	GeneID:416221	CDS	Gallus_gallus-2.1	XM_414544.2	-
Contig31.607	9031	13	10144370	10144582	+	NW_001471449.1	1592009	1592221	+	XM_414544.2	GeneID:416221	UTR	Gallus_gallus-2.1	XM_414544.2	-
Contig31.607	9031	13	10144709	10144981	-	NW_001471449.1	1592348	1592620	-	NP_001012801.1	GeneID:416220	CDS	Gallus_gallus-2.1	NM_001012783.1	-
Contig78.260	9031	14	14401184	14401290	-	NW_001471457.1	2060658	2060764	-	XP_001233441.1	GeneID:770114	CDS	Gallus_gallus-2.1	XM_001233440.1	-
Contig78.260	9031	14	14401683	14401831	-	NW_001471457.1	2061157	2061305	-	XP_001233441.1	GeneID:770114	CDS	Gallus_gallus-2.1	XM_001233440.1	-
Contig19.511	9031	7	19462995	19463455	-	NW_001471729.1	10656820	10657280	-	XM_422000.2	GeneID:424153	UTR	Gallus_gallus-2.1	XM_422000.2	-
Contig19.511	9031	7	19463456	19463644	-	NW_001471729.1	10657281	10657469	-	XP_422000.2	GeneID:424153	CDS	Gallus_gallus-2.1	XM_422000.2	-
Contig19.511	9031	7	19464448	19464603	-	NW_001471729.1	10658273	10658428	-	XP_422000.2	GeneID:424153	CDS	Gallus_gallus-2.1	XM_422000.2	-
Contig28.279	9031	17	6536571	6536731	+	NW_001471503.1	6036571	6036731	+	NP_001006199.1	GeneID:417184	CDS	Gallus_gallus-2.1	NM_001006199.1	-
Contig3.486	9031	1	193403021	193403140	+	NW_001471554.1	27396022	27396141	+	XP_001235471.1	GeneID:772316	CDS	Gallus_gallus-2.1	XM_001235470.1	-
Contig3.486	9031	1	193403801	193403929	+	NW_001471554.1	27396802	27396930	+	XP_001235471.1	GeneID:772316	CDS	Gallus_gallus-2.1	XM_001235470.1	-
Contig3.486	9031	1	193404908	193405069	+	NW_001471554.1	27397909	27398070	+	XP_001235471.1	GeneID:772316	CDS	Gallus_gallus-2.1	XM_001235470.1	-
Contig3.486	9031	1	193406277	193406394	+	NW_001471554.1	27399278	27399395	+	XP_001235471.1	GeneID:772316	CDS	Gallus_gallus-2.1	XM_001235470.1	-
Contig40.364	9031	8	5898735	5898925	+	NW_001471737.1	5898735	5898925	+	NP_001026438.1	GeneID:424410	CDS	Gallus_gallus-2.1	NM_001031267.1	-
Contig40.364	9031	8	5899028	5899151	+	NW_001471737.1	5899028	5899151	+	NP_001026438.1	GeneID:424410	CDS	Gallus_gallus-2.1	NM_001031267.1	-
Contig40.364	9031	8	5899515	5899636	+	NW_001471737.1	5899515	5899636	+	NP_001026438.1	GeneID:424410	CDS	Gallus_gallus-2.1	NM_001031267.1	-
Contig4.922	9031	1	73668226	73668358	-	NW_001471513.1	28300403	28300535	-	NP_001012956.1	GeneID:426315	CDS	Gallus_gallus-2.1	NM_001012938.1	-
Contig69.22	9031	10	11895165	11895312	-	NW_001471426.1	3326595	3326742	-	XP_413819.2	GeneID:415437	CDS	Gallus_gallus-2.1	XM_413819.2	-
Contig56.58	9031	21	4607263	4607350	-	NW_001471571.1	4607263	4607350	-	XP_417626.2	GeneID:419469	CDS	Gallus_gallus-2.1	XM_417626.2	-
Contig273.17	9031	1	166005892	166005932	+	NW_001471553.1	125349	125389	+	XM_001231307.1	GeneID:768443	UTR	Gallus_gallus-2.1	XM_001231307.1	-
Contig137.15	9031	Z	29421003	29421020	-	NW_001488836.1	1448408	1448425	-	XR_027074.1	GeneID:431602	UTR	Gallus_gallus-2.1	XR_027074.1	-
Contig295.10	9031	1	74310340	74310537	+	NW_001471516.1	52503	52700	+	XP_001231306.1	GeneID:426496	CDS	Gallus_gallus-2.1	XM_001231305.1	-
Contig115.172	9031	1	7846406	7846605	+	NW_001471552.1	1326132	1326331	+	XP_423474.2	GeneID:425753	CDS	Gallus_gallus-2.1	XM_423474.2	-
Contig115.172	9031	1	7846657	7846689	+	NW_001471552.1	1326383	1326415	+	XM_416996.2	GeneID:418802	UTR	Gallus_gallus-2.1	XM_416996.2	-
Contig115.172	9031	1	7846690	7846746	+	NW_001471552.1	1326416	1326472	+	XP_416996.2	GeneID:418802	CDS	Gallus_gallus-2.1	XM_416996.2	-
Contig115.172	9031	1	7846840	7846920	+	NW_001471552.1	1326566	1326646	+	XP_416996.2	GeneID:418802	CDS	Gallus_gallus-2.1	XM_416996.2	-
Contig115.172	9031	1	7846997	7847079	+	NW_001471552.1	1326723	1326805	+	XP_416996.2	GeneID:418802	CDS	Gallus_gallus-2.1	XM_416996.2	-
Contig115.172	9031	1	7847928	7847976	+	NW_001471552.1	1327654	1327702	+	XP_416996.2	GeneID:418802	CDS	Gallus_gallus-2.1	XM_416996.2	-
Contig88.159	9031	2	101236346	101236445	-	NW_001471641.1	1314692	1314791	-	NP_989529.1	GeneID:374024	CDS	Gallus_gallus-2.1	NM_204198.1	-
Contig42.196	9031	15	6385629	6385850	-	NW_001471459.1	6385629	6385850	-	XP_415176.2	GeneID:426582	CDS	Gallus_gallus-2.1	XM_415176.2	-
Contig42.196	9031	15	6386279	6386382	-	NW_001471459.1	6386279	6386382	-	XP_415176.2	GeneID:426582	CDS	Gallus_gallus-2.1	XM_415176.2	-
Contig42.196	9031	15	6388011	6388166	-	NW_001471459.1	6388011	6388166	-	XP_415176.2	GeneID:426582	CDS	Gallus_gallus-2.1	XM_415176.2	-
Contig42.196	9031	15	6388310	6388429	-	NW_001471459.1	6388310	6388429	-	XP_415176.2	GeneID:426582	CDS	Gallus_gallus-2.1	XM_415176.2	-
Contig109.67	9031	21	5600067	5600276	-	NW_001471572.1	534951	535160	-	XP_417637.2	GeneID:419481	CDS	Gallus_gallus-2.1	XM_417637.2	-
Contig109.67	9031	21	5600563	5600675	-	NW_001471572.1	535447	535559	-	XP_417637.2	GeneID:419481	CDS	Gallus_gallus-2.1	XM_417637.2	-
Contig88.69	9031	2	100516553	100516669	+	NW_001471641.1	594899	595015	+	XP_419138.2	GeneID:421052	CDS	Gallus_gallus-2.1	XM_419138.2	-
Contig153.87	9031	27	3472008	3472085	-	NW_001471615.1	564252	564329	-	XP_001233603.1	GeneID:419992	CDS	Gallus_gallus-2.1	XM_001233602.1	-
Contig153.87	9031	27	3472008	3472085	-	NW_001471615.1	564252	564329	-	XP_418114.2	GeneID:419992	CDS	Gallus_gallus-2.1	XM_418114.2	-
Contig12.432	9031	12	15735282	15735289	-	NW_001471443.1	12256591	12256598	-	XP_001234829.1	GeneID:771566	CDS	Gallus_gallus-2.1	XM_001234828.1	-
Contig12.432	9031	12	15735471	15736017	-	NW_001471443.1	12256780	12257326	-	XP_423421.2	GeneID:425691	CDS	Gallus_gallus-2.1	XM_423421.2	-
Contig12.432	9031	12	15736452	15737151	-	NW_001471443.1	12257761	12258460	-	XM_423750.2	GeneID:426073	UTR	Gallus_gallus-2.1	XM_423750.2	-
Contig12.432	9031	12	15736720	15736802	-	NW_001471443.1	12258029	12258111	-	XP_423421.2	GeneID:425691	CDS	Gallus_gallus-2.1	XM_423421.2	-
Contig12.432	9031	12	15737152	15737240	-	NW_001471443.1	12258461	12258549	-	XP_423750.2	GeneID:426073	CDS	Gallus_gallus-2.1	XM_423750.2	-
Contig12.432	9031	12	15737664	15737718	-	NW_001471443.1	12258973	12259027	-	XP_423750.2	GeneID:426073	CDS	Gallus_gallus-2.1	XM_423750.2	-
Contig12.432	9031	12	15737806	15737869	-	NW_001471443.1	12259115	12259178	-	XP_423750.2	GeneID:426073	CDS	Gallus_gallus-2.1	XM_423750.2	-
Contig12.432	9031	12	15737977	15738077	-	NW_001471443.1	12259286	12259386	-	XP_423750.2	GeneID:426073	CDS	Gallus_gallus-2.1	XM_423750.2	-
Contig12.432	9031	12	15738784	15738865	-	NW_001471443.1	12260093	12260174	-	XP_423750.2	GeneID:426073	CDS	Gallus_gallus-2.1	XM_423750.2	-
Contig12.432	9031	12	15738946	15738982	-	NW_001471443.1	12260255	12260291	-	XP_423750.2	GeneID:426073	CDS	Gallus_gallus-2.1	XM_423750.2	-
Contig12.432	9031	12	15739449	15739502	-	NW_001471443.1	12260758	12260811	-	XP_423750.2	GeneID:426073	CDS	Gallus_gallus-2.1	XM_423750.2	-
Contig12.432	9031	12	15740584	15740697	-	NW_001471443.1	12261893	12262006	-	XP_423750.2	GeneID:426073	CDS	Gallus_gallus-2.1	XM_423750.2	-
Contig12.432	9031	12	15741190	15741292	-	NW_001471443.1	12262499	12262601	-	XP_423750.2	GeneID:426073	CDS	Gallus_gallus-2.1	XM_423750.2	-
Contig12.432	9031	12	15741423	15741578	-	NW_001471443.1	12262732	12262887	-	XP_423750.2	GeneID:426073	CDS	Gallus_gallus-2.1	XM_423750.2	-
Contig12.432	9031	12	15742360	15742424	-	NW_001471443.1	12263669	12263733	-	XP_423750.2	GeneID:426073	CDS	Gallus_gallus-2.1	XM_423750.2	-
Contig12.432	9031	12	15742729	15742772	-	NW_001471443.1	12264038	12264081	-	XP_423750.2	GeneID:426073	CDS	Gallus_gallus-2.1	XM_423750.2	-
Contig12.432	9031	12	15743412	15743492	-	NW_001471443.1	12264721	12264801	-	XP_423750.2	GeneID:426073	CDS	Gallus_gallus-2.1	XM_423750.2	-
Contig53.351	9031	1	2638619	2638736	-	NW_001471541.1	2176210	2176327	-	XP_425512.2	GeneID:427940	CDS	Gallus_gallus-2.1	XM_425512.2	-
Contig53.351	9031	1	2638832	2638923	-	NW_001471541.1	2176423	2176514	-	XP_425512.2	GeneID:427940	CDS	Gallus_gallus-2.1	XM_425512.2	-
Contig13.89	9031	4	88703524	88703642	+	NW_001471687.1	17442166	17442284	+	XP_420852.2	GeneID:422911	CDS	Gallus_gallus-2.1	XM_420852.2	-
Contig13.89	9031	4	88704375	88704448	+	NW_001471687.1	17443017	17443090	+	XP_420852.2	GeneID:422911	CDS	Gallus_gallus-2.1	XM_420852.2	-
Contig13.89	9031	4	88704720	88704807	+	NW_001471687.1	17443362	17443449	+	XP_420852.2	GeneID:422911	CDS	Gallus_gallus-2.1	XM_420852.2	-
Contig13.217	9031	4	87518116	87518244	-	NW_001471687.1	16256758	16256886	-	XP_420845.2	GeneID:422903	CDS	Gallus_gallus-2.1	XM_420845.2	-
Contig86.151	9031	3	39642149	39642244	+	NW_001471667.1	108629	108724	+	XP_419557.2	GeneID:430770	CDS	Gallus_gallus-2.1	XM_419557.2	-
Contig9.644	9031	3	17868778	17868938	-	NW_001471679.1	30272	30432	-	XP_419376.2	GeneID:421311	CDS	Gallus_gallus-2.1	XM_419376.2	-
Contig9.644	9031	3	17869277	17869412	-	NW_001471679.1	30771	30906	-	XP_419376.2	GeneID:421311	CDS	Gallus_gallus-2.1	XM_419376.2	-
Contig53.15	9031	1	6426112	6426215	-	NW_001471541.1	5963703	5963806	-	XP_417288.2	GeneID:419100	CDS	Gallus_gallus-2.1	XM_417288.2	-
Contig1.169	9031	3	62566117	62566218	-	NW_001471671.1	1649126	1649227	-	NP_989546.1	GeneID:374049	CDS	Gallus_gallus-2.1	NM_204215.1	-
Contig115.62	9031	1	7007312	7007972	-	NW_001471552.1	487038	487698	-	XM_424238.2	GeneID:426601	UTR	Gallus_gallus-2.1	XM_424238.2	-
Contig115.62	9031	1	7007684	7007701	-	NW_001471552.1	487410	487427	-	XP_001233204.1	GeneID:769891	CDS	Gallus_gallus-2.1	XM_001233203.1	-
Contig115.62	9031	1	7007973	7008158	-	NW_001471552.1	487699	487884	-	XP_424238.2	GeneID:426601	CDS	Gallus_gallus-2.1	XM_424238.2	-
Contig86.162	9031	3	39544033	39544447	+	NW_001471667.1	10513	10927	+	XP_419558.2	GeneID:421514	CDS	Gallus_gallus-2.1	XM_419558.2	-
Contig8.573	9031	1	120928830	120928983	-	NW_001471534.1	16417983	16418136	-	XP_416791.2	GeneID:418592	CDS	Gallus_gallus-2.1	XM_416791.2	-
Contig8.573	9031	1	120929227	120929379	-	NW_001471534.1	16418380	16418532	-	XP_416791.2	GeneID:418592	CDS	Gallus_gallus-2.1	XM_416791.2	-
Contig8.573	9031	1	120929818	120929927	-	NW_001471534.1	16418971	16419080	-	XP_416791.2	GeneID:418592	CDS	Gallus_gallus-2.1	XM_416791.2	-
Contig8.573	9031	1	120930130	120930253	-	NW_001471534.1	16419283	16419406	-	XP_416791.2	GeneID:418592	CDS	Gallus_gallus-2.1	XM_416791.2	-
Contig39.442	9031	5	24737513	24737627	-	NW_001471707.1	4300182	4300296	-	NP_001004766.1	GeneID:423178	CDS	Gallus_gallus-2.1	NM_001004766.1	-
Contig13.796	9031	4	75580573	75580645	-	NW_001471687.1	4319215	4319287	-	XP_420750.2	GeneID:422800	CDS	Gallus_gallus-2.1	XM_420750.2	-
Contig78.184	9031	14	13769276	13769411	+	NW_001471457.1	1428750	1428885	+	XP_414724.2	GeneID:395915	CDS	Gallus_gallus-2.1	XM_414724.2	-
Contig71.140	9031	6	22855963	22856142	-	NW_001471719.1	1663120	1663299	-	XP_421694.2	GeneID:423824	CDS	Gallus_gallus-2.1	XM_421694.2	-
Contig71.140	9031	6	22856383	22856530	-	NW_001471719.1	1663540	1663687	-	XP_421694.2	GeneID:423824	CDS	Gallus_gallus-2.1	XM_421694.2	-
Contig69.303	9031	10	8917862	8918091	+	NW_001471426.1	349292	349521	+	XP_001231787.1	GeneID:768699	CDS	Gallus_gallus-2.1	XM_001231786.1	-
Contig69.303	9031	10	8918685	8918806	+	NW_001471426.1	350115	350236	+	XP_001231787.1	GeneID:768699	CDS	Gallus_gallus-2.1	XM_001231786.1	-
Contig69.303	9031	10	8918901	8918971	+	NW_001471426.1	350331	350401	+	XP_001231787.1	GeneID:768699	CDS	Gallus_gallus-2.1	XM_001231786.1	-
Contig13.320	9031	4	84175093	84175251	+	NW_001471687.1	12913735	12913893	+	NP_989909.1	GeneID:395266	CDS	Gallus_gallus-2.1	NM_204578.1	-
Contig53.6	9031	1	6489519	6489527	+	NW_001471541.1	6027110	6027118	+	XP_424024.2	GeneID:426369	CDS	Gallus_gallus-2.1	XM_424024.2	-
Contig92.79	9031	27	765888	765897	+	NW_001471611.1	765888	765897	+	XP_001233817.1	GeneID:770478	CDS	Gallus_gallus-2.1	XM_001233816.1	-
Contig92.79	9031	27	766039	766220	+	NW_001471611.1	766039	766220	+	XP_001233817.1	GeneID:770478	CDS	Gallus_gallus-2.1	XM_001233816.1	-
Contig4.957	9031	1	73984637	73984762	-	NW_001471513.1	28616814	28616939	-	XP_417286.2	GeneID:419097	CDS	Gallus_gallus-2.1	XM_417286.2	-
Contig12.437	9031	12	15767264	15767482	+	NW_001471443.1	12288573	12288791	+	NP_001012623.1	GeneID:426074	CDS	Gallus_gallus-2.1	NM_001012605.1	-
Contig12.437	9031	12	15767755	15767927	+	NW_001471443.1	12289064	12289236	+	NP_001012623.1	GeneID:426074	CDS	Gallus_gallus-2.1	NM_001012605.1	-
Contig42.248	9031	15	6805530	6805839	-	NW_001471459.1	6805530	6805839	-	XP_415188.2	GeneID:416897	CDS	Gallus_gallus-2.1	XM_415188.2	-
Contig42.248	9031	15	6805961	6806159	-	NW_001471459.1	6805961	6806159	-	XP_415188.2	GeneID:416897	CDS	Gallus_gallus-2.1	XM_415188.2	-
Contig6.709	9031	4	61798370	61798483	-	NW_001471685.1	23221854	23221967	-	NP_001026545.1	GeneID:426361	CDS	Gallus_gallus-2.1	NM_001031374.1	-
Contig6.709	9031	4	61798829	61798906	-	NW_001471685.1	23222313	23222390	-	NP_001026545.1	GeneID:426361	CDS	Gallus_gallus-2.1	NM_001031374.1	-
Contig235.22	9031	15	6904331	6904529	+	NW_001471460.1	43224	43422	+	XP_415190.2	GeneID:416899	CDS	Gallus_gallus-2.1	XM_415190.2	-
Contig235.22	9031	15	6904981	6905061	+	NW_001471460.1	43874	43954	+	XP_415190.2	GeneID:416899	CDS	Gallus_gallus-2.1	XM_415190.2	-
Contig235.22	9031	15	6905498	6905677	+	NW_001471460.1	44391	44570	+	XP_415190.2	GeneID:416899	CDS	Gallus_gallus-2.1	XM_415190.2	-
Contig235.22	9031	15	6906006	6906104	+	NW_001471460.1	44899	44997	+	XP_415190.2	GeneID:416899	CDS	Gallus_gallus-2.1	XM_415190.2	-
Contig235.22	9031	15	6906263	6906376	+	NW_001471460.1	45156	45269	+	XP_415190.2	GeneID:416899	CDS	Gallus_gallus-2.1	XM_415190.2	-
Contig235.22	9031	15	6906608	6906700	+	NW_001471460.1	45501	45593	+	XP_415190.2	GeneID:416899	CDS	Gallus_gallus-2.1	XM_415190.2	-
Contig235.22	9031	15	6907263	6907400	+	NW_001471460.1	46156	46293	+	XP_415190.2	GeneID:416899	CDS	Gallus_gallus-2.1	XM_415190.2	-
Contig235.22	9031	15	6907701	6907712	+	NW_001471460.1	46594	46605	+	XP_415190.2	GeneID:416899	CDS	Gallus_gallus-2.1	XM_415190.2	-
Contig235.22	9031	15	6907782	6907834	+	NW_001471460.1	46675	46727	+	XP_415190.2	GeneID:416899	CDS	Gallus_gallus-2.1	XM_415190.2	-
Contig69.152	9031	10	10558085	10558326	-	NW_001471426.1	1989515	1989756	-	NP_001001761.1	GeneID:414854	CDS	Gallus_gallus-2.1	NM_001001761.1	-
Contig23.220	9031	14	8516943	8516965	-	NW_001471454.1	8516943	8516965	-	XM_001234299.1	GeneID:427675	UTR	Gallus_gallus-2.1	XM_001234299.1	-
Contig23.220	9031	14	8517375	8518326	-	NW_001471454.1	8517375	8518326	-	NM_001006171.1	GeneID:416604	UTR	Gallus_gallus-2.1	NM_001006171.1	-
Contig23.220	9031	14	8518327	8518445	-	NW_001471454.1	8518327	8518445	-	NP_001006171.1	GeneID:416604	CDS	Gallus_gallus-2.1	NM_001006171.1	-
Contig23.220	9031	14	8518676	8518760	-	NW_001471454.1	8518676	8518760	-	NP_001006171.1	GeneID:416604	CDS	Gallus_gallus-2.1	NM_001006171.1	-
Contig23.220	9031	14	8519442	8519559	-	NW_001471454.1	8519442	8519559	-	NP_001006171.1	GeneID:416604	CDS	Gallus_gallus-2.1	NM_001006171.1	-
Contig3.48	9031	1	197529202	197529287	+	NW_001471554.1	31522203	31522288	+	XM_417219.2	GeneID:419026	UTR	Gallus_gallus-2.1	XM_417219.2	-
Contig3.48	9031	1	197529288	197529425	+	NW_001471554.1	31522289	31522426	+	XP_417219.2	GeneID:419026	CDS	Gallus_gallus-2.1	XM_417219.2	-
Contig14.23	9031	4	38363391	38363478	-	NW_001471683.1	17555823	17555910	-	XP_001235212.1	GeneID:772010	CDS	Gallus_gallus-2.1	XM_001235211.1	-
Contig14.23	9031	4	38363855	38363865	-	NW_001471683.1	17556287	17556297	-	XP_001235212.1	GeneID:772010	CDS	Gallus_gallus-2.1	XM_001235211.1	-
Contig14.23	9031	4	38364189	38364452	-	NW_001471683.1	17556621	17556884	-	NM_205011.1	GeneID:395863	UTR	Gallus_gallus-2.1	NM_205011.1	-
Contig14.23	9031	4	38364453	38364617	-	NW_001471683.1	17556885	17557049	-	NP_990342.1	GeneID:395863	CDS	Gallus_gallus-2.1	NM_205011.1	-
Contig14.23	9031	4	38365221	38365319	-	NW_001471683.1	17557653	17557751	-	NP_990342.1	GeneID:395863	CDS	Gallus_gallus-2.1	NM_205011.1	-
Contig95.93	9031	22	1586660	1586768	-	NW_001471578.1	249635	249743	-	XP_424534.2	GeneID:395497	CDS	Gallus_gallus-2.1	XM_424534.2	-
Contig95.93	9031	22	1586769	1586807	-	NW_001471578.1	249744	249782	-	XM_424534.2	GeneID:395497	UTR	Gallus_gallus-2.1	XM_424534.2	-
Contig96.105	9031	1	199857826	199857924	-	NW_001471556.1	728771	728869	-	NP_001032348.1	GeneID:419070	CDS	Gallus_gallus-2.1	NM_001037271.1	-
Contig77.134	9031	4	92383269	92383475	-	NW_001471688.1	1017767	1017973	-	XP_420881.2	GeneID:422943	CDS	Gallus_gallus-2.1	XM_420881.2	-
Contig215.31	9031	5	232818	232890	-	NW_001471694.1	83700	83772	-	XP_423696.2	GeneID:426017	CDS	Gallus_gallus-2.1	XM_423696.2	-
Contig20.303	9031	9	18731989	18732123	-	NW_001471744.1	6168144	6168278	-	NP_001012949.1	GeneID:424973	CDS	Gallus_gallus-2.1	NM_001012931.1	-
Contig20.303	9031	9	18732756	18732952	-	NW_001471744.1	6168911	6169107	-	NP_001012949.1	GeneID:424973	CDS	Gallus_gallus-2.1	NM_001012931.1	-
Contig20.303	9031	9	18733458	18733613	-	NW_001471744.1	6169613	6169768	-	NP_001012949.1	GeneID:424973	CDS	Gallus_gallus-2.1	NM_001012931.1	-
Contig20.303	9031	9	18734121	18734350	-	NW_001471744.1	6170276	6170505	-	NP_001012949.1	GeneID:424973	CDS	Gallus_gallus-2.1	NM_001012931.1	-
Contig22.547	9031	2	136775573	136776310	-	NW_001471654.1	2524648	2525385	-	XP_427604.1	GeneID:430047	CDS	Gallus_gallus-2.1	XM_427604.2	-
Contig22.547	9031	2	136775573	136776310	-	NW_001471654.1	2524648	2525385	-	LOC430047	GeneID:430047	GENE	Gallus_gallus-2.1	-	protein;identical;N
Contig22.547	9031	2	136775573	136776310	-	NW_001471654.1	2524648	2525385	-	XM_427604.2	GeneID:430047	RNA	Gallus_gallus-2.1	XM_427604.2	protein;identical;N
Contig31.116	9031	13	17153635	17153682	-	NW_001471449.1	8601274	8601321	-	XP_001234781.1	GeneID:771504	CDS	Gallus_gallus-2.1	XM_001234780.1	-
Contig31.116	9031	13	17159375	17159583	-	NW_001471449.1	8607014	8607222	-	XM_001234010.1	GeneID:771537	UTR	Gallus_gallus-2.1	XM_001234010.1	-
Contig31.116	9031	13	17159584	17159617	-	NW_001471449.1	8607223	8607256	-	XP_001234011.1	GeneID:771537	CDS	Gallus_gallus-2.1	XM_001234010.1	-
Contig16.447	9031	1	137627919	137628485	-	NW_001471545.1	8885161	8885727	-	XM_001233981.1	GeneID:770646	UTR	Gallus_gallus-2.1	XM_001233981.1	-
Contig59.28	9031	24	4886153	4886234	-	NW_001471590.1	4886153	4886234	-	XP_417901.2	GeneID:419762	CDS	Gallus_gallus-2.1	XM_417901.2	-
Contig246.6	9031	25	114007	114174	-	NW_001471593.1	99116	99283	-	NP_001026764.1	GeneID:430741	CDS	Gallus_gallus-2.1	NM_001031593.1	-
Contig246.6	9031	25	114840	114953	-	NW_001471593.1	99949	100062	-	NP_001026764.1	GeneID:430741	CDS	Gallus_gallus-2.1	NM_001031593.1	-
Contig246.6	9031	25	115221	115355	-	NW_001471593.1	100330	100464	-	NP_001026764.1	GeneID:430741	CDS	Gallus_gallus-2.1	NM_001031593.1	-
Contig246.6	9031	25	116626	116736	-	NW_001471593.1	101735	101845	-	NP_001026764.1	GeneID:430741	CDS	Gallus_gallus-2.1	NM_001031593.1	-
Contig115.175	9031	1	7860452	7860667	+	NW_001471552.1	1340178	1340393	+	XP_416996.2	GeneID:418802	CDS	Gallus_gallus-2.1	XM_416996.2	-
Contig115.175	9031	1	7861056	7861229	+	NW_001471552.1	1340782	1340955	+	XP_416996.2	GeneID:418802	CDS	Gallus_gallus-2.1	XM_416996.2	-
Contig115.175	9031	1	7862249	7862316	+	NW_001471552.1	1341975	1342042	+	XP_416996.2	GeneID:418802	CDS	Gallus_gallus-2.1	XM_416996.2	-
Contig40.245	9031	8	4953898	4953981	-	NW_001471737.1	4953898	4953981	-	NM_204579.1	GeneID:395267	UTR	Gallus_gallus-2.1	NM_204579.1	-
Contig40.245	9031	8	4953982	4954318	-	NW_001471737.1	4953982	4954318	-	NP_989910.1	GeneID:395267	CDS	Gallus_gallus-2.1	NM_204579.1	-
Contig199.17	9031	6	33110501	33110510	+	NW_001471721.1	33398	33407	+	NP_001006506.1	GeneID:423949	CDS	Gallus_gallus-2.1	NM_001006506.1	-
Contig199.17	9031	6	33110511	33110834	+	NW_001471721.1	33408	33731	+	NM_001006506.1	GeneID:423949	UTR	Gallus_gallus-2.1	NM_001006506.1	-
Contig37.126	9031	11	11601745	11601870	-	NW_001471435.1	2601768	2601893	-	XP_414141.2	GeneID:415780	CDS	Gallus_gallus-2.1	XM_414141.2	-
Contig37.126	9031	11	11602781	11602911	-	NW_001471435.1	2602804	2602934	-	XP_414141.2	GeneID:415780	CDS	Gallus_gallus-2.1	XM_414141.2	-
Contig71.193	9031	6	22352253	22352309	-	NW_001471719.1	1159410	1159466	-	NP_990239.1	GeneID:395733	CDS	Gallus_gallus-2.1	NM_204908.1	-
Contig37.156	9031	11	11956115	11956251	-	NW_001471435.1	2956138	2956274	-	NM_001030571.1	GeneID:415784	UTR	Gallus_gallus-2.1	NM_001030571.1	-
Contig21.723	9031	2	117353245	117353302	-	NW_001471646.1	12481855	12481912	-	XP_419224.2	GeneID:421142	CDS	Gallus_gallus-2.1	XM_419224.2	-
Contig21.723	9031	2	117355079	117355167	-	NW_001471646.1	12483689	12483777	-	XP_419224.2	GeneID:421142	CDS	Gallus_gallus-2.1	XM_419224.2	-
Contig31.100	9031	13	17326725	17326742	+	NW_001471449.1	8774364	8774381	+	NM_204839.1	GeneID:395643	UTR	Gallus_gallus-2.1	NM_204839.1	-
Contig31.100	9031	13	17326743	17326835	+	NW_001471449.1	8774382	8774474	+	NP_990170.1	GeneID:395643	CDS	Gallus_gallus-2.1	NM_204839.1	-
Contig25.467	9031	2	133429032	133429208	-	NW_001471651.1	11392693	11392869	-	XP_418356.2	GeneID:420244	CDS	Gallus_gallus-2.1	XM_418356.2	-
Contig25.467	9031	2	133430519	133430674	-	NW_001471651.1	11394180	11394335	-	XP_418356.2	GeneID:420244	CDS	Gallus_gallus-2.1	XM_418356.2	-
Contig21.796	9031	2	117966193	117966330	-	NW_001471646.1	13094803	13094940	-	XP_419226.2	GeneID:421144	CDS	Gallus_gallus-2.1	XM_419226.2	-
Contig102.10	9031	6	33379389	33379487	-	NW_001471722.1	83580	83678	-	XP_421810.2	GeneID:423951	CDS	Gallus_gallus-2.1	XM_421810.2	-
Contig102.10	9031	6	33379741	33379880	-	NW_001471722.1	83932	84071	-	XP_421810.2	GeneID:423951	CDS	Gallus_gallus-2.1	XM_421810.2	-
Contig102.10	9031	6	33383065	33383362	-	NW_001471722.1	87256	87553	-	XP_421810.2	GeneID:423951	CDS	Gallus_gallus-2.1	XM_421810.2	-
Contig102.10	9031	6	33384265	33384444	-	NW_001471722.1	88456	88635	-	XP_421810.2	GeneID:423951	CDS	Gallus_gallus-2.1	XM_421810.2	-
Contig8.455	9031	1	117351106	117351198	-	NW_001471534.1	12840259	12840351	-	XP_416768.2	GeneID:418564	CDS	Gallus_gallus-2.1	XM_416768.2	-
Contig21.162	9031	2	111247992	111248180	+	NW_001471646.1	6376602	6376790	+	XP_419194.2	GeneID:421110	CDS	Gallus_gallus-2.1	XM_419194.2	-
Contig21.162	9031	2	111248511	111248739	+	NW_001471646.1	6377121	6377349	+	XP_419194.2	GeneID:421110	CDS	Gallus_gallus-2.1	XM_419194.2	-
Contig21.162	9031	2	111248858	111248991	+	NW_001471646.1	6377468	6377601	+	XP_419194.2	GeneID:421110	CDS	Gallus_gallus-2.1	XM_419194.2	-
Contig21.162	9031	2	111249338	111249430	+	NW_001471646.1	6377948	6378040	+	XP_419194.2	GeneID:421110	CDS	Gallus_gallus-2.1	XM_419194.2	-
Contig69.45	9031	10	11698723	11698848	-	NW_001471426.1	3130153	3130278	-	XP_413815.2	GeneID:373992	CDS	Gallus_gallus-2.1	XM_413815.2	-
Contig50.154	9031	1	82383496	82384263	-	NW_001471526.1	1751902	1752669	-	NM_001007972.1	GeneID:426544	UTR	Gallus_gallus-2.1	NM_001007972.1	-
Contig42.197	9031	15	6393589	6393695	-	NW_001471459.1	6393589	6393695	-	XP_415176.2	GeneID:426582	CDS	Gallus_gallus-2.1	XM_415176.2	-
Contig42.197	9031	15	6393892	6394043	-	NW_001471459.1	6393892	6394043	-	XP_415176.2	GeneID:426582	CDS	Gallus_gallus-2.1	XM_415176.2	-
Contig42.197	9031	15	6394124	6394347	-	NW_001471459.1	6394124	6394347	-	XP_415176.2	GeneID:426582	CDS	Gallus_gallus-2.1	XM_415176.2	-
Contig42.197	9031	15	6394666	6394873	-	NW_001471459.1	6394666	6394873	-	XP_415176.2	GeneID:426582	CDS	Gallus_gallus-2.1	XM_415176.2	-
Contig80.150	9031	1	20126977	20127066	-	NW_001471510.1	1224827	1224916	-	NM_001039270.1	GeneID:417733	UTR	Gallus_gallus-2.1	NM_001039270.1	-
Contig80.150	9031	1	20128354	20128428	-	NW_001471510.1	1226204	1226278	-	NM_001039270.1	GeneID:417733	UTR	Gallus_gallus-2.1	NM_001039270.1	-
Contig80.150	9031	1	20128429	20128548	-	NW_001471510.1	1226279	1226398	-	NP_001034359.1	GeneID:417733	CDS	Gallus_gallus-2.1	NM_001039270.1	-
Contig71.219	9031	6	22013503	22013686	-	NW_001471719.1	820660	820843	-	NP_001012924.1	GeneID:423815	CDS	Gallus_gallus-2.1	NM_001012906.1	-
Contig37.157	9031	11	11962987	11963099	-	NW_001471435.1	2963010	2963122	-	NP_001025742.1	GeneID:415784	CDS	Gallus_gallus-2.1	NM_001030571.1	-
Contig37.157	9031	11	11963192	11963285	-	NW_001471435.1	2963215	2963308	-	NP_001025742.1	GeneID:415784	CDS	Gallus_gallus-2.1	NM_001030571.1	-
Contig37.157	9031	11	11964134	11964294	-	NW_001471435.1	2964157	2964317	-	NP_001025742.1	GeneID:415784	CDS	Gallus_gallus-2.1	NM_001030571.1	-
Contig37.157	9031	11	11964840	11964939	-	NW_001471435.1	2964863	2964962	-	NP_001025742.1	GeneID:415784	CDS	Gallus_gallus-2.1	NM_001030571.1	-
Contig37.157	9031	11	11965726	11965847	-	NW_001471435.1	2965749	2965870	-	NP_001025742.1	GeneID:415784	CDS	Gallus_gallus-2.1	NM_001030571.1	-
Contig12.428	9031	12	15712683	15712808	-	NW_001471443.1	12233992	12234117	-	XP_423749.2	GeneID:426072	CDS	Gallus_gallus-2.1	XM_423749.2	-
Contig12.428	9031	12	15713238	15713384	-	NW_001471443.1	12234547	12234693	-	XP_423749.2	GeneID:426072	CDS	Gallus_gallus-2.1	XM_423749.2	-
Contig42.216	9031	15	6594552	6595634	-	NW_001471459.1	6594552	6595634	-	XP_423260.1	GeneID:425507	CDS	Gallus_gallus-2.1	XM_423260.2	-
Contig42.216	9031	15	6595635	6595692	-	NW_001471459.1	6595635	6595692	-	XM_423260.2	GeneID:425507	UTR	Gallus_gallus-2.1	XM_423260.2	-
Contig135.40	9031	11	746029	746090	+	NW_001471431.1	746029	746090	+	NP_001007971.1	GeneID:426495	CDS	Gallus_gallus-2.1	NM_001007970.1	-
Contig135.40	9031	11	746769	746875	+	NW_001471431.1	746769	746875	+	NP_001007971.1	GeneID:426495	CDS	Gallus_gallus-2.1	NM_001007970.1	-
Contig86.150	9031	3	39654887	39654997	+	NW_001471667.1	121367	121477	+	XP_419557.2	GeneID:430770	CDS	Gallus_gallus-2.1	XM_419557.2	-
Contig86.150	9031	3	39655508	39655586	+	NW_001471667.1	121988	122066	+	XP_419557.2	GeneID:430770	CDS	Gallus_gallus-2.1	XM_419557.2	-
Contig86.150	9031	3	39656739	39656922	+	NW_001471667.1	123219	123402	+	XP_419557.2	GeneID:430770	CDS	Gallus_gallus-2.1	XM_419557.2	-
Contig86.150	9031	3	39658478	39658603	+	NW_001471667.1	124958	125083	+	XP_419557.2	GeneID:430770	CDS	Gallus_gallus-2.1	XM_419557.2	-
Contig86.150	9031	3	39659947	39660106	+	NW_001471667.1	126427	126586	+	XP_419557.2	GeneID:430770	CDS	Gallus_gallus-2.1	XM_419557.2	-
Contig86.150	9031	3	39660498	39660554	+	NW_001471667.1	126978	127034	+	XP_419557.2	GeneID:430770	CDS	Gallus_gallus-2.1	XM_419557.2	-
Contig86.150	9031	3	39660903	39661037	+	NW_001471667.1	127383	127517	+	XP_419557.2	GeneID:430770	CDS	Gallus_gallus-2.1	XM_419557.2	-
Contig86.150	9031	3	39661008	39662279	-	NW_001471667.1	127488	128759	-	XM_423980.2	GeneID:426319	UTR	Gallus_gallus-2.1	XM_423980.2	-
Contig86.150	9031	3	39661038	39662147	+	NW_001471667.1	127518	128627	+	XM_419557.2	GeneID:430770	UTR	Gallus_gallus-2.1	XM_419557.2	-
Contig86.150	9031	3	39662280	39662372	-	NW_001471667.1	128760	128852	-	XP_423980.2	GeneID:426319	CDS	Gallus_gallus-2.1	XM_423980.2	-
Contig171.20	9031	5	19729740	19729833	-	NW_001471701.1	171579	171672	-	XP_421078.2	GeneID:423151	CDS	Gallus_gallus-2.1	XM_421078.2	-
Contig171.20	9031	5	19730644	19730753	-	NW_001471701.1	172483	172592	-	XP_421078.2	GeneID:423151	CDS	Gallus_gallus-2.1	XM_421078.2	-
Contig71.288	9031	6	21371108	21371596	-	NW_001471719.1	178265	178753	-	XP_421671.2	GeneID:423800	CDS	Gallus_gallus-2.1	XM_421671.2	-
Contig37.686	9031	11	17308008	17308112	+	NW_001471435.1	8308031	8308135	+	XP_423491.2	GeneID:425774	CDS	Gallus_gallus-2.1	XM_423491.2	-
Contig67.30	9031	1	165378516	165378998	-	NW_001471551.1	3930919	3931401	-	XM_001231367.1	GeneID:769045	UTR	Gallus_gallus-2.1	XM_001231367.1	-
Contig78.4	9031	14	12372253	12372319	+	NW_001471457.1	31727	31793	+	XP_001231360.1	GeneID:768437	CDS	Gallus_gallus-2.1	XM_001231359.1	-
Contig5.832	9031	2	80445304	80445388	+	NW_001471639.1	10221975	10222059	+	XM_001231950.1	GeneID:420928	UTR	Gallus_gallus-2.1	XM_001231950.1	-
Contig115.47	9031	1	6939351	6939364	+	NW_001471552.1	419077	419090	+	NM_204236.1	GeneID:374079	UTR	Gallus_gallus-2.1	NM_204236.1	-
Contig115.47	9031	1	6939365	6939530	+	NW_001471552.1	419091	419256	+	NP_989567.1	GeneID:374079	CDS	Gallus_gallus-2.1	NM_204236.1	-
Contig270.6	9031	6	20991281	20991372	-	NW_001471716.1	35195	35286	-	NP_989672.1	GeneID:374253	CDS	Gallus_gallus-2.1	NM_204341.1	-
Contig270.6	9031	6	20991863	20991984	-	NW_001471716.1	35777	35898	-	NP_989672.1	GeneID:374253	CDS	Gallus_gallus-2.1	NM_204341.1	-
Contig270.6	9031	6	20992896	20993082	-	NW_001471716.1	36810	36996	-	NP_989672.1	GeneID:374253	CDS	Gallus_gallus-2.1	NM_204341.1	-
Contig22.754	9031	2	134609156	134609193	-	NW_001471654.1	358231	358268	-	XP_427148.2	GeneID:429593	CDS	Gallus_gallus-2.1	XM_427148.2	-
Contig153.54	9031	27	3292056	3292124	+	NW_001471615.1	384300	384368	+	XP_418106.2	GeneID:395747	CDS	Gallus_gallus-2.1	XM_418106.2	-
Contig78.6	9031	14	12387665	12387789	+	NW_001471457.1	47139	47263	+	XP_001231360.1	GeneID:768437	CDS	Gallus_gallus-2.1	XM_001231359.1	-
Contig78.6	9031	14	12389099	12389249	+	NW_001471457.1	48573	48723	+	XP_001231360.1	GeneID:768437	CDS	Gallus_gallus-2.1	XM_001231359.1	-
Contig161.37	9031	28	2676714	2676826	+	NW_001471629.1	105876	105988	+	XP_001232989.1	GeneID:426622	CDS	Gallus_gallus-2.1	XM_001232988.1	-
Contig96.111	9031	1	199811853	199812585	-	NW_001471556.1	682798	683530	-	NM_001037271.1	GeneID:419070	UTR	Gallus_gallus-2.1	NM_001037271.1	-
Contig96.111	9031	1	199812586	199812701	-	NW_001471556.1	683531	683646	-	NP_001032348.1	GeneID:419070	CDS	Gallus_gallus-2.1	NM_001037271.1	-
Contig69.16	9031	10	11952113	11952282	-	NW_001471426.1	3383543	3383712	-	XP_413816.2	GeneID:415435	CDS	Gallus_gallus-2.1	XM_413816.2	-
Contig153.38	9031	27	3206503	3206729	+	NW_001471615.1	298747	298973	+	XP_423280.2	GeneID:425527	CDS	Gallus_gallus-2.1	XM_423280.2	-
Contig270.5	9031	6	20999294	20999518	-	NW_001471716.1	43208	43432	-	NP_989672.1	GeneID:374253	CDS	Gallus_gallus-2.1	NM_204341.1	-
Contig80.41	9031	1	21404439	21404525	-	NW_001471510.1	2502289	2502375	-	XP_001232493.1	GeneID:769256	CDS	Gallus_gallus-2.1	XM_001232492.1	-
Contig80.41	9031	1	21405167	21405330	-	NW_001471510.1	2503017	2503180	-	XP_001232493.1	GeneID:769256	CDS	Gallus_gallus-2.1	XM_001232492.1	-
Contig53.210	9031	1	4190718	4190960	+	NW_001471541.1	3728309	3728551	+	NP_001026012.1	GeneID:419107	CDS	Gallus_gallus-2.1	NM_001030841.1	-
Contig3.13	9031	1	197821150	197821329	+	NW_001471554.1	31814151	31814330	+	XP_425656.2	GeneID:428097	CDS	Gallus_gallus-2.1	XM_425656.2	-
Contig3.13	9031	1	197821834	197821923	+	NW_001471554.1	31814835	31814924	+	XP_425656.2	GeneID:428097	CDS	Gallus_gallus-2.1	XM_425656.2	-
Contig25.371	9031	2	132419269	132419312	+	NW_001471651.1	10382930	10382973	+	XP_001234682.1	GeneID:771408	CDS	Gallus_gallus-2.1	XM_001234681.1	-
Contig63.226	9031	15	7081975	7082026	-	NW_001471461.1	61520	61571	-	NP_989537.1	GeneID:374035	CDS	Gallus_gallus-2.1	NM_204206.1	-
Contig63.226	9031	15	7083512	7083557	-	NW_001471461.1	63057	63102	-	NP_989537.1	GeneID:374035	CDS	Gallus_gallus-2.1	NM_204206.1	-
Contig42.245	9031	15	6785080	6785143	-	NW_001471459.1	6785080	6785143	-	XP_415186.2	GeneID:416895	CDS	Gallus_gallus-2.1	XM_415186.2	-
Contig88.64	9031	2	100442421	100442597	+	NW_001471641.1	520767	520943	+	XP_419138.2	GeneID:421052	CDS	Gallus_gallus-2.1	XM_419138.2	-
Contig88.64	9031	2	100442773	100442856	+	NW_001471641.1	521119	521202	+	XP_419138.2	GeneID:421052	CDS	Gallus_gallus-2.1	XM_419138.2	-
Contig79.85	9031	3	60077073	60077184	-	NW_001471670.1	1801674	1801785	-	XP_001231544.1	GeneID:421705	CDS	Gallus_gallus-2.1	XM_001231543.1	-
Contig79.85	9031	3	60077073	60077184	-	NW_001471670.1	1801674	1801785	-	XP_419742.2	GeneID:421705	CDS	Gallus_gallus-2.1	XM_419742.2	-
Contig28.217	9031	17	7267579	7267685	-	NW_001471503.1	6767579	6767685	-	XP_425332.2	GeneID:427759	CDS	Gallus_gallus-2.1	XM_425332.2	-
Contig28.217	9031	17	7268065	7268184	-	NW_001471503.1	6768065	6768184	-	XP_425332.2	GeneID:427759	CDS	Gallus_gallus-2.1	XM_425332.2	-
Contig31.106	9031	13	17257934	17258059	+	NW_001471449.1	8705573	8705698	+	XP_001234794.1	GeneID:771520	CDS	Gallus_gallus-2.1	XM_001234793.1	-
Contig31.106	9031	13	17258472	17258669	+	NW_001471449.1	8706111	8706308	+	XP_001234794.1	GeneID:771520	CDS	Gallus_gallus-2.1	XM_001234793.1	-
Contig31.106	9031	13	17258670	17258813	+	NW_001471449.1	8706309	8706452	+	XM_001234793.1	GeneID:771520	UTR	Gallus_gallus-2.1	XM_001234793.1	-
Contig58.170	9031	10	12311538	12312869	-	NW_001471428.1	11175	12506	-	XP_001233697.1	GeneID:770357	CDS	Gallus_gallus-2.1	XM_001233696.1	-
Contig58.170	9031	10	12311538	12312869	-	NW_001471428.1	11175	12506	-	LOC770357	GeneID:770357	GENE	Gallus_gallus-2.1	-	mRNA;identical;N
Contig58.170	9031	10	12311538	12312869	-	NW_001471428.1	11175	12506	-	XM_001233696.1	GeneID:770357	RNA	Gallus_gallus-2.1	XM_001233696.1	mRNA;identical;N
Contig88.62	9031	2	100426873	100427021	+	NW_001471641.1	505219	505367	+	XP_419138.2	GeneID:421052	CDS	Gallus_gallus-2.1	XM_419138.2	-
Contig88.62	9031	2	100427764	100427937	+	NW_001471641.1	506110	506283	+	XP_419138.2	GeneID:421052	CDS	Gallus_gallus-2.1	XM_419138.2	-
Contig116.68	9031	1	79907692	79907800	+	NW_001471525.1	458458	458566	+	XP_416495.2	GeneID:418270	CDS	Gallus_gallus-2.1	XM_416495.2	-
Contig19.493	9031	7	19315513	19315754	-	NW_001471729.1	10509338	10509579	-	NM_204207.1	GeneID:374037	UTR	Gallus_gallus-2.1	NM_204207.1	-
Contig69.182	9031	10	10287169	10287290	-	NW_001471426.1	1718599	1718720	-	XP_413803.2	GeneID:415420	CDS	Gallus_gallus-2.1	XM_413803.2	-
Contig69.182	9031	10	10287562	10287748	-	NW_001471426.1	1718992	1719178	-	XP_413803.2	GeneID:415420	CDS	Gallus_gallus-2.1	XM_413803.2	-
Contig69.182	9031	10	10288090	10288225	-	NW_001471426.1	1719520	1719655	-	XP_413803.2	GeneID:415420	CDS	Gallus_gallus-2.1	XM_413803.2	-
Contig69.182	9031	10	10288768	10288902	-	NW_001471426.1	1720198	1720332	-	XP_413803.2	GeneID:415420	CDS	Gallus_gallus-2.1	XM_413803.2	-
Contig69.182	9031	10	10289172	10289266	-	NW_001471426.1	1720602	1720696	-	XP_413803.2	GeneID:415420	CDS	Gallus_gallus-2.1	XM_413803.2	-
Contig28.281	9031	17	6519027	6519084	+	NW_001471503.1	6019027	6019084	+	NP_001006199.1	GeneID:417184	CDS	Gallus_gallus-2.1	NM_001006199.1	-
Contig78.91	9031	14	12945837	12945897	-	NW_001471457.1	605311	605371	-	NP_001025815.1	GeneID:416656	CDS	Gallus_gallus-2.1	NM_001030644.1	-
Contig78.91	9031	14	12946294	12946348	-	NW_001471457.1	605768	605822	-	NP_001025815.1	GeneID:416656	CDS	Gallus_gallus-2.1	NM_001030644.1	-
Contig78.91	9031	14	12946650	12946766	-	NW_001471457.1	606124	606240	-	NP_001025815.1	GeneID:416656	CDS	Gallus_gallus-2.1	NM_001030644.1	-
Contig78.91	9031	14	12947249	12947313	-	NW_001471457.1	606723	606787	-	NP_001025815.1	GeneID:416656	CDS	Gallus_gallus-2.1	NM_001030644.1	-
Contig78.91	9031	14	12947888	12947981	-	NW_001471457.1	607362	607455	-	NP_001025815.1	GeneID:416656	CDS	Gallus_gallus-2.1	NM_001030644.1	-
Contig36.304	9031	4	62366909	62367047	+	NW_001471686.1	88086	88224	+	XP_420665.2	GeneID:422711	CDS	Gallus_gallus-2.1	XM_420665.2	-
Contig36.304	9031	4	62369071	62369213	+	NW_001471686.1	90248	90390	+	XP_420665.2	GeneID:422711	CDS	Gallus_gallus-2.1	XM_420665.2	-
Contig78.25	9031	14	12492212	12492628	-	NW_001471457.1	151686	152102	-	XR_026845.1	GeneID:426427	UTR	Gallus_gallus-2.1	XR_026845.1	-
Contig44.172	9031	3	41617027	41618184	-	NW_001471668.1	58120	59277	-	XM_419571.2	GeneID:421530	UTR	Gallus_gallus-2.1	XM_419571.2	-
Contig34.9	9031	5	17266720	17266785	+	NW_001471698.1	9257887	9257952	+	NM_001006473.1	GeneID:423111	UTR	Gallus_gallus-2.1	NM_001006473.1	-
Contig76.17	9031	2	119309106	119309201	+	NW_001471649.1	120668	120763	+	XP_001231271.1	GeneID:420166	CDS	Gallus_gallus-2.1	XM_001231270.1	-
Contig31.568	9031	13	10313344	10313544	-	NW_001471449.1	1760983	1761183	-	XP_414538.2	GeneID:416214	CDS	Gallus_gallus-2.1	XM_414538.2	-
Contig31.568	9031	13	10313886	10314009	-	NW_001471449.1	1761525	1761648	-	XP_414538.2	GeneID:416214	CDS	Gallus_gallus-2.1	XM_414538.2	-
Contig53.24	9031	1	6366602	6366854	+	NW_001471541.1	5904193	5904445	+	XP_417289.2	GeneID:419101	CDS	Gallus_gallus-2.1	XM_417289.2	-
Contig21.486	9031	2	114866868	114866979	-	NW_001471646.1	9995478	9995589	-	XR_027051.1	GeneID:430761	UTR	Gallus_gallus-2.1	XR_027051.1	-
Contig21.486	9031	2	114867061	114867255	-	NW_001471646.1	9995671	9995865	-	XR_027051.1	GeneID:430761	UTR	Gallus_gallus-2.1	XR_027051.1	-
Contig31.758	9031	13	8716922	8717461	+	NW_001471449.1	164561	165100	+	XP_414529.2	GeneID:416204	CDS	Gallus_gallus-2.1	XM_414529.2	-
Contig51.236	9031	11	6520747	6521046	-	NW_001471434.1	3332696	3332995	-	XM_429347.2	GeneID:415728	UTR	Gallus_gallus-2.1	XM_429347.2	-
Contig51.236	9031	11	6521047	6521285	-	NW_001471434.1	3332996	3333234	-	XP_429347.2	GeneID:415728	CDS	Gallus_gallus-2.1	XM_429347.2	-
Contig912.1	9031	27	3782962	3783042	+	NW_001471618.1	5502	5582	+	XP_423025.2	GeneID:425240	CDS	Gallus_gallus-2.1	XM_423025.2	-
Contig199.19	9031	6	33096862	33097013	+	NW_001471721.1	19759	19910	+	NP_001006506.1	GeneID:423949	CDS	Gallus_gallus-2.1	NM_001006506.1	-
Contig50.77	9031	1	81669547	81669615	-	NW_001471526.1	1037953	1038021	-	XM_416535.2	GeneID:418311	UTR	Gallus_gallus-2.1	XM_416535.2	-
Contig50.77	9031	1	81669616	81669671	-	NW_001471526.1	1038022	1038077	-	XP_416535.2	GeneID:418311	CDS	Gallus_gallus-2.1	XM_416535.2	-
Contig82.120	9031	5	19134498	19134877	+	NW_001471700.1	1719540	1719919	+	NM_205468.1	GeneID:396455	UTR	Gallus_gallus-2.1	NM_205468.1	-
Contig82.120	9031	5	19134878	19134991	+	NW_001471700.1	1719920	1720033	+	NP_990799.1	GeneID:396455	CDS	Gallus_gallus-2.1	NM_205468.1	-
Contig95.1	9031	22	2772157	2772229	+	NW_001471578.1	1435132	1435204	+	NM_001031397.1	GeneID:426792	UTR	Gallus_gallus-2.1	NM_001031397.1	-
Contig95.1	9031	22	2772230	2772286	+	NW_001471578.1	1435205	1435261	+	NP_001026568.1	GeneID:426792	CDS	Gallus_gallus-2.1	NM_001031397.1	-
Contig95.1	9031	22	2772385	2772479	+	NW_001471578.1	1435360	1435454	+	NP_001026568.1	GeneID:426792	CDS	Gallus_gallus-2.1	NM_001031397.1	-
Contig50.170	9031	1	82508492	82508602	-	NW_001471526.1	1876898	1877008	-	XP_416544.2	GeneID:418321	CDS	Gallus_gallus-2.1	XM_416544.2	-
Contig50.170	9031	1	82508900	82509005	-	NW_001471526.1	1877306	1877411	-	XP_416544.2	GeneID:418321	CDS	Gallus_gallus-2.1	XM_416544.2	-
Contig13.1138	9031	4	71825585	71825695	-	NW_001471687.1	564227	564337	-	XP_423827.2	GeneID:426162	CDS	Gallus_gallus-2.1	XM_423827.2	-
Contig13.1138	9031	4	71827187	71827278	-	NW_001471687.1	565829	565920	-	XP_423827.2	GeneID:426162	CDS	Gallus_gallus-2.1	XM_423827.2	-
Contig13.1138	9031	4	71828661	71828793	-	NW_001471687.1	567303	567435	-	XP_423827.2	GeneID:426162	CDS	Gallus_gallus-2.1	XM_423827.2	-
Contig13.1138	9031	4	71829210	71829314	-	NW_001471687.1	567852	567956	-	XP_423827.2	GeneID:426162	CDS	Gallus_gallus-2.1	XM_423827.2	-
Contig266.12	9031	25	693976	694060	-	NW_001471595.1	7331	7415	-	XP_424281.1	GeneID:426655	CDS	Gallus_gallus-2.1	XM_424281.2	-
Contig42.244	9031	15	6776040	6776121	-	NW_001471459.1	6776040	6776121	-	XP_415186.2	GeneID:416895	CDS	Gallus_gallus-2.1	XM_415186.2	-
Contig42.244	9031	15	6776709	6776820	-	NW_001471459.1	6776709	6776820	-	XP_415186.2	GeneID:416895	CDS	Gallus_gallus-2.1	XM_415186.2	-
Contig42.244	9031	15	6778293	6778400	-	NW_001471459.1	6778293	6778400	-	XP_415186.2	GeneID:416895	CDS	Gallus_gallus-2.1	XM_415186.2	-
Contig31.281	9031	13	14947855	14947987	-	NW_001471449.1	6395494	6395626	-	XP_414622.2	GeneID:416304	CDS	Gallus_gallus-2.1	XM_414622.2	-
Contig4.266	9031	1	52773735	52773863	+	NW_001471513.1	7405912	7406040	+	XP_416259.1	GeneID:418023	CDS	Gallus_gallus-2.1	XM_416259.2	-
Contig4.266	9031	1	52773992	52774186	+	NW_001471513.1	7406169	7406363	+	XP_416259.1	GeneID:418023	CDS	Gallus_gallus-2.1	XM_416259.2	-
Contig40.185	9031	8	4546969	4547065	-	NW_001471737.1	4546969	4547065	-	XP_422229.2	GeneID:424385	CDS	Gallus_gallus-2.1	XM_422229.2	-
Contig13.1142	9031	4	71784351	71784512	-	NW_001471687.1	522993	523154	-	XP_423827.2	GeneID:426162	CDS	Gallus_gallus-2.1	XM_423827.2	-
Contig63.224	9031	15	7106183	7106282	-	NW_001471461.1	85728	85827	-	XP_425275.2	GeneID:427700	CDS	Gallus_gallus-2.1	XM_425275.2	-
Contig63.224	9031	15	7106368	7106499	-	NW_001471461.1	85913	86044	-	XP_425275.2	GeneID:427700	CDS	Gallus_gallus-2.1	XM_425275.2	-
Contig51.272	9031	11	7027294	7027430	-	NW_001471434.1	3839243	3839379	-	NP_001025740.1	GeneID:415734	CDS	Gallus_gallus-2.1	NM_001030569.1	-
Contig7.806	9031	1	21942246	21942385	-	NW_001471512.1	210638	210777	-	XP_423623.2	GeneID:425938	CDS	Gallus_gallus-2.1	XM_423623.2	-
Contig7.806	9031	1	21942766	21942942	-	NW_001471512.1	211158	211334	-	XP_423623.2	GeneID:425938	CDS	Gallus_gallus-2.1	XM_423623.2	-
Contig7.806	9031	1	21943415	21943642	-	NW_001471512.1	211807	212034	-	XP_423623.2	GeneID:425938	CDS	Gallus_gallus-2.1	XM_423623.2	-
Contig42.219	9031	15	6624216	6624392	-	NW_001471459.1	6624216	6624392	-	XP_415181.2	GeneID:416890	CDS	Gallus_gallus-2.1	XM_415181.2	-
Contig42.219	9031	15	6625009	6625196	-	NW_001471459.1	6625009	6625196	-	XP_415181.2	GeneID:416890	CDS	Gallus_gallus-2.1	XM_415181.2	-
Contig42.219	9031	15	6626783	6626863	-	NW_001471459.1	6626783	6626863	-	XP_415181.2	GeneID:416890	CDS	Gallus_gallus-2.1	XM_415181.2	-
Contig56.15	9031	21	4975102	4975188	+	NW_001471571.1	4975102	4975188	+	NM_204143.1	GeneID:373942	UTR	Gallus_gallus-2.1	NM_204143.1	-
Contig56.15	9031	21	4975189	4975424	+	NW_001471571.1	4975189	4975424	+	NP_989474.1	GeneID:373942	CDS	Gallus_gallus-2.1	NM_204143.1	-
Contig40.297	9031	8	5436134	5436293	-	NW_001471737.1	5436134	5436293	-	NP_990077.1	GeneID:395505	CDS	Gallus_gallus-2.1	NM_204746.1	-
Contig42.199	9031	15	6422116	6422257	-	NW_001471459.1	6422116	6422257	-	XP_415176.2	GeneID:426582	CDS	Gallus_gallus-2.1	XM_415176.2	-
Contig42.199	9031	15	6422411	6422546	-	NW_001471459.1	6422411	6422546	-	XP_415176.2	GeneID:426582	CDS	Gallus_gallus-2.1	XM_415176.2	-
Contig42.199	9031	15	6422797	6422972	-	NW_001471459.1	6422797	6422972	-	XP_415176.2	GeneID:426582	CDS	Gallus_gallus-2.1	XM_415176.2	-
Contig42.199	9031	15	6423476	6423564	-	NW_001471459.1	6423476	6423564	-	XP_415176.2	GeneID:426582	CDS	Gallus_gallus-2.1	XM_415176.2	-
Contig42.199	9031	15	6423649	6423753	-	NW_001471459.1	6423649	6423753	-	XP_415176.2	GeneID:426582	CDS	Gallus_gallus-2.1	XM_415176.2	-
Contig42.199	9031	15	6423909	6424079	-	NW_001471459.1	6423909	6424079	-	XP_415176.2	GeneID:426582	CDS	Gallus_gallus-2.1	XM_415176.2	-
Contig42.199	9031	15	6424324	6424561	-	NW_001471459.1	6424324	6424561	-	XP_001235318.1	GeneID:772143	CDS	Gallus_gallus-2.1	XM_001235317.1	-
Contig42.199	9031	15	6424903	6425066	-	NW_001471459.1	6424903	6425066	-	XP_001235318.1	GeneID:772143	CDS	Gallus_gallus-2.1	XM_001235317.1	-
Contig42.199	9031	15	6425678	6425782	-	NW_001471459.1	6425678	6425782	-	XP_001235318.1	GeneID:772143	CDS	Gallus_gallus-2.1	XM_001235317.1	-
Contig42.199	9031	15	6426966	6427085	-	NW_001471459.1	6426966	6427085	-	XP_001235318.1	GeneID:772143	CDS	Gallus_gallus-2.1	XM_001235317.1	-
Contig264.7	9031	5	29428889	29429018	-	NW_001471709.1	29533	29662	-	XP_423893.2	GeneID:426230	CDS	Gallus_gallus-2.1	XM_423893.2	-
Contig264.7	9031	5	29429622	29429730	-	NW_001471709.1	30266	30374	-	XP_423893.2	GeneID:426230	CDS	Gallus_gallus-2.1	XM_423893.2	-
Contig264.7	9031	5	29430129	29430306	-	NW_001471709.1	30773	30950	-	XP_423893.2	GeneID:426230	CDS	Gallus_gallus-2.1	XM_423893.2	-
Contig264.7	9031	5	29431179	29431320	-	NW_001471709.1	31823	31964	-	XP_423893.2	GeneID:426230	CDS	Gallus_gallus-2.1	XM_423893.2	-
Contig31.107	9031	13	17250025	17250126	+	NW_001471449.1	8697664	8697765	+	NP_001007084.1	GeneID:474356	CDS	Gallus_gallus-2.1	NM_001007083.1	-
Contig28.310	9031	17	6303296	6303405	-	NW_001471503.1	5803296	5803405	-	XP_415469.2	GeneID:417187	CDS	Gallus_gallus-2.1	XM_415469.2	-
Contig105.73	9031	24	5287401	5287517	-	NW_001471591.1	208573	208689	-	XP_417903.2	GeneID:419764	CDS	Gallus_gallus-2.1	XM_417903.2	-
Contig105.73	9031	24	5288735	5288803	-	NW_001471591.1	209907	209975	-	XP_417903.2	GeneID:419764	CDS	Gallus_gallus-2.1	XM_417903.2	-
Contig78.60	9031	14	12764141	12764197	+	NW_001471457.1	423615	423671	+	NP_001026530.1	GeneID:426121	CDS	Gallus_gallus-2.1	NM_001031359.1	-
Contig78.60	9031	14	12764408	12764542	+	NW_001471457.1	423882	424016	+	NP_001026530.1	GeneID:426121	CDS	Gallus_gallus-2.1	NM_001031359.1	-
Contig78.60	9031	14	12765183	12765269	+	NW_001471457.1	424657	424743	+	NP_001026530.1	GeneID:426121	CDS	Gallus_gallus-2.1	NM_001031359.1	-
Contig400.2	9031	2	114183436	114183565	-	NW_001471646.1	9312046	9312175	-	XP_419205.2	GeneID:421123	CDS	Gallus_gallus-2.1	XM_419205.2	-
Contig400.2	9031	2	114183701	114183732	-	NW_001471646.1	9312311	9312342	-	XP_419205.2	GeneID:421123	CDS	Gallus_gallus-2.1	XM_419205.2	-
Contig400.2	9031	2	114183834	114183910	-	NW_001471646.1	9312444	9312520	-	XP_419205.2	GeneID:421123	CDS	Gallus_gallus-2.1	XM_419205.2	-
Contig400.2	9031	2	114185272	114185347	-	NW_001471646.1	9313882	9313957	-	XP_419205.2	GeneID:421123	CDS	Gallus_gallus-2.1	XM_419205.2	-
Contig7.586	9031	1	23834276	23834635	-	NW_001471512.1	2102668	2103027	-	XM_001231708.1	GeneID:769134	UTR	Gallus_gallus-2.1	XM_001231708.1	-
Contig7.586	9031	1	23834478	23834621	-	NW_001471512.1	2102870	2103013	-	XM_001231762.1	GeneID:769134	UTR	Gallus_gallus-2.1	XM_001231762.1	-
Contig7.586	9031	1	23834622	23834685	-	NW_001471512.1	2103014	2103077	-	XP_001231763.1	GeneID:769134	CDS	Gallus_gallus-2.1	XM_001231762.1	-
Contig7.586	9031	1	23834636	23834685	-	NW_001471512.1	2103028	2103077	-	XP_001231709.1	GeneID:769134	CDS	Gallus_gallus-2.1	XM_001231708.1	-
Contig13.156	9031	4	88045035	88045181	+	NW_001471687.1	16783677	16783823	+	XP_001234956.1	GeneID:771709	CDS	Gallus_gallus-2.1	XM_001234955.1	-
Contig13.156	9031	4	88046070	88046219	+	NW_001471687.1	16784712	16784861	+	XP_001234956.1	GeneID:771709	CDS	Gallus_gallus-2.1	XM_001234955.1	-
Contig22.454	9031	2	137856813	137856967	-	NW_001471654.1	3605888	3606042	-	XR_026944.1	GeneID:428379	UTR	Gallus_gallus-2.1	XR_026944.1	-
Contig26.200	9031	3	56903437	56903519	-	NW_001471669.1	9007425	9007507	-	XM_001232819.1	GeneID:770227	UTR	Gallus_gallus-2.1	XM_001232819.1	-
Contig56.57	9031	21	4617265	4617349	-	NW_001471571.1	4617265	4617349	-	XP_417626.2	GeneID:419469	CDS	Gallus_gallus-2.1	XM_417626.2	-
Contig56.57	9031	21	4617705	4617795	-	NW_001471571.1	4617705	4617795	-	XP_417626.2	GeneID:419469	CDS	Gallus_gallus-2.1	XM_417626.2	-
Contig56.57	9031	21	4618005	4618348	-	NW_001471571.1	4618005	4618348	-	XP_417626.2	GeneID:419469	CDS	Gallus_gallus-2.1	XM_417626.2	-
Contig56.57	9031	21	4618614	4618742	-	NW_001471571.1	4618614	4618742	-	XP_417626.2	GeneID:419469	CDS	Gallus_gallus-2.1	XM_417626.2	-
Contig56.57	9031	21	4618923	4619048	-	NW_001471571.1	4618923	4619048	-	XP_417626.2	GeneID:419469	CDS	Gallus_gallus-2.1	XM_417626.2	-
Contig56.57	9031	21	4619660	4619798	-	NW_001471571.1	4619660	4619798	-	XP_417626.2	GeneID:419469	CDS	Gallus_gallus-2.1	XM_417626.2	-
Contig5.570	9031	2	77487444	77487486	+	NW_001471639.1	7264115	7264157	+	XP_419001.2	GeneID:420914	CDS	Gallus_gallus-2.1	XM_419001.2	-
Contig5.570	9031	2	77488115	77488257	+	NW_001471639.1	7264786	7264928	+	XP_419001.2	GeneID:420914	CDS	Gallus_gallus-2.1	XM_419001.2	-
Contig37.653	9031	11	16980883	16980928	+	NW_001471435.1	7980906	7980951	+	NP_001038135.1	GeneID:693246	CDS	Gallus_gallus-2.1	NM_001044670.1	-
Contig116.45	9031	1	80113098	80113218	-	NW_001471525.1	663864	663984	-	XP_416501.2	GeneID:418276	CDS	Gallus_gallus-2.1	XM_416501.2	-
Contig116.45	9031	1	80114050	80114210	-	NW_001471525.1	664816	664976	-	XP_416501.2	GeneID:418276	CDS	Gallus_gallus-2.1	XM_416501.2	-
Contig48.181	9031	1	12091954	12092000	-	NW_001471565.1	2067298	2067344	-	NP_001025902.1	GeneID:417730	CDS	Gallus_gallus-2.1	NM_001030731.1	-
Contig48.181	9031	1	12092396	12092487	-	NW_001471565.1	2067740	2067831	-	NP_001025902.1	GeneID:417730	CDS	Gallus_gallus-2.1	NM_001030731.1	-
Contig48.181	9031	1	12092611	12092790	-	NW_001471565.1	2067955	2068134	-	NP_001025902.1	GeneID:417730	CDS	Gallus_gallus-2.1	NM_001030731.1	-
Contig76.94	9031	2	120289030	120289189	+	NW_001471649.1	1100592	1100751	+	XP_001232049.1	GeneID:768894	CDS	Gallus_gallus-2.1	XM_001232048.1	-
Contig5.251	9031	2	73595546	73595665	+	NW_001471639.1	3372217	3372336	+	NP_999838.1	GeneID:408049	CDS	Gallus_gallus-2.1	NM_214673.1	-
Contig37.781	9031	11	18381841	18381953	-	NW_001471435.1	9381864	9381976	-	XP_414174.2	GeneID:415812	CDS	Gallus_gallus-2.1	XM_414174.2	-
Contig178.14	9031	13	8266516	8266717	-	NW_001471448.1	130098	130299	-	XP_424256.2	GeneID:426627	CDS	Gallus_gallus-2.1	XM_424256.2	-
Contig178.14	9031	13	8266812	8266955	-	NW_001471448.1	130394	130537	-	XP_424256.2	GeneID:426627	CDS	Gallus_gallus-2.1	XM_424256.2	-
Contig178.14	9031	13	8267272	8267377	-	NW_001471448.1	130854	130959	-	XP_424256.2	GeneID:426627	CDS	Gallus_gallus-2.1	XM_424256.2	-
Contig69.162	9031	10	10471622	10472038	+	NW_001471426.1	1903052	1903468	+	XP_413808.2	GeneID:415425	CDS	Gallus_gallus-2.1	XM_413808.2	-
Contig69.162	9031	10	10472413	10472597	+	NW_001471426.1	1903843	1904027	+	XP_413808.2	GeneID:415425	CDS	Gallus_gallus-2.1	XM_413808.2	-
Contig69.162	9031	10	10473005	10473162	+	NW_001471426.1	1904435	1904592	+	XP_413808.2	GeneID:415425	CDS	Gallus_gallus-2.1	XM_413808.2	-
Contig69.162	9031	10	10473513	10473673	+	NW_001471426.1	1904943	1905103	+	XP_413808.2	GeneID:415425	CDS	Gallus_gallus-2.1	XM_413808.2	-
Contig215.40	9031	5	185954	186030	-	NW_001471694.1	36836	36912	-	XP_420899.2	GeneID:422966	CDS	Gallus_gallus-2.1	XM_420899.2	-
Contig215.40	9031	5	186388	186583	-	NW_001471694.1	37270	37465	-	XP_420899.2	GeneID:422966	CDS	Gallus_gallus-2.1	XM_420899.2	-
Contig489.1	9031	6	21170875	21171003	+	NW_001471718.1	2049	2177	+	XP_001231569.1	GeneID:768562	CDS	Gallus_gallus-2.1	XM_001231568.1	-
Contig489.1	9031	6	21171314	21171423	+	NW_001471718.1	2488	2597	+	XP_001231569.1	GeneID:768562	CDS	Gallus_gallus-2.1	XM_001231568.1	-
Contig489.1	9031	6	21172993	21173251	+	NW_001471718.1	4167	4425	+	XP_001231569.1	GeneID:768562	CDS	Gallus_gallus-2.1	XM_001231568.1	-
Contig489.1	9031	6	21174157	21174225	+	NW_001471718.1	5331	5399	+	XP_001231569.1	GeneID:768562	CDS	Gallus_gallus-2.1	XM_001231568.1	-
Contig13.576	9031	4	77755154	77755225	-	NW_001471687.1	6493796	6493867	-	XP_001232041.1	GeneID:373967	CDS	Gallus_gallus-2.1	XM_001232040.1	-
Contig13.576	9031	4	77755154	77755225	-	NW_001471687.1	6493796	6493867	-	XP_001232066.1	GeneID:373967	CDS	Gallus_gallus-2.1	XM_001232065.1	-
Contig19.502	9031	7	19415494	19416215	+	NW_001471729.1	10609319	10610040	+	XP_001235005.1	GeneID:771767	CDS	Gallus_gallus-2.1	XM_001235004.1	-
Contig76.169	9031	2	121085241	121085370	-	NW_001471649.1	1896803	1896932	-	XP_001231578.1	GeneID:420176	CDS	Gallus_gallus-2.1	XM_001231577.1	-
Contig76.169	9031	2	121085965	121086180	-	NW_001471649.1	1897527	1897742	-	XP_001231578.1	GeneID:420176	CDS	Gallus_gallus-2.1	XM_001231577.1	-
Contig79.86	9031	3	60068257	60068341	-	NW_001471670.1	1792858	1792942	-	XP_001231544.1	GeneID:421705	CDS	Gallus_gallus-2.1	XM_001231543.1	-
Contig79.86	9031	3	60068257	60068341	-	NW_001471670.1	1792858	1792942	-	XP_419742.2	GeneID:421705	CDS	Gallus_gallus-2.1	XM_419742.2	-
Contig20.304	9031	9	18739330	18739456	-	NW_001471744.1	6175485	6175611	-	NP_001012949.1	GeneID:424973	CDS	Gallus_gallus-2.1	NM_001012931.1	-
Contig20.304	9031	9	18740952	18741073	-	NW_001471744.1	6177107	6177228	-	NP_001012949.1	GeneID:424973	CDS	Gallus_gallus-2.1	NM_001012931.1	-
Contig5.640	9031	2	78144998	78145270	-	NW_001471639.1	7921669	7921941	-	XP_001233175.1	GeneID:769855	CDS	Gallus_gallus-2.1	XM_001233174.1	-
Contig88.162	9031	2	101278099	101278110	-	NW_001471641.1	1356445	1356456	-	XP_423591.2	GeneID:425900	CDS	Gallus_gallus-2.1	XM_423591.2	-
Contig55.9	9031	10	8438208	8438272	-	NW_001471425.1	4558589	4558653	-	NP_990706.1	GeneID:396334	CDS	Gallus_gallus-2.1	NM_205375.1	-
Contig55.9	9031	10	8439875	8440019	-	NW_001471425.1	4560256	4560400	-	NP_990706.1	GeneID:396334	CDS	Gallus_gallus-2.1	NM_205375.1	-
Contig55.9	9031	10	8440346	8440485	-	NW_001471425.1	4560727	4560866	-	NP_990706.1	GeneID:396334	CDS	Gallus_gallus-2.1	NM_205375.1	-
Contig3.465	9031	1	193531789	193531896	+	NW_001471554.1	27524790	27524897	+	XP_001235479.1	GeneID:772327	CDS	Gallus_gallus-2.1	XM_001235478.1	-
Contig3.465	9031	1	193532187	193532306	+	NW_001471554.1	27525188	27525307	+	XP_001235479.1	GeneID:772327	CDS	Gallus_gallus-2.1	XM_001235478.1	-
Contig3.465	9031	1	193532886	193533021	+	NW_001471554.1	27525887	27526022	+	XP_001235479.1	GeneID:772327	CDS	Gallus_gallus-2.1	XM_001235478.1	-
Contig5.959	9031	2	82016466	82016589	-	NW_001471639.1	11793137	11793260	-	XP_001233759.1	GeneID:770425	CDS	Gallus_gallus-2.1	XM_001233758.1	-
Contig1.44	9031	3	61347979	61348106	-	NW_001471671.1	430988	431115	-	XP_419749.2	GeneID:421712	CDS	Gallus_gallus-2.1	XM_419749.2	-
Contig1.44	9031	3	61351563	61351801	-	NW_001471671.1	434572	434810	-	XP_419749.2	GeneID:421712	CDS	Gallus_gallus-2.1	XM_419749.2	-
Contig1.44	9031	3	61352226	61352359	-	NW_001471671.1	435235	435368	-	XP_419749.2	GeneID:421712	CDS	Gallus_gallus-2.1	XM_419749.2	-
Contig1.44	9031	3	61353516	61353700	-	NW_001471671.1	436525	436709	-	XP_419749.2	GeneID:421712	CDS	Gallus_gallus-2.1	XM_419749.2	-
Contig40.143	9031	8	4269531	4269628	+	NW_001471737.1	4269531	4269628	+	XP_422224.2	GeneID:424379	CDS	Gallus_gallus-2.1	XM_422224.2	-
Contig5.955	9031	2	81985384	81985542	-	NW_001471639.1	11762055	11762213	-	XP_001233759.1	GeneID:770425	CDS	Gallus_gallus-2.1	XM_001233758.1	-
Contig6.761	9031	4	62243755	62243827	-	NW_001471685.1	23667239	23667311	-	XP_420664.2	GeneID:395113	CDS	Gallus_gallus-2.1	XM_420664.2	-
Contig21.568	9031	2	115825556	115825731	-	NW_001471646.1	10954166	10954341	-	NP_001001753.1	GeneID:414834	CDS	Gallus_gallus-2.1	NM_001001753.1	-
Contig21.568	9031	2	115826407	115826537	-	NW_001471646.1	10955017	10955147	-	NP_001001753.1	GeneID:414834	CDS	Gallus_gallus-2.1	NM_001001753.1	-
Contig102.165	9031	6	34642887	34643009	-	NW_001471722.1	1347078	1347200	-	XP_421818.2	GeneID:423959	CDS	Gallus_gallus-2.1	XM_421818.2	-
Contig102.165	9031	6	34643092	34643967	-	NW_001471722.1	1347283	1348158	-	XP_421818.2	GeneID:423959	CDS	Gallus_gallus-2.1	XM_421818.2	-
Contig209.17	9031	2	102025674	102025737	-	NW_001471644.1	51190	51253	-	XP_426785.2	GeneID:429229	CDS	Gallus_gallus-2.1	XM_426785.2	-
Contig19.155	9031	7	13784496	13784651	-	NW_001471729.1	4978321	4978476	-	NP_989615.1	GeneID:374157	CDS	Gallus_gallus-2.1	NM_204284.1	-
Contig69.51	9031	10	11637640	11637756	+	NW_001471426.1	3069070	3069186	+	XM_001232032.1	GeneID:769338	UTR	Gallus_gallus-2.1	XM_001232032.1	-
Contig69.51	9031	10	11638201	11638202	+	NW_001471426.1	3069631	3069632	+	XM_001232032.1	GeneID:769338	UTR	Gallus_gallus-2.1	XM_001232032.1	-
Contig69.51	9031	10	11638203	11638363	+	NW_001471426.1	3069633	3069793	+	XP_001232033.1	GeneID:769338	CDS	Gallus_gallus-2.1	XM_001232032.1	-
Contig69.51	9031	10	11638698	11638789	+	NW_001471426.1	3070128	3070219	+	XP_001232033.1	GeneID:769338	CDS	Gallus_gallus-2.1	XM_001232032.1	-
Contig69.51	9031	10	11639667	11639711	+	NW_001471426.1	3071097	3071141	+	XP_001232033.1	GeneID:769338	CDS	Gallus_gallus-2.1	XM_001232032.1	-
Contig31.434	9031	13	13696982	13697207	-	NW_001471449.1	5144621	5144846	-	XP_424158.2	GeneID:426519	CDS	Gallus_gallus-2.1	XM_424158.2	-
Contig31.434	9031	13	13697208	13697232	-	NW_001471449.1	5144847	5144871	-	XM_424158.2	GeneID:426519	UTR	Gallus_gallus-2.1	XM_424158.2	-
Contig199.21	9031	6	33086623	33086674	+	NW_001471721.1	9520	9571	+	XP_001231261.1	GeneID:768381	CDS	Gallus_gallus-2.1	XM_001231260.1	-
Contig199.21	9031	6	33086753	33086871	+	NW_001471721.1	9650	9768	+	XP_001231298.1	GeneID:768405	CDS	Gallus_gallus-2.1	XM_001231297.1	-
Contig213.4	9031	25	1628711	1628886	-	NW_001471602.1	140962	141137	-	XR_026720.1	GeneID:425074	UTR	Gallus_gallus-2.1	XR_026720.1	-
Contig213.4	9031	25	1629219	1629345	-	NW_001471602.1	141470	141596	-	XR_026720.1	GeneID:425074	UTR	Gallus_gallus-2.1	XR_026720.1	-
Contig213.4	9031	25	1630005	1630057	-	NW_001471602.1	142256	142308	-	XR_026720.1	GeneID:425074	UTR	Gallus_gallus-2.1	XR_026720.1	-
Contig1708.4	9031	16	185316	185444	-	NW_001471476.1	3513	3641	-	XR_026881.1	GeneID:425771	UTR	Gallus_gallus-2.1	XR_026881.1	-
Contig265.20	9031	25	1678657	1678740	-	NW_001471604.1	22776	22859	-	NP_001026561.1	GeneID:426667	CDS	Gallus_gallus-2.1	NM_001031390.1	-
Contig265.20	9031	25	1679231	1679377	-	NW_001471604.1	23350	23496	-	NP_001026561.1	GeneID:426667	CDS	Gallus_gallus-2.1	NM_001031390.1	-
Contig31.719	9031	13	9070564	9070669	+	NW_001471449.1	518203	518308	+	XP_001231438.1	GeneID:396400	CDS	Gallus_gallus-2.1	XM_001231437.1	-
Contig31.719	9031	13	9071451	9071623	+	NW_001471449.1	519090	519262	+	XP_001231438.1	GeneID:396400	CDS	Gallus_gallus-2.1	XM_001231437.1	-
Contig31.719	9031	13	9071451	9071455	+	NW_001471449.1	519090	519094	+	XM_414531.2	GeneID:396400	UTR	Gallus_gallus-2.1	XM_414531.2	-
Contig31.719	9031	13	9071456	9071623	+	NW_001471449.1	519095	519262	+	XP_414531.2	GeneID:396400	CDS	Gallus_gallus-2.1	XM_414531.2	-
Contig31.719	9031	13	9072290	9072430	+	NW_001471449.1	519929	520069	+	XP_001231438.1	GeneID:396400	CDS	Gallus_gallus-2.1	XM_001231437.1	-
Contig31.719	9031	13	9072290	9072430	+	NW_001471449.1	519929	520069	+	XP_414531.2	GeneID:396400	CDS	Gallus_gallus-2.1	XM_414531.2	-
Contig171.26	9031	5	19757426	19757569	-	NW_001471701.1	199265	199408	-	XP_414007.2	GeneID:415641	CDS	Gallus_gallus-2.1	XM_414007.2	-
Contig5.555	9031	2	77321062	77321086	+	NW_001471639.1	7097733	7097757	+	XP_419000.2	GeneID:420913	CDS	Gallus_gallus-2.1	XM_419000.2	-
Contig5.555	9031	2	77321369	77321408	+	NW_001471639.1	7098040	7098079	+	XP_419000.2	GeneID:420913	CDS	Gallus_gallus-2.1	XM_419000.2	-
Contig88.61	9031	2	100422072	100422132	+	NW_001471641.1	500418	500478	+	XP_419138.2	GeneID:421052	CDS	Gallus_gallus-2.1	XM_419138.2	-
Contig88.61	9031	2	100422417	100422505	+	NW_001471641.1	500763	500851	+	XP_419138.2	GeneID:421052	CDS	Gallus_gallus-2.1	XM_419138.2	-
Contig82.116	9031	5	19096491	19096712	+	NW_001471700.1	1681533	1681754	+	XP_421074.2	GeneID:423147	CDS	Gallus_gallus-2.1	XM_421074.2	-
Contig82.116	9031	5	19097347	19097493	+	NW_001471700.1	1682389	1682535	+	XP_421074.2	GeneID:423147	CDS	Gallus_gallus-2.1	XM_421074.2	-
Contig82.116	9031	5	19098201	19098335	+	NW_001471700.1	1683243	1683377	+	XP_421074.2	GeneID:423147	CDS	Gallus_gallus-2.1	XM_421074.2	-
Contig82.116	9031	5	19099352	19099435	+	NW_001471700.1	1684394	1684477	+	XP_421074.2	GeneID:423147	CDS	Gallus_gallus-2.1	XM_421074.2	-
Contig82.116	9031	5	19100018	19100149	+	NW_001471700.1	1685060	1685191	+	XP_421074.2	GeneID:423147	CDS	Gallus_gallus-2.1	XM_421074.2	-
Contig76.11	9031	2	119266082	119266101	+	NW_001471649.1	77644	77663	+	XP_425918.2	GeneID:428358	CDS	Gallus_gallus-2.1	XM_425918.2	-
Contig76.11	9031	2	119266457	119266670	+	NW_001471649.1	78019	78232	+	XP_425918.2	GeneID:428358	CDS	Gallus_gallus-2.1	XM_425918.2	-
Contig42.236	9031	15	6724415	6724483	-	NW_001471459.1	6724415	6724483	-	XP_425274.2	GeneID:427699	CDS	Gallus_gallus-2.1	XM_425274.2	-
Contig42.236	9031	15	6726550	6726671	-	NW_001471459.1	6726550	6726671	-	XP_425274.2	GeneID:427699	CDS	Gallus_gallus-2.1	XM_425274.2	-
Contig42.236	9031	15	6727263	6727327	-	NW_001471459.1	6727263	6727327	-	XP_425274.2	GeneID:427699	CDS	Gallus_gallus-2.1	XM_425274.2	-
Contig20.310	9031	9	18787934	18788015	-	NW_001471744.1	6224089	6224170	-	NP_001004410.1	GeneID:424971	CDS	Gallus_gallus-2.1	NM_001004410.1	-
Contig20.310	9031	9	18788093	18788217	-	NW_001471744.1	6224248	6224372	-	NP_001004410.1	GeneID:424971	CDS	Gallus_gallus-2.1	NM_001004410.1	-
Contig1.290	9031	3	63982368	63982495	-	NW_001471671.1	3065377	3065504	-	XP_419760.2	GeneID:421724	CDS	Gallus_gallus-2.1	XM_419760.2	-
Contig1.290	9031	3	63982723	63982831	-	NW_001471671.1	3065732	3065840	-	XP_419760.2	GeneID:421724	CDS	Gallus_gallus-2.1	XM_419760.2	-
Contig28.545	9031	17	3674344	3674444	-	NW_001471503.1	3174344	3174444	-	XR_027091.1	GeneID:417242	UTR	Gallus_gallus-2.1	XR_027091.1	-
Contig5.647	9031	2	78197150	78197397	-	NW_001471639.1	7973821	7974068	-	XP_419004.2	GeneID:420919	CDS	Gallus_gallus-2.1	XM_419004.2	-
Contig270.1	9031	6	21033691	21033797	+	NW_001471716.1	77605	77711	+	XM_423102.2	GeneID:425328	UTR	Gallus_gallus-2.1	XM_423102.2	-
Contig270.1	9031	6	21035373	21035373	+	NW_001471716.1	79287	79287	+	XM_423102.2	GeneID:425328	UTR	Gallus_gallus-2.1	XM_423102.2	-
Contig88.154	9031	2	101199887	101200130	-	NW_001471641.1	1278233	1278476	-	NP_001026746.1	GeneID:429466	CDS	Gallus_gallus-2.1	NM_001031575.1	-
Contig88.154	9031	2	101200131	101200180	-	NW_001471641.1	1278477	1278526	-	NM_001031575.1	GeneID:429466	UTR	Gallus_gallus-2.1	NM_001031575.1	-
Contig40.344	9031	8	5747852	5747858	+	NW_001471737.1	5747852	5747858	+	XM_001232859.1	GeneID:424404	UTR	Gallus_gallus-2.1	XM_001232859.1	-
Contig40.344	9031	8	5747859	5747975	+	NW_001471737.1	5747859	5747975	+	XP_001232860.1	GeneID:424404	CDS	Gallus_gallus-2.1	XM_001232859.1	-
Contig3.342	9031	1	194886577	194886744	+	NW_001471554.1	28879578	28879745	+	XP_423016.2	GeneID:425232	CDS	Gallus_gallus-2.1	XM_423016.2	-
Contig20.309	9031	9	18779505	18779656	-	NW_001471744.1	6215660	6215811	-	NP_001004410.1	GeneID:424971	CDS	Gallus_gallus-2.1	NM_001004410.1	-
Contig20.309	9031	9	18779814	18779931	-	NW_001471744.1	6215969	6216086	-	NP_001004410.1	GeneID:424971	CDS	Gallus_gallus-2.1	NM_001004410.1	-
Contig20.309	9031	9	18780410	18780580	-	NW_001471744.1	6216565	6216735	-	NP_001004410.1	GeneID:424971	CDS	Gallus_gallus-2.1	NM_001004410.1	-
Contig20.309	9031	9	18782079	18782157	-	NW_001471744.1	6218234	6218312	-	NP_001004410.1	GeneID:424971	CDS	Gallus_gallus-2.1	NM_001004410.1	-
Contig14.29	9031	4	38319788	38319862	+	NW_001471683.1	17512220	17512294	+	XP_420485.2	GeneID:422522	CDS	Gallus_gallus-2.1	XM_420485.2	-
Contig6.731	9031	4	62002634	62002718	-	NW_001471685.1	23426118	23426202	-	XP_420664.2	GeneID:395113	CDS	Gallus_gallus-2.1	XM_420664.2	-
Contig69.15	9031	10	11960052	11960376	-	NW_001471426.1	3391482	3391806	-	XP_413816.2	GeneID:415435	CDS	Gallus_gallus-2.1	XM_413816.2	-
Contig69.15	9031	10	11961708	11961886	-	NW_001471426.1	3393138	3393316	-	XP_413816.2	GeneID:415435	CDS	Gallus_gallus-2.1	XM_413816.2	-
Contig113.106	9031	Z	69140978	69141999	-	NW_001488896.1	875908	876929	-	LOC427383	GeneID:427383	GENE	Gallus_gallus-2.1	-	mRNA;identical;N
Contig113.106	9031	Z	69140978	69141999	-	NW_001488896.1	875908	876929	-	XM_424956.2	GeneID:427383	RNA	Gallus_gallus-2.1	XM_424956.2	mRNA;identical;N
Contig113.106	9031	Z	69140978	69141040	-	NW_001488896.1	875908	875970	-	XM_424956.2	GeneID:427383	UTR	Gallus_gallus-2.1	XM_424956.2	-
Contig113.106	9031	Z	69141041	69141225	-	NW_001488896.1	875971	876155	-	XP_424956.2	GeneID:427383	CDS	Gallus_gallus-2.1	XM_424956.2	-
Contig113.106	9031	Z	69141529	69141588	-	NW_001488896.1	876459	876518	-	XP_424956.2	GeneID:427383	CDS	Gallus_gallus-2.1	XM_424956.2	-
Contig113.106	9031	Z	69141900	69141999	-	NW_001488896.1	876830	876929	-	XP_424956.2	GeneID:427383	CDS	Gallus_gallus-2.1	XM_424956.2	-
Contig31.435	9031	13	13687985	13688175	-	NW_001471449.1	5135624	5135814	-	XM_424158.2	GeneID:426519	UTR	Gallus_gallus-2.1	XM_424158.2	-
Contig31.435	9031	13	13688148	13688175	-	NW_001471449.1	5135787	5135814	-	XM_001233448.1	GeneID:426519	UTR	Gallus_gallus-2.1	XM_001233448.1	-
Contig31.435	9031	13	13688176	13688275	-	NW_001471449.1	5135815	5135914	-	XP_001233449.1	GeneID:426519	CDS	Gallus_gallus-2.1	XM_001233448.1	-
Contig31.435	9031	13	13688176	13688275	-	NW_001471449.1	5135815	5135914	-	XP_424158.2	GeneID:426519	CDS	Gallus_gallus-2.1	XM_424158.2	-
Contig31.435	9031	13	13688785	13688850	-	NW_001471449.1	5136424	5136489	-	XP_001233449.1	GeneID:426519	CDS	Gallus_gallus-2.1	XM_001233448.1	-
Contig31.435	9031	13	13688785	13688850	-	NW_001471449.1	5136424	5136489	-	XP_424158.2	GeneID:426519	CDS	Gallus_gallus-2.1	XM_424158.2	-
Contig31.435	9031	13	13689412	13689470	-	NW_001471449.1	5137051	5137109	-	XP_001233449.1	GeneID:426519	CDS	Gallus_gallus-2.1	XM_001233448.1	-
Contig31.435	9031	13	13689412	13689470	-	NW_001471449.1	5137051	5137109	-	XP_424158.2	GeneID:426519	CDS	Gallus_gallus-2.1	XM_424158.2	-
Contig31.435	9031	13	13690070	13690193	-	NW_001471449.1	5137709	5137832	-	XP_001233449.1	GeneID:426519	CDS	Gallus_gallus-2.1	XM_001233448.1	-
Contig31.435	9031	13	13690070	13690193	-	NW_001471449.1	5137709	5137832	-	XP_424158.2	GeneID:426519	CDS	Gallus_gallus-2.1	XM_424158.2	-
Contig31.435	9031	13	13690507	13690608	-	NW_001471449.1	5138146	5138247	-	XP_001233449.1	GeneID:426519	CDS	Gallus_gallus-2.1	XM_001233448.1	-
Contig31.435	9031	13	13690507	13690608	-	NW_001471449.1	5138146	5138247	-	XP_424158.2	GeneID:426519	CDS	Gallus_gallus-2.1	XM_424158.2	-
Contig31.435	9031	13	13691239	13691356	-	NW_001471449.1	5138878	5138995	-	XP_001233449.1	GeneID:426519	CDS	Gallus_gallus-2.1	XM_001233448.1	-
Contig31.435	9031	13	13691239	13691356	-	NW_001471449.1	5138878	5138995	-	XP_424158.2	GeneID:426519	CDS	Gallus_gallus-2.1	XM_424158.2	-
Contig31.435	9031	13	13691629	13691802	-	NW_001471449.1	5139268	5139441	-	XP_001233449.1	GeneID:426519	CDS	Gallus_gallus-2.1	XM_001233448.1	-
Contig31.435	9031	13	13691629	13691802	-	NW_001471449.1	5139268	5139441	-	XP_424158.2	GeneID:426519	CDS	Gallus_gallus-2.1	XM_424158.2	-
Contig4.332	9031	1	53559101	53559272	-	NW_001471513.1	8191278	8191449	-	XP_001234609.1	GeneID:771315	CDS	Gallus_gallus-2.1	XM_001234608.1	-
Contig4.332	9031	1	53559376	53559521	-	NW_001471513.1	8191553	8191698	-	XP_001234609.1	GeneID:771315	CDS	Gallus_gallus-2.1	XM_001234608.1	-
Contig4.332	9031	1	53559973	53560133	-	NW_001471513.1	8192150	8192310	-	XP_001234609.1	GeneID:771315	CDS	Gallus_gallus-2.1	XM_001234608.1	-
Contig4.332	9031	1	53560240	53560369	-	NW_001471513.1	8192417	8192546	-	XP_001234609.1	GeneID:771315	CDS	Gallus_gallus-2.1	XM_001234608.1	-
Contig4.332	9031	1	53560756	53560921	-	NW_001471513.1	8192933	8193098	-	XP_001234609.1	GeneID:771315	CDS	Gallus_gallus-2.1	XM_001234608.1	-
Contig4.332	9031	1	53561391	53561536	-	NW_001471513.1	8193568	8193713	-	XP_001234609.1	GeneID:771315	CDS	Gallus_gallus-2.1	XM_001234608.1	-
Contig10.161	9031	8	26079595	26079671	-	NW_001471740.1	14349795	14349871	-	XP_422499.2	GeneID:424665	CDS	Gallus_gallus-2.1	XM_422499.2	-
Contig10.161	9031	8	26079920	26080031	-	NW_001471740.1	14350120	14350231	-	XP_422499.2	GeneID:424665	CDS	Gallus_gallus-2.1	XM_422499.2	-
Contig10.161	9031	8	26080525	26080656	-	NW_001471740.1	14350725	14350856	-	XP_422499.2	GeneID:424665	CDS	Gallus_gallus-2.1	XM_422499.2	-
Contig10.161	9031	8	26081202	26081351	-	NW_001471740.1	14351402	14351551	-	XP_422499.2	GeneID:424665	CDS	Gallus_gallus-2.1	XM_422499.2	-
Contig20.306	9031	9	18752294	18752402	-	NW_001471744.1	6188449	6188557	-	NP_001012949.1	GeneID:424973	CDS	Gallus_gallus-2.1	NM_001012931.1	-
Contig20.306	9031	9	18753398	18753522	-	NW_001471744.1	6189553	6189677	-	NP_001012949.1	GeneID:424973	CDS	Gallus_gallus-2.1	NM_001012931.1	-
Contig20.306	9031	9	18754102	18754264	-	NW_001471744.1	6190257	6190419	-	NP_001012949.1	GeneID:424973	CDS	Gallus_gallus-2.1	NM_001012931.1	-
Contig88.63	9031	2	100436571	100436642	+	NW_001471641.1	514917	514988	+	XP_419138.2	GeneID:421052	CDS	Gallus_gallus-2.1	XM_419138.2	-
Contig96.110	9031	1	199817437	199817549	-	NW_001471556.1	688382	688494	-	NP_001032348.1	GeneID:419070	CDS	Gallus_gallus-2.1	NM_001037271.1	-
Contig16.449	9031	1	137659408	137659458	-	NW_001471545.1	8916650	8916700	-	XM_416912.2	GeneID:418713	UTR	Gallus_gallus-2.1	XM_416912.2	-
Contig24.292	9031	9	3681837	3681956	-	NW_001471743.1	2181837	2181956	-	XP_422590.2	GeneID:424770	CDS	Gallus_gallus-2.1	XM_422590.2	-
Contig115.74	9031	1	7091849	7092074	-	NW_001471552.1	571575	571800	-	XP_417230.2	GeneID:419037	CDS	Gallus_gallus-2.1	XM_417230.2	-
Contig76.168	9031	2	121076747	121076912	-	NW_001471649.1	1888309	1888474	-	XP_001231578.1	GeneID:420176	CDS	Gallus_gallus-2.1	XM_001231577.1	-
Contig76.168	9031	2	121076747	121076912	-	NW_001471649.1	1888309	1888474	-	XP_001231617.1	GeneID:420176	CDS	Gallus_gallus-2.1	XM_001231616.1	-
Contig57.145	9031	3	17495436	17495517	-	NW_001471677.1	4365760	4365841	-	XP_414998.2	GeneID:416702	CDS	Gallus_gallus-2.1	XM_414998.2	-
Contig108.41	9031	2	99708732	99708839	-	NW_001471640.1	997344	997451	-	XM_001231829.1	GeneID:474379	UTR	Gallus_gallus-2.1	XM_001231829.1	-
Contig108.41	9031	2	99708840	99708986	-	NW_001471640.1	997452	997598	-	XP_001231830.1	GeneID:474379	CDS	Gallus_gallus-2.1	XM_001231829.1	-
Contig116.52	9031	1	80041602	80041805	+	NW_001471525.1	592368	592571	+	NP_990476.1	GeneID:396050	CDS	Gallus_gallus-2.1	NM_205145.1	-
Contig116.52	9031	1	80041806	80042345	+	NW_001471525.1	592572	593111	+	NM_205145.1	GeneID:396050	UTR	Gallus_gallus-2.1	NM_205145.1	-
Contig116.52	9031	1	80042655	80042712	+	NW_001471525.1	593421	593478	+	NM_205145.1	GeneID:396050	UTR	Gallus_gallus-2.1	NM_205145.1	-
Contig116.52	9031	1	80042842	80042897	+	NW_001471525.1	593608	593663	+	NM_205145.1	GeneID:396050	UTR	Gallus_gallus-2.1	NM_205145.1	-
Contig76.148	9031	2	120902634	120902798	-	NW_001471649.1	1714196	1714360	-	XP_418287.2	GeneID:420174	CDS	Gallus_gallus-2.1	XM_418287.2	-
Contig34.19	9031	5	17198433	17198513	-	NW_001471698.1	9189600	9189680	-	XP_001234776.1	GeneID:771498	CDS	Gallus_gallus-2.1	XM_001234775.1	-
Contig34.19	9031	5	17198924	17198963	-	NW_001471698.1	9190091	9190130	-	XP_001234776.1	GeneID:771498	CDS	Gallus_gallus-2.1	XM_001234775.1	-
Contig34.19	9031	5	17199046	17199131	-	NW_001471698.1	9190213	9190298	-	XP_001234776.1	GeneID:771498	CDS	Gallus_gallus-2.1	XM_001234775.1	-
Contig34.19	9031	5	17199589	17199654	-	NW_001471698.1	9190756	9190821	-	XP_001234776.1	GeneID:771498	CDS	Gallus_gallus-2.1	XM_001234775.1	-
Contig34.19	9031	5	17199655	17199662	-	NW_001471698.1	9190822	9190829	-	XM_001234775.1	GeneID:771498	UTR	Gallus_gallus-2.1	XM_001234775.1	-
Contig116.100	9031	1	79495632	79495813	-	NW_001471525.1	46398	46579	-	XP_423478.2	GeneID:425757	CDS	Gallus_gallus-2.1	XM_423478.2	-
Contig116.100	9031	1	79497817	79497837	-	NW_001471525.1	48583	48603	-	XP_423478.2	GeneID:425757	CDS	Gallus_gallus-2.1	XM_423478.2	-
Contig116.100	9031	1	79498304	79498356	-	NW_001471525.1	49070	49122	-	XP_423478.2	GeneID:425757	CDS	Gallus_gallus-2.1	XM_423478.2	-
Contig116.100	9031	1	79499145	79499301	-	NW_001471525.1	49911	50067	-	XP_423478.2	GeneID:425757	CDS	Gallus_gallus-2.1	XM_423478.2	-
Contig116.100	9031	1	79499892	79500075	-	NW_001471525.1	50658	50841	-	XP_423478.2	GeneID:425757	CDS	Gallus_gallus-2.1	XM_423478.2	-
Contig1.162	9031	3	62527146	62527272	+	NW_001471671.1	1610155	1610281	+	XM_419755.2	GeneID:421719	UTR	Gallus_gallus-2.1	XM_419755.2	-
Contig1.162	9031	3	62527273	62527335	+	NW_001471671.1	1610282	1610344	+	XP_419755.1	GeneID:421719	CDS	Gallus_gallus-2.1	XM_419755.2	-
Contig1.162	9031	3	62527700	62527821	+	NW_001471671.1	1610709	1610830	+	XP_419755.1	GeneID:421719	CDS	Gallus_gallus-2.1	XM_419755.2	-
Contig13.210	9031	4	87564848	87564924	-	NW_001471687.1	16303490	16303566	-	NP_001012622.1	GeneID:426024	CDS	Gallus_gallus-2.1	NM_001012604.1	-
Contig79.220	9031	3	58772265	58772281	+	NW_001471670.1	496866	496882	+	XP_001231524.1	GeneID:768536	CDS	Gallus_gallus-2.1	XM_001231523.1	-
Contig63.231	9031	15	7049057	7049121	-	NW_001471461.1	28602	28666	-	NP_990023.1	GeneID:395427	CDS	Gallus_gallus-2.1	NM_204692.1	-
Contig63.231	9031	15	7049197	7049318	-	NW_001471461.1	28742	28863	-	NP_990023.1	GeneID:395427	CDS	Gallus_gallus-2.1	NM_204692.1	-
Contig63.231	9031	15	7049475	7049602	-	NW_001471461.1	29020	29147	-	NP_990023.1	GeneID:395427	CDS	Gallus_gallus-2.1	NM_204692.1	-
Contig63.231	9031	15	7049803	7050119	-	NW_001471461.1	29348	29664	-	NP_990023.1	GeneID:395427	CDS	Gallus_gallus-2.1	NM_204692.1	-
Contig63.231	9031	15	7050231	7050297	-	NW_001471461.1	29776	29842	-	NP_990023.1	GeneID:395427	CDS	Gallus_gallus-2.1	NM_204692.1	-
Contig63.231	9031	15	7050423	7050588	-	NW_001471461.1	29968	30133	-	NP_990023.1	GeneID:395427	CDS	Gallus_gallus-2.1	NM_204692.1	-
Contig63.231	9031	15	7050678	7050751	-	NW_001471461.1	30223	30296	-	NP_990023.1	GeneID:395427	CDS	Gallus_gallus-2.1	NM_204692.1	-
Contig63.231	9031	15	7050867	7050959	-	NW_001471461.1	30412	30504	-	NP_990023.1	GeneID:395427	CDS	Gallus_gallus-2.1	NM_204692.1	-
Contig63.231	9031	15	7051030	7051188	-	NW_001471461.1	30575	30733	-	NP_990023.1	GeneID:395427	CDS	Gallus_gallus-2.1	NM_204692.1	-
Contig63.231	9031	15	7051256	7051435	-	NW_001471461.1	30801	30980	-	NP_990023.1	GeneID:395427	CDS	Gallus_gallus-2.1	NM_204692.1	-
Contig109.65	9031	21	5572388	5572555	-	NW_001471572.1	507272	507439	-	XP_417637.2	GeneID:419481	CDS	Gallus_gallus-2.1	XM_417637.2	-
Contig109.65	9031	21	5572828	5572962	-	NW_001471572.1	507712	507846	-	XP_417637.2	GeneID:419481	CDS	Gallus_gallus-2.1	XM_417637.2	-
Contig53.216	9031	1	4163289	4163389	-	NW_001471541.1	3700880	3700980	-	XP_417297.2	GeneID:419109	CDS	Gallus_gallus-2.1	XM_417297.2	-
Contig28.385	9031	17	5160700	5160795	-	NW_001471503.1	4660700	4660795	-	XP_001234726.1	GeneID:771445	CDS	Gallus_gallus-2.1	XM_001234725.1	-
Contig28.385	9031	17	5164482	5164610	-	NW_001471503.1	4664482	4664610	-	XP_001234726.1	GeneID:771445	CDS	Gallus_gallus-2.1	XM_001234725.1	-
Contig31.315	9031	13	14621221	14621379	+	NW_001471449.1	6068860	6069018	+	XR_027028.1	GeneID:416297	UTR	Gallus_gallus-2.1	XR_027028.1	-
Contig13.718	9031	4	76235889	76236107	+	NW_001471687.1	4974531	4974749	+	NP_001026330.1	GeneID:422813	CDS	Gallus_gallus-2.1	NM_001031159.1	-
Contig69.43	9031	10	11717985	11718107	-	NW_001471426.1	3149415	3149537	-	XP_413815.2	GeneID:373992	CDS	Gallus_gallus-2.1	XM_413815.2	-
Contig69.43	9031	10	11718686	11718808	-	NW_001471426.1	3150116	3150238	-	XP_413815.2	GeneID:373992	CDS	Gallus_gallus-2.1	XM_413815.2	-
Contig36.28	9031	4	71089333	71089432	-	NW_001471686.1	8810510	8810609	-	NP_001026711.1	GeneID:428787	CDS	Gallus_gallus-2.1	NM_001031540.1	-
Contig31.120	9031	13	17095800	17095935	-	NW_001471449.1	8543439	8543574	-	NP_001034403.1	GeneID:427642	CDS	Gallus_gallus-2.1	NM_001039314.1	-
Contig31.120	9031	13	17096686	17096757	-	NW_001471449.1	8544325	8544396	-	NP_001034403.1	GeneID:427642	CDS	Gallus_gallus-2.1	NM_001039314.1	-
Contig13.582	9031	4	77684945	77685012	-	NW_001471687.1	6423587	6423654	-	XP_420764.1	GeneID:422818	CDS	Gallus_gallus-2.1	XM_420764.2	-
Contig36.9	9031	4	71213300	71213368	+	NW_001471686.1	8934477	8934545	+	XP_001234417.1	GeneID:771118	CDS	Gallus_gallus-2.1	XM_001234416.1	-
Contig36.9	9031	4	71213549	71213555	+	NW_001471686.1	8934726	8934732	+	XM_001234426.1	GeneID:771129	UTR	Gallus_gallus-2.1	XM_001234426.1	-
Contig36.9	9031	4	71213556	71213717	+	NW_001471686.1	8934733	8934894	+	XP_001234427.1	GeneID:771129	CDS	Gallus_gallus-2.1	XM_001234426.1	-
Contig36.9	9031	4	71215607	71215708	+	NW_001471686.1	8936784	8936885	+	XP_001234427.1	GeneID:771129	CDS	Gallus_gallus-2.1	XM_001234426.1	-
Contig42.242	9031	15	6759929	6760046	+	NW_001471459.1	6759929	6760046	+	XP_001235395.1	GeneID:772228	CDS	Gallus_gallus-2.1	XM_001235394.1	-
Contig42.242	9031	15	6760237	6760335	+	NW_001471459.1	6760237	6760335	+	XP_001235395.1	GeneID:772228	CDS	Gallus_gallus-2.1	XM_001235394.1	-
Contig42.242	9031	15	6761145	6761260	+	NW_001471459.1	6761145	6761260	+	XP_001235395.1	GeneID:772228	CDS	Gallus_gallus-2.1	XM_001235394.1	-
Contig42.242	9031	15	6761383	6761443	+	NW_001471459.1	6761383	6761443	+	XP_001235395.1	GeneID:772228	CDS	Gallus_gallus-2.1	XM_001235394.1	-
Contig13.586	9031	4	77669200	77669332	-	NW_001471687.1	6407842	6407974	-	XM_420764.2	GeneID:422818	UTR	Gallus_gallus-2.1	XM_420764.2	-
Contig13.586	9031	4	77669333	77669389	-	NW_001471687.1	6407975	6408031	-	XP_420764.1	GeneID:422818	CDS	Gallus_gallus-2.1	XM_420764.2	-
Contig214.22	9031	2	154771125	154771214	-	NW_001471656.1	164836	164925	-	XP_427026.2	GeneID:429470	CDS	Gallus_gallus-2.1	XM_427026.2	-
Contig20.290	9031	9	18648127	18648194	-	NW_001471744.1	6084282	6084349	-	XP_422784.2	GeneID:424975	CDS	Gallus_gallus-2.1	XM_422784.2	-
Contig20.290	9031	9	18648504	18648565	-	NW_001471744.1	6084659	6084720	-	XP_422784.2	GeneID:424975	CDS	Gallus_gallus-2.1	XM_422784.2	-
Contig20.290	9031	9	18648746	18648835	-	NW_001471744.1	6084901	6084990	-	XP_422784.2	GeneID:424975	CDS	Gallus_gallus-2.1	XM_422784.2	-
Contig20.290	9031	9	18648920	18649026	-	NW_001471744.1	6085075	6085181	-	XP_422784.2	GeneID:424975	CDS	Gallus_gallus-2.1	XM_422784.2	-
Contig20.290	9031	9	18649254	18649348	-	NW_001471744.1	6085409	6085503	-	XP_422784.2	GeneID:424975	CDS	Gallus_gallus-2.1	XM_422784.2	-
Contig20.290	9031	9	18650066	18650163	-	NW_001471744.1	6086221	6086318	-	XP_422784.2	GeneID:424975	CDS	Gallus_gallus-2.1	XM_422784.2	-
Contig20.290	9031	9	18651333	18651433	-	NW_001471744.1	6087488	6087588	-	XP_422784.2	GeneID:424975	CDS	Gallus_gallus-2.1	XM_422784.2	-
Contig20.290	9031	9	18651740	18651914	-	NW_001471744.1	6087895	6088069	-	XP_422784.2	GeneID:424975	CDS	Gallus_gallus-2.1	XM_422784.2	-
Contig20.290	9031	9	18652124	18652200	-	NW_001471744.1	6088279	6088355	-	XP_422784.2	GeneID:424975	CDS	Gallus_gallus-2.1	XM_422784.2	-
Contig13.466	9031	4	78869252	78869364	-	NW_001471687.1	7607894	7608006	-	NP_001026507.1	GeneID:425306	CDS	Gallus_gallus-2.1	NM_001031336.1	-
Contig13.466	9031	4	78870089	78870168	-	NW_001471687.1	7608731	7608810	-	NP_001026507.1	GeneID:425306	CDS	Gallus_gallus-2.1	NM_001031336.1	-
Contig34.66	9031	5	16786783	16786897	-	NW_001471698.1	8777950	8778064	-	XP_001234654.1	GeneID:771371	CDS	Gallus_gallus-2.1	XM_001234653.1	-
Contig9.3	9031	3	39327458	39327550	+	NW_001471679.1	21488952	21489044	+	XP_419554.2	GeneID:421509	CDS	Gallus_gallus-2.1	XM_419554.2	-
Contig9.3	9031	3	39327709	39327955	+	NW_001471679.1	21489203	21489449	+	XP_419554.2	GeneID:421509	CDS	Gallus_gallus-2.1	XM_419554.2	-
Contig9.3	9031	3	39328719	39328788	+	NW_001471679.1	21490213	21490282	+	XP_419554.2	GeneID:421509	CDS	Gallus_gallus-2.1	XM_419554.2	-
Contig71.137	9031	6	22886756	22886902	-	NW_001471719.1	1693913	1694059	-	XP_421694.2	GeneID:423824	CDS	Gallus_gallus-2.1	XM_421694.2	-
Contig19.336	9031	7	17983709	17983857	+	NW_001471729.1	9177534	9177682	+	NP_990147.1	GeneID:395608	CDS	Gallus_gallus-2.1	NM_204816.1	-
Contig19.336	9031	7	17983976	17984020	+	NW_001471729.1	9177801	9177845	+	NP_990147.1	GeneID:395608	CDS	Gallus_gallus-2.1	NM_204816.1	-
Contig19.336	9031	7	17984405	17984514	+	NW_001471729.1	9178230	9178339	+	NP_990147.1	GeneID:395608	CDS	Gallus_gallus-2.1	NM_204816.1	-
Contig19.336	9031	7	17984633	17984828	+	NW_001471729.1	9178458	9178653	+	NP_990147.1	GeneID:395608	CDS	Gallus_gallus-2.1	NM_204816.1	-
Contig69.24	9031	10	11888283	11888418	-	NW_001471426.1	3319713	3319848	-	XP_413819.2	GeneID:415437	CDS	Gallus_gallus-2.1	XM_413819.2	-
Contig78.92	9031	14	12950513	12950575	-	NW_001471457.1	609987	610049	-	NP_001025815.1	GeneID:416656	CDS	Gallus_gallus-2.1	NM_001030644.1	-
Contig78.92	9031	14	12950767	12950847	-	NW_001471457.1	610241	610321	-	NP_001025815.1	GeneID:416656	CDS	Gallus_gallus-2.1	NM_001030644.1	-
Contig78.92	9031	14	12951580	12951689	-	NW_001471457.1	611054	611163	-	NP_001025815.1	GeneID:416656	CDS	Gallus_gallus-2.1	NM_001030644.1	-
Contig97.52	9031	22	11669	12406	+	NW_001471575.1	11669	12406	+	LOC769686	GeneID:769686	GENE	Gallus_gallus-2.1	-	mRNA;identical;N
Contig97.52	9031	22	11669	12406	+	NW_001471575.1	11669	12406	+	XM_001232976.1	GeneID:769686	RNA	Gallus_gallus-2.1	XM_001232976.1	mRNA;identical;N
Contig97.52	9031	22	11669	11721	+	NW_001471575.1	11669	11721	+	XM_001232976.1	GeneID:769686	UTR	Gallus_gallus-2.1	XM_001232976.1	-
Contig97.52	9031	22	11820	11827	+	NW_001471575.1	11820	11827	+	XM_001232976.1	GeneID:769686	UTR	Gallus_gallus-2.1	XM_001232976.1	-
Contig97.52	9031	22	11828	11891	+	NW_001471575.1	11828	11891	+	XP_001232977.1	GeneID:769686	CDS	Gallus_gallus-2.1	XM_001232976.1	-
Contig97.52	9031	22	11989	12176	+	NW_001471575.1	11989	12176	+	XP_001232977.1	GeneID:769686	CDS	Gallus_gallus-2.1	XM_001232976.1	-
Contig97.52	9031	22	12177	12406	+	NW_001471575.1	12177	12406	+	XM_001232976.1	GeneID:769686	UTR	Gallus_gallus-2.1	XM_001232976.1	-
Contig71.94	9031	6	23458113	23458231	+	NW_001471719.1	2265270	2265388	+	XP_001231836.1	GeneID:769143	CDS	Gallus_gallus-2.1	XM_001231835.1	-
Contig71.94	9031	6	23459388	23459519	+	NW_001471719.1	2266545	2266676	+	XP_001231836.1	GeneID:769143	CDS	Gallus_gallus-2.1	XM_001231835.1	-
Contig71.94	9031	6	23459520	23459654	+	NW_001471719.1	2266677	2266811	+	XM_001231835.1	GeneID:769143	UTR	Gallus_gallus-2.1	XM_001231835.1	-
Contig5.628	9031	2	78055699	78055817	+	NW_001471639.1	7832370	7832488	+	NP_001012580.1	GeneID:420917	CDS	Gallus_gallus-2.1	NM_001012562.1	-
Contig50.195	9031	1	82653336	82653650	+	NW_001471526.1	2021742	2022056	+	XP_416546.2	GeneID:418323	CDS	Gallus_gallus-2.1	XM_416546.2	-
Contig28.207	9031	17	7362689	7362773	-	NW_001471503.1	6862689	6862773	-	XP_424654.2	GeneID:427056	CDS	Gallus_gallus-2.1	XM_424654.2	-
Contig28.207	9031	17	7364024	7364101	-	NW_001471503.1	6864024	6864101	-	XP_424654.2	GeneID:427056	CDS	Gallus_gallus-2.1	XM_424654.2	-
Contig28.207	9031	17	7364102	7364120	-	NW_001471503.1	6864102	6864120	-	XM_424654.2	GeneID:427056	UTR	Gallus_gallus-2.1	XM_424654.2	-
Contig28.207	9031	17	7364300	7364340	+	NW_001471503.1	6864300	6864340	+	XM_001233970.1	GeneID:772069	UTR	Gallus_gallus-2.1	XM_001233970.1	-
Contig28.207	9031	17	7364347	7364399	+	NW_001471503.1	6864347	6864399	+	XM_001233954.1	GeneID:772069	UTR	Gallus_gallus-2.1	XM_001233954.1	-
Contig28.207	9031	17	7364834	7364852	+	NW_001471503.1	6864834	6864852	+	XM_001233954.1	GeneID:772069	UTR	Gallus_gallus-2.1	XM_001233954.1	-
Contig28.207	9031	17	7364834	7364852	+	NW_001471503.1	6864834	6864852	+	XM_001233970.1	GeneID:772069	UTR	Gallus_gallus-2.1	XM_001233970.1	-
Contig28.207	9031	17	7364853	7364996	+	NW_001471503.1	6864853	6864996	+	XP_001233955.1	GeneID:772069	CDS	Gallus_gallus-2.1	XM_001233954.1	-
Contig28.207	9031	17	7364853	7364996	+	NW_001471503.1	6864853	6864996	+	XP_001233971.1	GeneID:772069	CDS	Gallus_gallus-2.1	XM_001233970.1	-
Contig215.32	9031	5	230687	230883	-	NW_001471694.1	81569	81765	-	XP_423696.2	GeneID:426017	CDS	Gallus_gallus-2.1	XM_423696.2	-
Contig22.769	9031	2	134501257	134501366	-	NW_001471654.1	250332	250441	-	XR_026860.1	GeneID:420252	UTR	Gallus_gallus-2.1	XR_026860.1	-
Contig37.179	9031	11	12177798	12177893	-	NW_001471435.1	3177821	3177916	-	XP_414152.1	GeneID:415791	CDS	Gallus_gallus-2.1	XM_414152.2	-
Contig8.347	9031	1	114218421	114218518	+	NW_001471534.1	9707574	9707671	+	MIRN222A	GeneID:777931	GENE	Gallus_gallus-2.1	-	external;external;N
Contig40.262	9031	8	5143085	5143260	-	NW_001471737.1	5143085	5143260	-	XP_426622.2	GeneID:429066	CDS	Gallus_gallus-2.1	XM_426622.2	-
Contig71.215	9031	6	22047733	22047776	-	NW_001471719.1	854890	854933	-	NP_001012924.1	GeneID:423815	CDS	Gallus_gallus-2.1	NM_001012906.1	-
Contig39.589	9031	5	29190068	29190171	-	NW_001471707.1	8752737	8752840	-	XP_421175.2	GeneID:423255	CDS	Gallus_gallus-2.1	XM_421175.2	-
Contig50.194	9031	1	82638300	82638377	+	NW_001471526.1	2006706	2006783	+	XM_001233078.1	GeneID:769776	UTR	Gallus_gallus-2.1	XM_001233078.1	-
Contig50.194	9031	1	82638599	82638616	+	NW_001471526.1	2007005	2007022	+	XM_001233078.1	GeneID:769776	UTR	Gallus_gallus-2.1	XM_001233078.1	-
Contig50.194	9031	1	82638617	82638725	+	NW_001471526.1	2007023	2007131	+	XP_001233079.1	GeneID:769776	CDS	Gallus_gallus-2.1	XM_001233078.1	-
Contig50.194	9031	1	82639566	82639717	+	NW_001471526.1	2007972	2008123	+	XP_001233079.1	GeneID:769776	CDS	Gallus_gallus-2.1	XM_001233078.1	-
Contig19.344	9031	7	18080294	18080677	+	NW_001471729.1	9274119	9274502	+	XP_424099.2	GeneID:426454	CDS	Gallus_gallus-2.1	XM_424099.2	-
Contig19.344	9031	7	18084130	18084529	+	NW_001471729.1	9277955	9278354	+	XP_424099.2	GeneID:426454	CDS	Gallus_gallus-2.1	XM_424099.2	-
Contig19.344	9031	7	18085294	18085459	+	NW_001471729.1	9279119	9279284	+	XP_424099.2	GeneID:426454	CDS	Gallus_gallus-2.1	XM_424099.2	-
Contig19.344	9031	7	18086596	18086751	+	NW_001471729.1	9280421	9280576	+	XP_424099.2	GeneID:426454	CDS	Gallus_gallus-2.1	XM_424099.2	-
Contig19.344	9031	7	18087714	18087797	+	NW_001471729.1	9281539	9281622	+	XP_424099.2	GeneID:426454	CDS	Gallus_gallus-2.1	XM_424099.2	-
Contig19.344	9031	7	18089108	18089228	+	NW_001471729.1	9282933	9283053	+	XP_424099.2	GeneID:426454	CDS	Gallus_gallus-2.1	XM_424099.2	-
Contig5.788	9031	2	79805954	79805976	+	NW_001471639.1	9582625	9582647	+	XR_027019.1	GeneID:420922	UTR	Gallus_gallus-2.1	XR_027019.1	-
Contig31.138	9031	13	16937487	16937512	-	NW_001471449.1	8385126	8385151	-	XP_001234001.1	GeneID:771518	CDS	Gallus_gallus-2.1	XM_001234000.1	-
Contig40.197	9031	8	4629814	4629978	-	NW_001471737.1	4629814	4629978	-	XR_027041.1	GeneID:424389	UTR	Gallus_gallus-2.1	XR_027041.1	-
Contig65.253	9031	23	2701066	2701320	-	NW_001471589.1	16171	16425	-	XM_417740.2	GeneID:419593	UTR	Gallus_gallus-2.1	XM_417740.2	-
Contig65.253	9031	23	2701321	2701486	-	NW_001471589.1	16426	16591	-	XP_417740.2	GeneID:419593	CDS	Gallus_gallus-2.1	XM_417740.2	-
Contig65.253	9031	23	2701588	2701686	-	NW_001471589.1	16693	16791	-	XP_417740.2	GeneID:419593	CDS	Gallus_gallus-2.1	XM_417740.2	-
Contig65.253	9031	23	2702282	2702372	-	NW_001471589.1	17387	17477	-	XP_417740.2	GeneID:419593	CDS	Gallus_gallus-2.1	XM_417740.2	-
Contig65.253	9031	23	2702486	2702603	-	NW_001471589.1	17591	17708	-	XP_417740.2	GeneID:419593	CDS	Gallus_gallus-2.1	XM_417740.2	-
Contig65.253	9031	23	2702861	2702986	-	NW_001471589.1	17966	18091	-	XP_417740.2	GeneID:419593	CDS	Gallus_gallus-2.1	XM_417740.2	-
Contig65.253	9031	23	2703362	2703469	-	NW_001471589.1	18467	18574	-	XP_417740.2	GeneID:419593	CDS	Gallus_gallus-2.1	XM_417740.2	-
Contig65.253	9031	23	2703547	2703813	-	NW_001471589.1	18652	18918	-	XP_417740.2	GeneID:419593	CDS	Gallus_gallus-2.1	XM_417740.2	-
Contig78.156	9031	14	13572872	13573070	-	NW_001471457.1	1232346	1232544	-	XP_001232583.1	GeneID:769326	CDS	Gallus_gallus-2.1	XM_001232582.1	-
Contig78.156	9031	14	13573402	13573571	-	NW_001471457.1	1232876	1233045	-	XP_001232583.1	GeneID:769326	CDS	Gallus_gallus-2.1	XM_001232582.1	-
Contig78.156	9031	14	13576545	13576661	+	NW_001471457.1	1236019	1236135	+	XP_414725.2	GeneID:416410	CDS	Gallus_gallus-2.1	XM_414725.2	-
Contig107.60	9031	7	22695345	22695428	+	NW_001471730.1	286445	286528	+	NM_205167.3	GeneID:396196	UTR	Gallus_gallus-2.1	NM_205167.3	-
Contig107.60	9031	7	22696097	22696181	+	NW_001471730.1	287197	287281	+	NM_205260.1	GeneID:396196	UTR	Gallus_gallus-2.1	NM_205260.1	-
Contig69.18	9031	10	11943796	11944192	-	NW_001471426.1	3375226	3375622	-	XM_413816.2	GeneID:415435	UTR	Gallus_gallus-2.1	XM_413816.2	-
Contig69.18	9031	10	11943805	11943856	-	NW_001471426.1	3375235	3375286	-	XP_001233507.1	GeneID:770176	CDS	Gallus_gallus-2.1	XM_001233506.1	-
Contig69.18	9031	10	11944193	11944866	-	NW_001471426.1	3375623	3376296	-	XP_413816.2	GeneID:415435	CDS	Gallus_gallus-2.1	XM_413816.2	-
Contig69.18	9031	10	11945322	11945541	-	NW_001471426.1	3376752	3376971	-	XP_413816.2	GeneID:415435	CDS	Gallus_gallus-2.1	XM_413816.2	-
Contig69.18	9031	10	11946016	11946170	-	NW_001471426.1	3377446	3377600	-	XP_413816.2	GeneID:415435	CDS	Gallus_gallus-2.1	XM_413816.2	-
Contig69.18	9031	10	11946850	11947070	-	NW_001471426.1	3378280	3378500	-	XP_413816.2	GeneID:415435	CDS	Gallus_gallus-2.1	XM_413816.2	-
Contig69.18	9031	10	11947775	11947937	-	NW_001471426.1	3379205	3379367	-	XP_413816.2	GeneID:415435	CDS	Gallus_gallus-2.1	XM_413816.2	-
Contig54.31	9031	5	715404	715457	-	NW_001471695.1	333727	333780	-	XP_420944.2	GeneID:423013	CDS	Gallus_gallus-2.1	XM_420944.2	-
Contig54.31	9031	5	715963	716024	-	NW_001471695.1	334286	334347	-	XP_420944.2	GeneID:423013	CDS	Gallus_gallus-2.1	XM_420944.2	-
Contig25.462	9031	2	133397726	133397744	-	NW_001471651.1	11361387	11361405	-	XM_418355.2	GeneID:420243	UTR	Gallus_gallus-2.1	XM_418355.2	-
Contig25.462	9031	2	133397745	133397864	-	NW_001471651.1	11361406	11361525	-	XP_418355.1	GeneID:420243	CDS	Gallus_gallus-2.1	XM_418355.2	-
Contig20.412	9031	9	19812839	19812931	-	NW_001471744.1	7248994	7249086	-	XP_426711.2	GeneID:429156	CDS	Gallus_gallus-2.1	XM_426711.2	-
Contig53.29	9031	1	6289366	6289369	-	NW_001471541.1	5826957	5826960	-	NP_001026011.1	GeneID:419104	CDS	Gallus_gallus-2.1	NM_001030840.1	-
Contig53.29	9031	1	6289370	6289455	-	NW_001471541.1	5826961	5827046	-	NM_001030840.1	GeneID:419104	UTR	Gallus_gallus-2.1	NM_001030840.1	-
Contig57.162	9031	3	17643014	17643132	-	NW_001471677.1	4513338	4513456	-	XR_026999.1	GeneID:425964	UTR	Gallus_gallus-2.1	XR_026999.1	-
Contig57.162	9031	3	17643318	17643358	-	NW_001471677.1	4513642	4513682	-	XR_026999.1	GeneID:425964	UTR	Gallus_gallus-2.1	XR_026999.1	-
Contig4.961	9031	1	74023152	74023323	-	NW_001471513.1	28655329	28655500	-	XP_417286.2	GeneID:419097	CDS	Gallus_gallus-2.1	XM_417286.2	-
Contig16.502	9031	1	138169863	138170028	+	NW_001471545.1	9427105	9427270	+	XP_416917.2	GeneID:418718	CDS	Gallus_gallus-2.1	XM_416917.2	-
Contig79.225	9031	3	58756978	58757097	+	NW_001471670.1	481579	481698	+	NP_001034377.1	GeneID:421702	CDS	Gallus_gallus-2.1	NM_001039288.1	-
Contig40.237	9031	8	4903715	4903840	-	NW_001471737.1	4903715	4903840	-	XR_026903.1	GeneID:424393	UTR	Gallus_gallus-2.1	XR_026903.1	-
Contig6.689	9031	4	61623717	61623886	-	NW_001471685.1	23047201	23047370	-	XP_001234310.1	GeneID:422708	CDS	Gallus_gallus-2.1	XM_001234309.1	-
Contig6.689	9031	4	61623887	61624078	-	NW_001471685.1	23047371	23047562	-	XM_001234309.1	GeneID:422708	UTR	Gallus_gallus-2.1	XM_001234309.1	-
Contig4.331	9031	1	53550997	53551019	-	NW_001471513.1	8183174	8183196	-	XP_001234603.1	GeneID:771306	CDS	Gallus_gallus-2.1	XM_001234602.1	-
Contig4.331	9031	1	53551279	53552479	-	NW_001471513.1	8183456	8184656	-	XP_001234609.1	GeneID:771315	CDS	Gallus_gallus-2.1	XM_001234608.1	-
Contig4.331	9031	1	53553131	53553234	-	NW_001471513.1	8185308	8185411	-	XP_001234609.1	GeneID:771315	CDS	Gallus_gallus-2.1	XM_001234608.1	-
Contig4.331	9031	1	53554086	53554155	-	NW_001471513.1	8186263	8186332	-	XP_001234609.1	GeneID:771315	CDS	Gallus_gallus-2.1	XM_001234608.1	-
Contig25.364	9031	2	132374927	132375049	+	NW_001471651.1	10338588	10338710	+	XP_424219.2	GeneID:426584	CDS	Gallus_gallus-2.1	XM_424219.2	-
Contig25.364	9031	2	132375144	132375266	+	NW_001471651.1	10338805	10338927	+	XP_424219.2	GeneID:426584	CDS	Gallus_gallus-2.1	XM_424219.2	-
Contig25.364	9031	2	132375357	132375479	+	NW_001471651.1	10339018	10339140	+	XP_424219.2	GeneID:426584	CDS	Gallus_gallus-2.1	XM_424219.2	-
Contig25.364	9031	2	132375663	132375785	+	NW_001471651.1	10339324	10339446	+	XP_424219.2	GeneID:426584	CDS	Gallus_gallus-2.1	XM_424219.2	-
Contig25.364	9031	2	132376009	132376131	+	NW_001471651.1	10339670	10339792	+	XP_424219.2	GeneID:426584	CDS	Gallus_gallus-2.1	XM_424219.2	-
Contig25.364	9031	2	132376273	132376395	+	NW_001471651.1	10339934	10340056	+	XP_424219.2	GeneID:426584	CDS	Gallus_gallus-2.1	XM_424219.2	-
Contig69.5	9031	10	12028737	12028860	+	NW_001471426.1	3460167	3460290	+	XP_001233561.1	GeneID:770230	CDS	Gallus_gallus-2.1	XM_001233560.1	-
Contig39.93	9031	5	21241581	21241623	+	NW_001471707.1	804250	804292	+	XM_421092.2	GeneID:423166	UTR	Gallus_gallus-2.1	XM_421092.2	-
Contig39.93	9031	5	21241624	21241726	+	NW_001471707.1	804293	804395	+	XP_421092.2	GeneID:423166	CDS	Gallus_gallus-2.1	XM_421092.2	-
Contig80.27	9031	1	21516243	21516274	+	NW_001471510.1	2614093	2614124	+	XR_027177.1	GeneID:417738	UTR	Gallus_gallus-2.1	XR_027177.1	-
Contig80.27	9031	1	21517092	21517270	+	NW_001471510.1	2614942	2615120	+	XR_027177.1	GeneID:417738	UTR	Gallus_gallus-2.1	XR_027177.1	-
Contig80.27	9031	1	21517751	21517897	+	NW_001471510.1	2615601	2615747	+	XR_027177.1	GeneID:417738	UTR	Gallus_gallus-2.1	XR_027177.1	-
Contig20.285	9031	9	18591440	18591466	-	NW_001471744.1	6027595	6027621	-	XP_426842.2	GeneID:429286	CDS	Gallus_gallus-2.1	XM_426842.2	-
Contig20.285	9031	9	18591978	18592100	-	NW_001471744.1	6028133	6028255	-	XP_426842.2	GeneID:429286	CDS	Gallus_gallus-2.1	XM_426842.2	-
Contig20.285	9031	9	18592412	18592500	-	NW_001471744.1	6028567	6028655	-	XP_426842.2	GeneID:429286	CDS	Gallus_gallus-2.1	XM_426842.2	-
Contig44.165	9031	3	41657513	41657555	+	NW_001471668.1	98606	98648	+	XP_426146.2	GeneID:428589	CDS	Gallus_gallus-2.1	XM_426146.2	-
Contig142.19	9031	11	19734966	19735042	-	NW_001471438.1	56444	56520	-	XP_414190.2	GeneID:415828	CDS	Gallus_gallus-2.1	XM_414190.2	-
Contig31.119	9031	13	17105861	17105935	-	NW_001471449.1	8553500	8553574	-	NP_001034403.1	GeneID:427642	CDS	Gallus_gallus-2.1	NM_001039314.1	-
Contig31.119	9031	13	17106192	17106292	-	NW_001471449.1	8553831	8553931	-	NP_001034403.1	GeneID:427642	CDS	Gallus_gallus-2.1	NM_001039314.1	-
Contig31.119	9031	13	17110265	17110408	-	NW_001471449.1	8557904	8558047	-	NP_001034403.1	GeneID:427642	CDS	Gallus_gallus-2.1	NM_001039314.1	-
Contig31.603	9031	13	10168600	10168646	+	NW_001471449.1	1616239	1616285	+	NP_001006148.1	GeneID:416219	CDS	Gallus_gallus-2.1	NM_001006148.1	-
Contig31.603	9031	13	10169018	10169232	+	NW_001471449.1	1616657	1616871	+	NP_001006148.1	GeneID:416219	CDS	Gallus_gallus-2.1	NM_001006148.1	-
Contig31.603	9031	13	10169531	10169623	+	NW_001471449.1	1617170	1617262	+	NP_001006148.1	GeneID:416219	CDS	Gallus_gallus-2.1	NM_001006148.1	-
Contig31.603	9031	13	10169843	10169911	+	NW_001471449.1	1617482	1617550	+	NP_001006148.1	GeneID:416219	CDS	Gallus_gallus-2.1	NM_001006148.1	-
Contig31.603	9031	13	10170586	10170763	+	NW_001471449.1	1618225	1618402	+	NP_001006148.1	GeneID:416219	CDS	Gallus_gallus-2.1	NM_001006148.1	-
Contig129.13	9031	11	18845372	18845614	+	NW_001471437.1	137975	138217	+	XP_414180.2	GeneID:415818	CDS	Gallus_gallus-2.1	XM_414180.2	-
Contig31.404	9031	13	13998477	13998663	-	NW_001471449.1	5446116	5446302	-	XP_414612.2	GeneID:416293	CDS	Gallus_gallus-2.1	XM_414612.2	-
Contig14.10	9031	4	38470749	38470895	+	NW_001471683.1	17663181	17663327	+	NP_989956.1	GeneID:395334	CDS	Gallus_gallus-2.1	NM_204625.1	-
Contig88.207	9031	2	101686592	101686717	-	NW_001471641.1	1764938	1765063	-	XP_419135.2	GeneID:421049	CDS	Gallus_gallus-2.1	XM_419135.2	-
Contig21.727	9031	2	117382306	117382344	-	NW_001471646.1	12510916	12510954	-	XP_419224.2	GeneID:421142	CDS	Gallus_gallus-2.1	XM_419224.2	-
Contig171.25	9031	5	19753648	19753833	-	NW_001471701.1	195487	195672	-	XP_414007.2	GeneID:415641	CDS	Gallus_gallus-2.1	XM_414007.2	-
Contig171.25	9031	5	19754174	19754341	-	NW_001471701.1	196013	196180	-	XP_414007.2	GeneID:415641	CDS	Gallus_gallus-2.1	XM_414007.2	-
Contig37.146	9031	11	11902995	11903096	-	NW_001471435.1	2903018	2903119	-	XP_001232879.1	GeneID:769595	CDS	Gallus_gallus-2.1	XM_001232878.1	-
Contig8.456	9031	1	117356882	117357092	-	NW_001471534.1	12846035	12846245	-	XP_416768.2	GeneID:418564	CDS	Gallus_gallus-2.1	XM_416768.2	-
Contig8.467	9031	1	117543829	117543981	-	NW_001471534.1	13032982	13033134	-	XP_423158.2	GeneID:425393	CDS	Gallus_gallus-2.1	XM_423158.2	-
Contig82.155	9031	5	19542813	19542929	-	NW_001471700.1	2127855	2127971	-	XP_426415.2	GeneID:428858	CDS	Gallus_gallus-2.1	XM_426415.2	-
Contig13.1139	9031	4	71818960	71819088	-	NW_001471687.1	557602	557730	-	XP_423827.2	GeneID:426162	CDS	Gallus_gallus-2.1	XM_423827.2	-
Contig88.152	9031	2	101184883	101185341	-	NW_001471641.1	1263229	1263687	-	NP_001026746.1	GeneID:429466	CDS	Gallus_gallus-2.1	NM_001031575.1	-
Contig25.362	9031	2	132347836	132347958	+	NW_001471651.1	10311497	10311619	+	XP_424219.2	GeneID:426584	CDS	Gallus_gallus-2.1	XM_424219.2	-
Contig52.227	9031	10	19266613	19266753	-	NW_001471429.1	2544818	2544958	-	XP_413886.2	GeneID:415515	CDS	Gallus_gallus-2.1	XM_413886.2	-
Contig39.30	9031	5	20722101	20722208	-	NW_001471707.1	284770	284877	-	XP_421084.2	GeneID:423158	CDS	Gallus_gallus-2.1	XM_421084.2	-
Contig50.141	9031	1	82257489	82257618	+	NW_001471526.1	1625895	1626024	+	XP_416538.2	GeneID:418315	CDS	Gallus_gallus-2.1	XM_416538.2	-
Contig50.141	9031	1	82259237	82259454	+	NW_001471526.1	1627643	1627860	+	XP_416538.2	GeneID:418315	CDS	Gallus_gallus-2.1	XM_416538.2	-
Contig19.507	9031	7	19446799	19446884	-	NW_001471729.1	10640624	10640709	-	XM_421999.2	GeneID:424152	UTR	Gallus_gallus-2.1	XM_421999.2	-
Contig19.507	9031	7	19446885	19447185	-	NW_001471729.1	10640710	10641010	-	XP_421999.2	GeneID:424152	CDS	Gallus_gallus-2.1	XM_421999.2	-
Contig19.507	9031	7	19447375	19447529	-	NW_001471729.1	10641200	10641354	-	XP_421999.2	GeneID:424152	CDS	Gallus_gallus-2.1	XM_421999.2	-
Contig21.768	9031	2	117730472	117730552	+	NW_001471646.1	12859082	12859162	+	XP_419225.2	GeneID:421143	CDS	Gallus_gallus-2.1	XM_419225.2	-
Contig102.11	9031	6	33389699	33389822	-	NW_001471722.1	93890	94013	-	XP_421810.2	GeneID:423951	CDS	Gallus_gallus-2.1	XM_421810.2	-
Contig69.286	9031	10	9125961	9126078	+	NW_001471426.1	557391	557508	+	XM_001231310.1	GeneID:415410	UTR	Gallus_gallus-2.1	XM_001231310.1	-
Contig214.8	9031	2	154840159	154840173	-	NW_001471656.1	233870	233884	-	XP_427026.2	GeneID:429470	CDS	Gallus_gallus-2.1	XM_427026.2	-
Contig28.205	9031	17	7382663	7382706	-	NW_001471503.1	6882663	6882706	-	XP_415449.2	GeneID:417166	CDS	Gallus_gallus-2.1	XM_415449.2	-
Contig12.434	9031	12	15752706	15752725	-	NW_001471443.1	12274015	12274034	-	XP_423750.2	GeneID:426073	CDS	Gallus_gallus-2.1	XM_423750.2	-
Contig12.434	9031	12	15752726	15752732	-	NW_001471443.1	12274035	12274041	-	XM_423750.2	GeneID:426073	UTR	Gallus_gallus-2.1	XM_423750.2	-
Contig13.877	9031	4	74739934	74740006	+	NW_001471687.1	3478576	3478648	+	XP_001232533.1	GeneID:769289	CDS	Gallus_gallus-2.1	XM_001232532.1	-
Contig4.302	9031	1	53158293	53158375	-	NW_001471513.1	7790470	7790552	-	XP_001234385.1	GeneID:418039	CDS	Gallus_gallus-2.1	XM_001234384.1	-
Contig4.302	9031	1	53158293	53158375	-	NW_001471513.1	7790470	7790552	-	XP_416276.2	GeneID:418039	CDS	Gallus_gallus-2.1	XM_416276.2	-
Contig4.302	9031	1	53158769	53158801	-	NW_001471513.1	7790946	7790978	-	XP_001234385.1	GeneID:418039	CDS	Gallus_gallus-2.1	XM_001234384.1	-
Contig4.302	9031	1	53158769	53158801	-	NW_001471513.1	7790946	7790978	-	XP_416276.2	GeneID:418039	CDS	Gallus_gallus-2.1	XM_416276.2	-
Contig4.302	9031	1	53158945	53159009	-	NW_001471513.1	7791122	7791186	-	XP_001234385.1	GeneID:418039	CDS	Gallus_gallus-2.1	XM_001234384.1	-
Contig4.302	9031	1	53158945	53159009	-	NW_001471513.1	7791122	7791186	-	XP_416276.2	GeneID:418039	CDS	Gallus_gallus-2.1	XM_416276.2	-
Contig69.44	9031	10	11706219	11706344	-	NW_001471426.1	3137649	3137774	-	XP_413815.2	GeneID:373992	CDS	Gallus_gallus-2.1	XM_413815.2	-
Contig7.826	9031	1	21772867	21772945	-	NW_001471512.1	41259	41337	-	XP_001233062.1	GeneID:769763	CDS	Gallus_gallus-2.1	XM_001233061.1	-
Contig7.826	9031	1	21773568	21773647	-	NW_001471512.1	41960	42039	-	XP_001233062.1	GeneID:769763	CDS	Gallus_gallus-2.1	XM_001233061.1	-
Contig7.826	9031	1	21774418	21774489	-	NW_001471512.1	42810	42881	-	XP_001233062.1	GeneID:769763	CDS	Gallus_gallus-2.1	XM_001233061.1	-
Contig7.826	9031	1	21775071	21775185	-	NW_001471512.1	43463	43577	-	XP_001233062.1	GeneID:769763	CDS	Gallus_gallus-2.1	XM_001233061.1	-
Contig7.826	9031	1	21780567	21780614	-	NW_001471512.1	48959	49006	-	XP_001233062.1	GeneID:769763	CDS	Gallus_gallus-2.1	XM_001233061.1	-
Contig7.826	9031	1	21781226	21781255	-	NW_001471512.1	49618	49647	-	XP_001233062.1	GeneID:769763	CDS	Gallus_gallus-2.1	XM_001233061.1	-
Contig13.973	9031	4	73447502	73448316	+	NW_001471687.1	2186144	2186958	+	LOC768822	GeneID:768822	GENE	Gallus_gallus-2.1	-	mRNA;identical;N
Contig13.973	9031	4	73447502	73448316	+	NW_001471687.1	2186144	2186958	+	XM_001231619.1	GeneID:768822	RNA	Gallus_gallus-2.1	XM_001231619.1	mRNA;identical;N
Contig13.973	9031	4	73447502	73447777	+	NW_001471687.1	2186144	2186419	+	XM_001231619.1	GeneID:768822	UTR	Gallus_gallus-2.1	XM_001231619.1	-
Contig13.973	9031	4	73447778	73448032	+	NW_001471687.1	2186420	2186674	+	XP_001231620.1	GeneID:768822	CDS	Gallus_gallus-2.1	XM_001231619.1	-
Contig13.973	9031	4	73448033	73448316	+	NW_001471687.1	2186675	2186958	+	XM_001231619.1	GeneID:768822	UTR	Gallus_gallus-2.1	XM_001231619.1	-
Contig22.243	9031	2	141820856	141821080	-	NW_001471654.1	7569931	7570155	-	NP_001028813.1	GeneID:378803	CDS	Gallus_gallus-2.1	NM_001033641.1	-
Contig1.165	9031	3	62550484	62550522	-	NW_001471671.1	1633493	1633531	-	NP_989546.1	GeneID:374049	CDS	Gallus_gallus-2.1	NM_204215.1	-
Contig6.714	9031	4	61856825	61856947	-	NW_001471685.1	23280309	23280431	-	XP_001235351.1	GeneID:772178	CDS	Gallus_gallus-2.1	XM_001235350.1	-
Contig22.223	9031	2	142075555	142075682	-	NW_001471654.1	7824630	7824757	-	XP_418466.2	GeneID:420361	CDS	Gallus_gallus-2.1	XM_418466.2	-
Contig22.190	9031	2	142524946	142525066	-	NW_001471654.1	8274021	8274141	-	XP_418462.2	GeneID:420356	CDS	Gallus_gallus-2.1	XM_418462.2	-
Contig22.190	9031	2	142526147	142526272	-	NW_001471654.1	8275222	8275347	-	XP_001233733.1	GeneID:770396	CDS	Gallus_gallus-2.1	XM_001233732.1	-
Contig22.190	9031	2	142526588	142526674	-	NW_001471654.1	8275663	8275749	-	XP_001233733.1	GeneID:770396	CDS	Gallus_gallus-2.1	XM_001233732.1	-
Contig50.68	9031	1	81593888	81594057	-	NW_001471526.1	962294	962463	-	XP_424100.2	GeneID:426455	CDS	Gallus_gallus-2.1	XM_424100.2	-
Contig50.68	9031	1	81595024	81595062	-	NW_001471526.1	963430	963468	-	XP_424100.2	GeneID:426455	CDS	Gallus_gallus-2.1	XM_424100.2	-
Contig50.68	9031	1	81596212	81596255	-	NW_001471526.1	964618	964661	-	XP_424100.2	GeneID:426455	CDS	Gallus_gallus-2.1	XM_424100.2	-
Contig37.85	9031	11	11151729	11151776	-	NW_001471435.1	2151752	2151799	-	XP_414138.2	GeneID:415776	CDS	Gallus_gallus-2.1	XM_414138.2	-
Contig16.486	9031	1	138023819	138023962	+	NW_001471545.1	9281061	9281204	+	NP_990816.1	GeneID:396481	CDS	Gallus_gallus-2.1	NM_205485.1	-
Contig40.248	9031	8	5041445	5041585	-	NW_001471737.1	5041445	5041585	-	XP_001233951.1	GeneID:770613	CDS	Gallus_gallus-2.1	XM_001233950.1	-
Contig40.248	9031	8	5043091	5043192	-	NW_001471737.1	5043091	5043192	-	XP_001233951.1	GeneID:770613	CDS	Gallus_gallus-2.1	XM_001233950.1	-
Contig22.768	9031	2	134504303	134504487	-	NW_001471654.1	253378	253562	-	XR_026860.1	GeneID:420252	UTR	Gallus_gallus-2.1	XR_026860.1	-
Contig22.768	9031	2	134505615	134505732	-	NW_001471654.1	254690	254807	-	XR_026860.1	GeneID:420252	UTR	Gallus_gallus-2.1	XR_026860.1	-
Contig28.504	9031	17	3898385	3898479	-	NW_001471503.1	3398385	3398479	-	XR_027091.1	GeneID:417242	UTR	Gallus_gallus-2.1	XR_027091.1	-
Contig22.755	9031	2	134591974	134592225	+	NW_001471654.1	341049	341300	+	XP_418367.2	GeneID:420256	CDS	Gallus_gallus-2.1	XM_418367.2	-
Contig22.755	9031	2	134591974	134592225	+	NW_001471654.1	341049	341300	+	LOC420256	GeneID:420256	GENE	Gallus_gallus-2.1	-	protein;identical;N
Contig22.755	9031	2	134591974	134592225	+	NW_001471654.1	341049	341300	+	XM_418367.2	GeneID:420256	RNA	Gallus_gallus-2.1	XM_418367.2	protein;identical;N
Contig27.474	9031	19	36787	38108	+	NW_001471508.1	36787	38108	+	LOC770132	GeneID:770132	GENE	Gallus_gallus-2.1	-	protein;identical;N
Contig27.474	9031	19	36787	38108	+	NW_001471508.1	36787	38108	+	XM_001233452.1	GeneID:770132	RNA	Gallus_gallus-2.1	XM_001233452.1	protein;identical;N
Contig27.474	9031	19	36787	36790	+	NW_001471508.1	36787	36790	+	XP_001233453.1	GeneID:770132	CDS	Gallus_gallus-2.1	XM_001233452.1	-
Contig27.474	9031	19	37213	37344	+	NW_001471508.1	37213	37344	+	XP_001233453.1	GeneID:770132	CDS	Gallus_gallus-2.1	XM_001233452.1	-
Contig27.474	9031	19	37480	38108	+	NW_001471508.1	37480	38108	+	XP_001233453.1	GeneID:770132	CDS	Gallus_gallus-2.1	XM_001233452.1	-
Contig37.560	9031	11	16133730	16133760	-	NW_001471435.1	7133753	7133783	-	NM_001044671.1	GeneID:693248	UTR	Gallus_gallus-2.1	NM_001044671.1	-
Contig37.560	9031	11	16133761	16133794	-	NW_001471435.1	7133784	7133817	-	NP_001038136.1	GeneID:693248	CDS	Gallus_gallus-2.1	NM_001044671.1	-
Contig78.58	9031	14	12749122	12749133	+	NW_001471457.1	408596	408607	+	XP_425255.2	GeneID:427681	CDS	Gallus_gallus-2.1	XM_425255.2	-
Contig78.58	9031	14	12749201	12749334	+	NW_001471457.1	408675	408808	+	XP_425255.2	GeneID:427681	CDS	Gallus_gallus-2.1	XM_425255.2	-
Contig78.58	9031	14	12749733	12749998	+	NW_001471457.1	409207	409472	+	XP_425255.2	GeneID:427681	CDS	Gallus_gallus-2.1	XM_425255.2	-
Contig78.58	9031	14	12751158	12751468	+	NW_001471457.1	410632	410942	+	XP_425255.2	GeneID:427681	CDS	Gallus_gallus-2.1	XM_425255.2	-
Contig37.502	9031	11	15415233	15415237	+	NW_001471435.1	6415256	6415260	+	XP_001232443.1	GeneID:425961	CDS	Gallus_gallus-2.1	XM_001232442.1	-
Contig129.18	9031	11	18947093	18947180	+	NW_001471437.1	239696	239783	+	NP_001025747.1	GeneID:415820	CDS	Gallus_gallus-2.1	NM_001030576.1	-
Contig4.340	9031	1	53710716	53710904	+	NW_001471513.1	8342893	8343081	+	XP_001234643.1	GeneID:771356	CDS	Gallus_gallus-2.1	XM_001234642.1	-
Contig69.273	9031	10	9340330	9340407	-	NW_001471426.1	771760	771837	-	XP_413798.2	GeneID:415413	CDS	Gallus_gallus-2.1	XM_413798.2	-
Contig69.273	9031	10	9340726	9340869	-	NW_001471426.1	772156	772299	-	XP_413798.2	GeneID:415413	CDS	Gallus_gallus-2.1	XM_413798.2	-
Contig69.273	9031	10	9341292	9341388	-	NW_001471426.1	772722	772818	-	XP_413798.2	GeneID:415413	CDS	Gallus_gallus-2.1	XM_413798.2	-
Contig69.273	9031	10	9342298	9342424	-	NW_001471426.1	773728	773854	-	XP_413798.2	GeneID:415413	CDS	Gallus_gallus-2.1	XM_413798.2	-
Contig7.820	9031	1	21814552	21814725	-	NW_001471512.1	82944	83117	-	NP_001006227.1	GeneID:417739	CDS	Gallus_gallus-2.1	NM_001006227.1	-
Contig7.820	9031	1	21816035	21816113	-	NW_001471512.1	84427	84505	-	NP_001006227.1	GeneID:417739	CDS	Gallus_gallus-2.1	NM_001006227.1	-
Contig13.801	9031	4	75561435	75561497	-	NW_001471687.1	4300077	4300139	-	XP_420750.2	GeneID:422800	CDS	Gallus_gallus-2.1	XM_420750.2	-
Contig21.210	9031	2	111818935	111819484	+	NW_001471646.1	6947545	6948094	+	XM_423439.2	GeneID:425711	UTR	Gallus_gallus-2.1	XM_423439.2	-
Contig461.7	9031	22	2836460	2836572	+	NW_001471580.1	27486	27598	+	XP_422963.2	GeneID:425176	CDS	Gallus_gallus-2.1	XM_422963.2	-
Contig461.7	9031	22	2836760	2836859	+	NW_001471580.1	27786	27885	+	XP_422963.2	GeneID:425176	CDS	Gallus_gallus-2.1	XM_422963.2	-
Contig461.7	9031	22	2837165	2837221	+	NW_001471580.1	28191	28247	+	XP_422963.2	GeneID:425176	CDS	Gallus_gallus-2.1	XM_422963.2	-
Contig34.72	9031	5	16746651	16746725	-	NW_001471698.1	8737818	8737892	-	NP_001006472.1	GeneID:423105	CDS	Gallus_gallus-2.1	NM_001006472.1	-
Contig34.52	9031	5	16902299	16902400	-	NW_001471698.1	8893466	8893567	-	XP_001234692.1	GeneID:771418	CDS	Gallus_gallus-2.1	XM_001234691.1	-
Contig53.315	9031	1	3407480	3407509	+	NW_001471541.1	2945071	2945100	+	XP_416472.2	GeneID:418247	CDS	Gallus_gallus-2.1	XM_416472.2	-
Contig153.55	9031	27	3300916	3301173	-	NW_001471615.1	393160	393417	-	XM_418105.2	GeneID:419982	UTR	Gallus_gallus-2.1	XM_418105.2	-
Contig153.55	9031	27	3300969	3300979	-	NW_001471615.1	393213	393223	-	XP_001234856.1	GeneID:771596	CDS	Gallus_gallus-2.1	XM_001234855.1	-
Contig153.55	9031	27	3301174	3301393	-	NW_001471615.1	393418	393637	-	XP_418105.2	GeneID:419982	CDS	Gallus_gallus-2.1	XM_418105.2	-
Contig109.74	9031	21	5691319	5691423	-	NW_001471572.1	626203	626307	-	XP_417640.2	GeneID:419484	CDS	Gallus_gallus-2.1	XM_417640.2	-
Contig109.74	9031	21	5691695	5691821	-	NW_001471572.1	626579	626705	-	XP_417640.2	GeneID:419484	CDS	Gallus_gallus-2.1	XM_417640.2	-
Contig109.74	9031	21	5692099	5692220	-	NW_001471572.1	626983	627104	-	XP_417640.2	GeneID:419484	CDS	Gallus_gallus-2.1	XM_417640.2	-
Contig109.74	9031	21	5692377	5692444	-	NW_001471572.1	627261	627328	-	XP_417640.2	GeneID:419484	CDS	Gallus_gallus-2.1	XM_417640.2	-
Contig109.74	9031	21	5692688	5692841	-	NW_001471572.1	627572	627725	-	XP_417640.2	GeneID:419484	CDS	Gallus_gallus-2.1	XM_417640.2	-
Contig109.74	9031	21	5693237	5693344	-	NW_001471572.1	628121	628228	-	XP_417640.2	GeneID:419484	CDS	Gallus_gallus-2.1	XM_417640.2	-
Contig109.74	9031	21	5693440	5693548	-	NW_001471572.1	628324	628432	-	XP_417640.2	GeneID:419484	CDS	Gallus_gallus-2.1	XM_417640.2	-
Contig109.74	9031	21	5693858	5693982	-	NW_001471572.1	628742	628866	-	XP_417640.2	GeneID:419484	CDS	Gallus_gallus-2.1	XM_417640.2	-
Contig56.43	9031	21	4785059	4785106	+	NW_001471571.1	4785059	4785106	+	XP_417631.2	GeneID:419474	CDS	Gallus_gallus-2.1	XM_417631.2	-
Contig56.43	9031	21	4785474	4785583	+	NW_001471571.1	4785474	4785583	+	XP_417631.2	GeneID:419474	CDS	Gallus_gallus-2.1	XM_417631.2	-
Contig44.173	9031	3	41600039	41600097	+	NW_001471668.1	41132	41190	+	XP_001231254.1	GeneID:768374	CDS	Gallus_gallus-2.1	XM_001231253.1	-
Contig44.173	9031	3	41600128	41600244	+	NW_001471668.1	41221	41337	+	XP_419569.2	GeneID:421528	CDS	Gallus_gallus-2.1	XM_419569.2	-
Contig44.173	9031	3	41600762	41600898	+	NW_001471668.1	41855	41991	+	XP_419569.2	GeneID:421528	CDS	Gallus_gallus-2.1	XM_419569.2	-
Contig44.173	9031	3	41602320	41602387	+	NW_001471668.1	43413	43480	+	XP_419569.2	GeneID:421528	CDS	Gallus_gallus-2.1	XM_419569.2	-
Contig51.242	9031	11	6586525	6586631	-	NW_001471434.1	3398474	3398580	-	XP_414094.2	GeneID:415729	CDS	Gallus_gallus-2.1	XM_414094.2	-
Contig24.279	9031	9	3782258	3782416	-	NW_001471743.1	2282258	2282416	-	XP_422590.2	GeneID:424770	CDS	Gallus_gallus-2.1	XM_422590.2	-
Contig42.224	9031	15	6645083	6645161	+	NW_001471459.1	6645083	6645161	+	XR_027140.1	GeneID:416891	UTR	Gallus_gallus-2.1	XR_027140.1	-
Contig22.220	9031	2	142109413	142109538	-	NW_001471654.1	7858488	7858613	-	XP_418466.2	GeneID:420361	CDS	Gallus_gallus-2.1	XM_418466.2	-
Contig5.829	9031	2	80365655	80365787	-	NW_001471639.1	10142326	10142458	-	XP_419012.2	GeneID:420927	CDS	Gallus_gallus-2.1	XM_419012.2	-
Contig5.829	9031	2	80367120	80367209	-	NW_001471639.1	10143791	10143880	-	XP_419012.2	GeneID:420927	CDS	Gallus_gallus-2.1	XM_419012.2	-
Contig5.829	9031	2	80367383	80367517	-	NW_001471639.1	10144054	10144188	-	XP_419012.2	GeneID:420927	CDS	Gallus_gallus-2.1	XM_419012.2	-
Contig44.171	9031	3	41628663	41628709	+	NW_001471668.1	69756	69802	+	XP_001231395.1	GeneID:768458	CDS	Gallus_gallus-2.1	XM_001231394.1	-
Contig44.171	9031	3	41629136	41629744	+	NW_001471668.1	70229	70837	+	XP_001231395.1	GeneID:768458	CDS	Gallus_gallus-2.1	XM_001231394.1	-
Contig44.171	9031	3	41629745	41630089	+	NW_001471668.1	70838	71182	+	XM_001231394.1	GeneID:768458	UTR	Gallus_gallus-2.1	XM_001231394.1	-
Contig90.148	9031	1	17192222	17192285	-	NW_001471509.1	285582	285645	-	NP_001026511.1	GeneID:425523	CDS	Gallus_gallus-2.1	NM_001031340.1	-
Contig128.12	9031	1	126884296	126884403	+	NW_001471535.1	456658	456765	+	XP_423813.2	GeneID:426142	CDS	Gallus_gallus-2.1	XM_423813.2	-
Contig128.12	9031	1	126884596	126884755	+	NW_001471535.1	456958	457117	+	XP_423813.2	GeneID:426142	CDS	Gallus_gallus-2.1	XM_423813.2	-
Contig128.12	9031	1	126884883	126884923	+	NW_001471535.1	457245	457285	+	XP_423813.2	GeneID:426142	CDS	Gallus_gallus-2.1	XM_423813.2	-
Contig128.12	9031	1	126885159	126885300	+	NW_001471535.1	457521	457662	+	XP_423813.2	GeneID:426142	CDS	Gallus_gallus-2.1	XM_423813.2	-
Contig13.727	9031	4	76181643	76181736	-	NW_001471687.1	4920285	4920378	-	XM_420760.2	GeneID:422810	UTR	Gallus_gallus-2.1	XM_420760.2	-
Contig4.327	9031	1	53475890	53476015	-	NW_001471513.1	8108067	8108192	-	XP_416282.2	GeneID:418047	CDS	Gallus_gallus-2.1	XM_416282.2	-
Contig4.327	9031	1	53476350	53476445	-	NW_001471513.1	8108527	8108622	-	XP_416282.2	GeneID:418047	CDS	Gallus_gallus-2.1	XM_416282.2	-
Contig4.327	9031	1	53477450	53477541	-	NW_001471513.1	8109627	8109718	-	XP_416282.2	GeneID:418047	CDS	Gallus_gallus-2.1	XM_416282.2	-
Contig4.338	9031	1	53632604	53632683	+	NW_001471513.1	8264781	8264860	+	XP_001234599.1	GeneID:418053	CDS	Gallus_gallus-2.1	XM_001234598.1	-
Contig21.213	9031	2	111852247	111852287	-	NW_001471646.1	6980857	6980897	-	XP_001233330.1	GeneID:770012	CDS	Gallus_gallus-2.1	XM_001233329.1	-
Contig108.28	9031	2	99583037	99583263	+	NW_001471640.1	871649	871875	+	XP_423316.2	GeneID:425565	CDS	Gallus_gallus-2.1	XM_423316.2	-
Contig108.28	9031	2	99584161	99584404	+	NW_001471640.1	872773	873016	+	XP_423316.2	GeneID:425565	CDS	Gallus_gallus-2.1	XM_423316.2	-
Contig21.155	9031	2	111197189	111197415	-	NW_001471646.1	6325799	6326025	-	NP_989989.1	GeneID:395376	CDS	Gallus_gallus-2.1	NM_204658.1	-
Contig21.155	9031	2	111198409	111198663	-	NW_001471646.1	6327019	6327273	-	NP_989989.1	GeneID:395376	CDS	Gallus_gallus-2.1	NM_204658.1	-
Contig86.161	9031	3	39552613	39552803	+	NW_001471667.1	19093	19283	+	XP_419558.2	GeneID:421514	CDS	Gallus_gallus-2.1	XM_419558.2	-
Contig116.69	9031	1	79893047	79893154	-	NW_001471525.1	443813	443920	-	XP_416494.2	GeneID:418269	CDS	Gallus_gallus-2.1	XM_416494.2	-
Contig24.297	9031	9	3663487	3664109	-	NW_001471743.1	2163487	2164109	-	XM_428464.2	GeneID:430912	UTR	Gallus_gallus-2.1	XM_428464.2	-
Contig24.297	9031	9	3664110	3664238	-	NW_001471743.1	2164110	2164238	-	XP_428464.2	GeneID:430912	CDS	Gallus_gallus-2.1	XM_428464.2	-
Contig50.173	9031	1	82519963	82520086	-	NW_001471526.1	1888369	1888492	-	XP_416544.2	GeneID:418321	CDS	Gallus_gallus-2.1	XM_416544.2	-
Contig50.173	9031	1	82520664	82520737	-	NW_001471526.1	1889070	1889143	-	XP_416544.2	GeneID:418321	CDS	Gallus_gallus-2.1	XM_416544.2	-
Contig37.689	9031	11	17334771	17334841	+	NW_001471435.1	8334794	8334864	+	XP_423491.2	GeneID:425774	CDS	Gallus_gallus-2.1	XM_423491.2	-
Contig23.290	9031	14	7763329	7763437	-	NW_001471454.1	7763329	7763437	-	XP_001234744.1	GeneID:416600	CDS	Gallus_gallus-2.1	XM_001234743.1	-
Contig23.290	9031	14	7763758	7763952	-	NW_001471454.1	7763758	7763952	-	XP_001234744.1	GeneID:416600	CDS	Gallus_gallus-2.1	XM_001234743.1	-
Contig23.290	9031	14	7764402	7764568	-	NW_001471454.1	7764402	7764568	-	XP_001234744.1	GeneID:416600	CDS	Gallus_gallus-2.1	XM_001234743.1	-
Contig23.290	9031	14	7764802	7764960	-	NW_001471454.1	7764802	7764960	-	XP_001234744.1	GeneID:416600	CDS	Gallus_gallus-2.1	XM_001234743.1	-
Contig23.290	9031	14	7765462	7765608	-	NW_001471454.1	7765462	7765608	-	XP_001234744.1	GeneID:416600	CDS	Gallus_gallus-2.1	XM_001234743.1	-
Contig23.290	9031	14	7766331	7766432	-	NW_001471454.1	7766331	7766432	-	XP_001234744.1	GeneID:416600	CDS	Gallus_gallus-2.1	XM_001234743.1	-
Contig54.38	9031	5	788371	788432	+	NW_001471695.1	406694	406755	+	NP_001026564.1	GeneID:426704	CDS	Gallus_gallus-2.1	NM_001031393.1	-
Contig54.38	9031	5	788557	788631	+	NW_001471695.1	406880	406954	+	NP_001026564.1	GeneID:426704	CDS	Gallus_gallus-2.1	NM_001031393.1	-
Contig51.276	9031	11	7050999	7051023	-	NW_001471434.1	3862948	3862972	-	XP_001233183.1	GeneID:415736	CDS	Gallus_gallus-2.1	XM_001233182.1	-
Contig51.276	9031	11	7051024	7051035	-	NW_001471434.1	3862973	3862984	-	XM_001233182.1	GeneID:415736	UTR	Gallus_gallus-2.1	XM_001233182.1	-
Contig88.209	9031	2	101716218	101716315	-	NW_001471641.1	1794564	1794661	-	XP_419135.2	GeneID:421049	CDS	Gallus_gallus-2.1	XM_419135.2	-
Contig79.64	9031	3	60269852	60269972	-	NW_001471670.1	1994453	1994573	-	XM_419746.2	GeneID:421709	UTR	Gallus_gallus-2.1	XM_419746.2	-
Contig79.64	9031	3	60269973	60270127	-	NW_001471670.1	1994574	1994728	-	XP_419746.2	GeneID:421709	CDS	Gallus_gallus-2.1	XM_419746.2	-
Contig13.92	9031	4	88679447	88679582	-	NW_001471687.1	17418089	17418224	-	XP_420851.2	GeneID:422910	CDS	Gallus_gallus-2.1	XM_420851.2	-
Contig56.56	9031	21	4632811	4632948	-	NW_001471571.1	4632811	4632948	-	XP_417626.2	GeneID:419469	CDS	Gallus_gallus-2.1	XM_417626.2	-
Contig28.171	9031	17	7719073	7719173	-	NW_001471503.1	7219073	7219173	-	XP_415428.2	GeneID:417146	CDS	Gallus_gallus-2.1	XM_415428.2	-
Contig28.171	9031	17	7719287	7719410	-	NW_001471503.1	7219287	7219410	-	XP_415428.2	GeneID:417146	CDS	Gallus_gallus-2.1	XM_415428.2	-
Contig28.171	9031	17	7719905	7720084	-	NW_001471503.1	7219905	7220084	-	XP_415428.2	GeneID:417146	CDS	Gallus_gallus-2.1	XM_415428.2	-
Contig82.126	9031	5	19168233	19168369	+	NW_001471700.1	1753275	1753411	+	NP_990799.1	GeneID:396455	CDS	Gallus_gallus-2.1	NM_205468.1	-
Contig9.160	9031	3	37616486	37616630	-	NW_001471679.1	19777980	19778124	-	XP_001235548.1	GeneID:775973	CDS	Gallus_gallus-2.1	XM_001235547.1	-
Contig37.701	9031	11	17453882	17453946	+	NW_001471435.1	8453905	8453969	+	XP_414168.2	GeneID:415807	CDS	Gallus_gallus-2.1	XM_414168.2	-
Contig37.701	9031	11	17454196	17454445	+	NW_001471435.1	8454219	8454468	+	XP_414168.2	GeneID:415807	CDS	Gallus_gallus-2.1	XM_414168.2	-
Contig37.701	9031	11	17454604	17454789	+	NW_001471435.1	8454627	8454812	+	XP_414168.2	GeneID:415807	CDS	Gallus_gallus-2.1	XM_414168.2	-
Contig199.20	9031	6	33090834	33090933	+	NW_001471721.1	13731	13830	+	NM_001006506.1	GeneID:423949	UTR	Gallus_gallus-2.1	NM_001006506.1	-
Contig199.20	9031	6	33090934	33090942	+	NW_001471721.1	13831	13839	+	NP_001006506.1	GeneID:423949	CDS	Gallus_gallus-2.1	NM_001006506.1	-
Contig214.15	9031	2	154804046	154804109	-	NW_001471656.1	197757	197820	-	XP_427026.2	GeneID:429470	CDS	Gallus_gallus-2.1	XM_427026.2	-
Contig23.151	9031	14	10297522	10297598	-	NW_001471454.1	10297522	10297598	-	NP_001026639.1	GeneID:427679	CDS	Gallus_gallus-2.1	NM_001031468.1	-
Contig102.126	9031	6	34284245	34284453	+	NW_001471722.1	988436	988644	+	XP_428227.2	GeneID:430674	CDS	Gallus_gallus-2.1	XM_428227.2	-
Contig102.126	9031	6	34285442	34285508	+	NW_001471722.1	989633	989699	+	XP_428227.2	GeneID:430674	CDS	Gallus_gallus-2.1	XM_428227.2	-
Contig102.126	9031	6	34285917	34286042	+	NW_001471722.1	990108	990233	+	XP_428227.2	GeneID:430674	CDS	Gallus_gallus-2.1	XM_428227.2	-
Contig13.575	9031	4	77757281	77757352	-	NW_001471687.1	6495923	6495994	-	XP_001232041.1	GeneID:373967	CDS	Gallus_gallus-2.1	XM_001232040.1	-
Contig13.575	9031	4	77757281	77757352	-	NW_001471687.1	6495923	6495994	-	XP_001232066.1	GeneID:373967	CDS	Gallus_gallus-2.1	XM_001232065.1	-
Contig13.575	9031	4	77757574	77757645	-	NW_001471687.1	6496216	6496287	-	XP_001232041.1	GeneID:373967	CDS	Gallus_gallus-2.1	XM_001232040.1	-
Contig13.575	9031	4	77757574	77757645	-	NW_001471687.1	6496216	6496287	-	XP_001232066.1	GeneID:373967	CDS	Gallus_gallus-2.1	XM_001232065.1	-
Contig53.13	9031	1	6435203	6435355	-	NW_001471541.1	5972794	5972946	-	XP_417288.2	GeneID:419100	CDS	Gallus_gallus-2.1	XM_417288.2	-
Contig100.23	9031	12	2738685	2738790	-	NW_001471442.1	1154284	1154389	-	XP_414283.2	GeneID:415939	CDS	Gallus_gallus-2.1	XM_414283.2	-
Contig100.23	9031	12	2738863	2738964	-	NW_001471442.1	1154462	1154563	-	XP_414283.2	GeneID:415939	CDS	Gallus_gallus-2.1	XM_414283.2	-
Contig76.206	9031	2	121389139	121389220	-	NW_001471649.1	2200701	2200782	-	XP_418292.2	GeneID:420178	CDS	Gallus_gallus-2.1	XM_418292.2	-
Contig18.421	9031	20	5478446	5478895	+	NW_001471567.1	5478446	5478895	+	XP_001234186.1	GeneID:770867	CDS	Gallus_gallus-2.1	XM_001234185.1	-
Contig18.421	9031	20	5479094	5479151	+	NW_001471567.1	5479094	5479151	+	XP_001234186.1	GeneID:770867	CDS	Gallus_gallus-2.1	XM_001234185.1	-
Contig52.194	9031	10	19607972	19608129	+	NW_001471429.1	2886177	2886334	+	NP_990000.1	GeneID:395389	CDS	Gallus_gallus-2.1	NM_204669.1	-
Contig12.526	9031	12	16590233	16590364	-	NW_001471443.1	13111542	13111673	-	NP_001019998.1	GeneID:416092	CDS	Gallus_gallus-2.1	NM_001024827.1	-
Contig42.240	9031	15	6748017	6748052	-	NW_001471459.1	6748017	6748052	-	XP_425274.2	GeneID:427699	CDS	Gallus_gallus-2.1	XM_425274.2	-
Contig42.240	9031	15	6749389	6749442	-	NW_001471459.1	6749389	6749442	-	XP_425274.2	GeneID:427699	CDS	Gallus_gallus-2.1	XM_425274.2	-
Contig40.358	9031	8	5843670	5843875	+	NW_001471737.1	5843670	5843875	+	XP_422251.2	GeneID:424408	CDS	Gallus_gallus-2.1	XM_422251.2	-
Contig40.358	9031	8	5844701	5844811	+	NW_001471737.1	5844701	5844811	+	XP_422251.2	GeneID:424408	CDS	Gallus_gallus-2.1	XM_422251.2	-
Contig40.358	9031	8	5845001	5845076	+	NW_001471737.1	5845001	5845076	+	XP_422251.2	GeneID:424408	CDS	Gallus_gallus-2.1	XM_422251.2	-
Contig39.402	9031	5	24247083	24247134	-	NW_001471707.1	3809752	3809803	-	XP_001233863.1	GeneID:770523	CDS	Gallus_gallus-2.1	XM_001233862.1	-
Contig39.402	9031	5	24247571	24247704	-	NW_001471707.1	3810240	3810373	-	XP_424617.2	GeneID:427015	CDS	Gallus_gallus-2.1	XM_424617.2	-
Contig39.402	9031	5	24248673	24248774	-	NW_001471707.1	3811342	3811443	-	XP_424617.2	GeneID:427015	CDS	Gallus_gallus-2.1	XM_424617.2	-
Contig461.6	9031	22	2830868	2831243	+	NW_001471580.1	21894	22269	+	XR_026752.1	GeneID:771090	UTR	Gallus_gallus-2.1	XR_026752.1	-
Contig461.6	9031	22	2831967	2832091	+	NW_001471580.1	22993	23117	+	XR_026752.1	GeneID:771090	UTR	Gallus_gallus-2.1	XR_026752.1	-
Contig48.157	9031	1	12308621	12308778	-	NW_001471565.1	2283965	2284122	-	NP_990734.1	GeneID:396368	CDS	Gallus_gallus-2.1	NM_205403.1	-
Contig13.1198	9031	4	71270970	71271080	+	NW_001471687.1	9612	9722	+	NP_001012599.1	GeneID:422792	CDS	Gallus_gallus-2.1	NM_001012581.1	-
Contig78.154	9031	14	13558354	13558530	-	NW_001471457.1	1217828	1218004	-	XP_001231827.1	GeneID:769431	CDS	Gallus_gallus-2.1	XM_001231826.1	-
Contig78.154	9031	14	13559103	13559244	-	NW_001471457.1	1218577	1218718	-	XP_001231827.1	GeneID:769431	CDS	Gallus_gallus-2.1	XM_001231826.1	-
Contig18.78	9031	20	12321165	12321176	+	NW_001471568.1	1809590	1809601	+	NM_204979.1	GeneID:395827	UTR	Gallus_gallus-2.1	NM_204979.1	-
Contig18.78	9031	20	12321177	12321407	+	NW_001471568.1	1809602	1809832	+	NP_990310.1	GeneID:395827	CDS	Gallus_gallus-2.1	NM_204979.1	-
Contig18.78	9031	20	12321506	12321696	+	NW_001471568.1	1809931	1810121	+	NP_990310.1	GeneID:395827	CDS	Gallus_gallus-2.1	NM_204979.1	-
Contig18.78	9031	20	12321940	12322033	+	NW_001471568.1	1810365	1810458	+	NP_990310.1	GeneID:395827	CDS	Gallus_gallus-2.1	NM_204979.1	-
Contig18.78	9031	20	12322897	12322993	+	NW_001471568.1	1811322	1811418	+	NP_990310.1	GeneID:395827	CDS	Gallus_gallus-2.1	NM_204979.1	-
Contig18.78	9031	20	12323770	12323861	+	NW_001471568.1	1812195	1812286	+	NP_990310.1	GeneID:395827	CDS	Gallus_gallus-2.1	NM_204979.1	-
Contig21.209	9031	2	111813588	111813671	+	NW_001471646.1	6942198	6942281	+	XM_423439.2	GeneID:425711	UTR	Gallus_gallus-2.1	XM_423439.2	-
Contig21.209	9031	2	111813672	111813726	+	NW_001471646.1	6942282	6942336	+	XP_423439.2	GeneID:425711	CDS	Gallus_gallus-2.1	XM_423439.2	-
Contig53.41	9031	1	6190785	6190865	-	NW_001471541.1	5728376	5728456	-	NP_001026011.1	GeneID:419104	CDS	Gallus_gallus-2.1	NM_001030840.1	-
Contig115.174	9031	1	7854449	7854604	+	NW_001471552.1	1334175	1334330	+	XP_416996.2	GeneID:418802	CDS	Gallus_gallus-2.1	XM_416996.2	-
Contig115.174	9031	1	7855836	7855938	+	NW_001471552.1	1335562	1335664	+	XP_416996.2	GeneID:418802	CDS	Gallus_gallus-2.1	XM_416996.2	-
Contig14.25	9031	4	38342988	38343190	+	NW_001471683.1	17535420	17535622	+	XP_420485.2	GeneID:422522	CDS	Gallus_gallus-2.1	XM_420485.2	-
Contig54.51	9031	5	870478	870489	+	NW_001471695.1	488801	488812	+	XP_420941.2	GeneID:423010	CDS	Gallus_gallus-2.1	XM_420941.2	-
Contig37.193	9031	11	12368111	12368252	-	NW_001471435.1	3368134	3368275	-	XP_414156.2	GeneID:415796	CDS	Gallus_gallus-2.1	XM_414156.2	-
Contig51.407	9031	11	8982872	8983029	-	NW_001471434.1	5794821	5794978	-	XM_001233515.1	GeneID:415756	UTR	Gallus_gallus-2.1	XM_001233515.1	-
Contig51.407	9031	11	8982874	8983029	-	NW_001471434.1	5794823	5794978	-	XM_001233485.1	GeneID:415756	UTR	Gallus_gallus-2.1	XM_001233485.1	-
Contig51.407	9031	11	8982910	8983029	-	NW_001471434.1	5794859	5794978	-	XM_001233500.1	GeneID:415756	UTR	Gallus_gallus-2.1	XM_001233500.1	-
Contig51.407	9031	11	8982999	8983029	-	NW_001471434.1	5794948	5794978	-	XM_001233461.1	GeneID:415756	UTR	Gallus_gallus-2.1	XM_001233461.1	-
Contig13.1184	9031	4	71372721	71372833	-	NW_001471687.1	111363	111475	-	XP_428380.2	GeneID:430829	CDS	Gallus_gallus-2.1	XM_428380.2	-
Contig13.1184	9031	4	71374193	71374317	-	NW_001471687.1	112835	112959	-	XP_428380.2	GeneID:430829	CDS	Gallus_gallus-2.1	XM_428380.2	-
Contig4.262	9031	1	52748984	52749076	-	NW_001471513.1	7381161	7381253	-	XP_001234145.1	GeneID:418022	CDS	Gallus_gallus-2.1	XM_001234144.1	-
Contig4.262	9031	1	52750626	52750823	-	NW_001471513.1	7382803	7383000	-	XP_001234145.1	GeneID:418022	CDS	Gallus_gallus-2.1	XM_001234144.1	-
Contig4.262	9031	1	52751337	52751515	-	NW_001471513.1	7383514	7383692	-	XP_001234145.1	GeneID:418022	CDS	Gallus_gallus-2.1	XM_001234144.1	-
Contig5.665	9031	2	78400428	78401441	+	NW_001471639.1	8177099	8178112	+	XR_026707.1	GeneID:770072	UTR	Gallus_gallus-2.1	XR_026707.1	-
Contig52.211	9031	10	19412046	19412112	-	NW_001471429.1	2690251	2690317	-	XP_413884.2	GeneID:415513	CDS	Gallus_gallus-2.1	XM_413884.2	-
Contig52.211	9031	10	19416423	19416533	-	NW_001471429.1	2694628	2694738	-	XP_424275.1	GeneID:426648	CDS	Gallus_gallus-2.1	XM_424275.2	-
Contig52.211	9031	10	19418128	19418256	-	NW_001471429.1	2696333	2696461	-	XP_424275.1	GeneID:426648	CDS	Gallus_gallus-2.1	XM_424275.2	-
Contig52.211	9031	10	19418480	19418572	-	NW_001471429.1	2696685	2696777	-	XP_424275.1	GeneID:426648	CDS	Gallus_gallus-2.1	XM_424275.2	-
Contig52.211	9031	10	19419845	19419895	-	NW_001471429.1	2698050	2698100	-	XP_424275.1	GeneID:426648	CDS	Gallus_gallus-2.1	XM_424275.2	-
Contig52.211	9031	10	19420767	19420824	-	NW_001471429.1	2698972	2699029	-	XP_424275.1	GeneID:426648	CDS	Gallus_gallus-2.1	XM_424275.2	-
Contig86.117	9031	3	40002457	40002606	+	NW_001471667.1	468937	469086	+	XP_426142.2	GeneID:428585	CDS	Gallus_gallus-2.1	XM_426142.2	-
Contig4.337	9031	1	53627881	53627991	+	NW_001471513.1	8260058	8260168	+	XM_416289.2	GeneID:418053	UTR	Gallus_gallus-2.1	XM_416289.2	-
Contig4.337	9031	1	53627926	53627991	+	NW_001471513.1	8260103	8260168	+	XM_001234617.1	GeneID:418053	UTR	Gallus_gallus-2.1	XM_001234617.1	-
Contig4.337	9031	1	53627992	53628025	+	NW_001471513.1	8260169	8260202	+	XP_001234618.1	GeneID:418053	CDS	Gallus_gallus-2.1	XM_001234617.1	-
Contig4.337	9031	1	53627992	53628025	+	NW_001471513.1	8260169	8260202	+	XP_416289.2	GeneID:418053	CDS	Gallus_gallus-2.1	XM_416289.2	-
Contig40.224	9031	8	4827593	4827853	+	NW_001471737.1	4827593	4827853	+	XP_001233882.1	GeneID:770544	CDS	Gallus_gallus-2.1	XM_001233881.1	-
Contig21.156	9031	2	111203050	111203149	-	NW_001471646.1	6331660	6331759	-	NP_989989.1	GeneID:395376	CDS	Gallus_gallus-2.1	NM_204658.1	-
Contig21.156	9031	2	111204065	111204159	-	NW_001471646.1	6332675	6332769	-	NP_989989.1	GeneID:395376	CDS	Gallus_gallus-2.1	NM_204658.1	-
Contig9.14	9031	3	39250232	39250320	-	NW_001471679.1	21411726	21411814	-	NP_001010843.1	GeneID:430948	CDS	Gallus_gallus-2.1	NM_001010843.1	-
Contig34.42	9031	5	16972839	16972958	-	NW_001471698.1	8964006	8964125	-	XP_423776.2	GeneID:426102	CDS	Gallus_gallus-2.1	XM_423776.2	-
Contig19.427	9031	7	18769432	18769522	-	NW_001471729.1	9963257	9963347	-	XP_426579.2	GeneID:429022	CDS	Gallus_gallus-2.1	XM_426579.2	-
Contig88.168	9031	2	101328217	101329488	-	NW_001471641.1	1406563	1407834	-	XM_424129.2	GeneID:426488	UTR	Gallus_gallus-2.1	XM_424129.2	-
Contig88.168	9031	2	101329489	101329582	-	NW_001471641.1	1407835	1407928	-	XP_424129.2	GeneID:426488	CDS	Gallus_gallus-2.1	XM_424129.2	-
Contig13.1089	9031	4	72342032	72342117	+	NW_001471687.1	1080674	1080759	+	XP_426346.2	GeneID:428790	CDS	Gallus_gallus-2.1	XM_426346.2	-
Contig56.30	9031	21	4889203	4889328	+	NW_001471571.1	4889203	4889328	+	XP_424363.2	GeneID:426746	CDS	Gallus_gallus-2.1	XM_424363.2	-
Contig56.30	9031	21	4889875	4889971	+	NW_001471571.1	4889875	4889971	+	XP_424363.2	GeneID:426746	CDS	Gallus_gallus-2.1	XM_424363.2	-
Contig82.111	9031	5	18993889	18994040	+	NW_001471700.1	1578931	1579082	+	XP_421072.2	GeneID:423144	CDS	Gallus_gallus-2.1	XM_421072.2	-
Contig82.111	9031	5	18995180	18995234	+	NW_001471700.1	1580222	1580276	+	XP_421072.2	GeneID:423144	CDS	Gallus_gallus-2.1	XM_421072.2	-
Contig88.160	9031	2	101267733	101267875	-	NW_001471641.1	1346079	1346221	-	XP_423591.2	GeneID:425900	CDS	Gallus_gallus-2.1	XM_423591.2	-
Contig979.1	9031	11	16675503	16677546	+	NW_001471435.1	7675526	7677569	+	LOC770420	GeneID:770420	GENE	Gallus_gallus-2.1	-	mRNA;identical;N
Contig979.1	9031	11	16675503	16677546	+	NW_001471435.1	7675526	7677569	+	XM_001233755.1	GeneID:770420	RNA	Gallus_gallus-2.1	XM_001233755.1	mRNA;identical;N
Contig979.1	9031	11	16675503	16675515	+	NW_001471435.1	7675526	7675538	+	XP_001233756.1	GeneID:770420	CDS	Gallus_gallus-2.1	XM_001233755.1	-
Contig979.1	9031	11	16676280	16676447	+	NW_001471435.1	7676303	7676470	+	XP_001233756.1	GeneID:770420	CDS	Gallus_gallus-2.1	XM_001233755.1	-
Contig979.1	9031	11	16677250	16677293	+	NW_001471435.1	7677273	7677316	+	XP_001233756.1	GeneID:770420	CDS	Gallus_gallus-2.1	XM_001233755.1	-
Contig979.1	9031	11	16677294	16677546	+	NW_001471435.1	7677317	7677569	+	XM_001233755.1	GeneID:770420	UTR	Gallus_gallus-2.1	XM_001233755.1	-
Contig37.178	9031	11	12173212	12174265	-	NW_001471435.1	3173235	3174288	-	XM_414152.2	GeneID:415791	UTR	Gallus_gallus-2.1	XM_414152.2	-
Contig37.178	9031	11	12173330	12173338	-	NW_001471435.1	3173353	3173361	-	XP_001233065.1	GeneID:769766	CDS	Gallus_gallus-2.1	XM_001233064.1	-
Contig37.178	9031	11	12174266	12174388	-	NW_001471435.1	3174289	3174411	-	XP_414152.1	GeneID:415791	CDS	Gallus_gallus-2.1	XM_414152.2	-
Contig37.178	9031	11	12174678	12174833	-	NW_001471435.1	3174701	3174856	-	XP_414152.1	GeneID:415791	CDS	Gallus_gallus-2.1	XM_414152.2	-
Contig51.87	9031	11	4984379	4984748	+	NW_001471434.1	1796328	1796697	+	XP_001234248.1	GeneID:425392	CDS	Gallus_gallus-2.1	XM_001234247.1	-
Contig51.87	9031	11	4986159	4986373	+	NW_001471434.1	1798108	1798322	+	XP_001234248.1	GeneID:425392	CDS	Gallus_gallus-2.1	XM_001234247.1	-
Contig27.260	9031	19	4776102	4776179	+	NW_001471508.1	4776102	4776179	+	XP_425396.2	GeneID:427822	CDS	Gallus_gallus-2.1	XM_425396.2	-
Contig27.260	9031	19	4776279	4776370	+	NW_001471508.1	4776279	4776370	+	XP_425396.2	GeneID:427822	CDS	Gallus_gallus-2.1	XM_425396.2	-
Contig78.155	9031	14	13566556	13566714	-	NW_001471457.1	1226030	1226188	-	XP_001231827.1	GeneID:769431	CDS	Gallus_gallus-2.1	XM_001231826.1	-
Contig78.155	9031	14	13567009	13567144	-	NW_001471457.1	1226483	1226618	-	XP_001231827.1	GeneID:769431	CDS	Gallus_gallus-2.1	XM_001231826.1	-
Contig78.155	9031	14	13567807	13567888	-	NW_001471457.1	1227281	1227362	-	XP_001231827.1	GeneID:769431	CDS	Gallus_gallus-2.1	XM_001231826.1	-
Contig79.123	9031	3	59692473	59693143	-	NW_001471670.1	1417074	1417744	-	XM_001231443.1	GeneID:768737	UTR	Gallus_gallus-2.1	XM_001231443.1	-
Contig79.123	9031	3	59693144	59693256	-	NW_001471670.1	1417745	1417857	-	XP_001231444.1	GeneID:768737	CDS	Gallus_gallus-2.1	XM_001231443.1	-
Contig23.217	9031	14	8564864	8565025	-	NW_001471454.1	8564864	8565025	-	XP_414907.2	GeneID:416605	CDS	Gallus_gallus-2.1	XM_414907.2	-
Contig13.219	9031	4	87495886	87496004	-	NW_001471687.1	16234528	16234646	-	XP_420845.2	GeneID:422903	CDS	Gallus_gallus-2.1	XM_420845.2	-
Contig5.916	9031	2	81444627	81444780	-	NW_001471639.1	11221298	11221451	-	XP_426057.2	GeneID:428502	CDS	Gallus_gallus-2.1	XM_426057.2	-
Contig13.1179	9031	4	71441011	71441196	-	NW_001471687.1	179653	179838	-	XP_422912.2	GeneID:425121	CDS	Gallus_gallus-2.1	XM_422912.2	-
Contig86.55	9031	3	40914968	40915348	+	NW_001471667.1	1381448	1381828	+	XP_429865.2	GeneID:421522	CDS	Gallus_gallus-2.1	XM_429865.2	-
Contig57.169	9031	3	17712849	17713026	-	NW_001471677.1	4583173	4583350	-	XR_026910.1	GeneID:425965	UTR	Gallus_gallus-2.1	XR_026910.1	-
Contig40.362	9031	8	5874241	5874516	+	NW_001471737.1	5874241	5874516	+	LOC770801	GeneID:770801	GENE	Gallus_gallus-2.1	-	protein;identical;N
Contig40.362	9031	8	5874241	5874516	+	NW_001471737.1	5874241	5874516	+	XM_001234124.1	GeneID:770801	RNA	Gallus_gallus-2.1	XM_001234124.1	protein;identical;N
Contig40.362	9031	8	5874241	5874252	+	NW_001471737.1	5874241	5874252	+	XP_001234125.1	GeneID:770801	CDS	Gallus_gallus-2.1	XM_001234124.1	-
Contig40.362	9031	8	5874334	5874516	+	NW_001471737.1	5874334	5874516	+	XP_001234125.1	GeneID:770801	CDS	Gallus_gallus-2.1	XM_001234124.1	-
Contig31.360	9031	13	14356814	14357026	+	NW_001471449.1	5804453	5804665	+	XP_414689.2	GeneID:416375	CDS	Gallus_gallus-2.1	XM_414689.2	-
Contig4.326	9031	1	53469375	53470065	-	NW_001471513.1	8101552	8102242	-	XM_416282.2	GeneID:418047	UTR	Gallus_gallus-2.1	XM_416282.2	-
Contig4.326	9031	1	53470066	53470095	-	NW_001471513.1	8102243	8102272	-	XP_416282.2	GeneID:418047	CDS	Gallus_gallus-2.1	XM_416282.2	-
Contig40.155	9031	8	4311468	4311588	-	NW_001471737.1	4311468	4311588	-	NP_001038127.1	GeneID:427017	CDS	Gallus_gallus-2.1	NM_001044662.1	-
Contig40.155	9031	8	4312174	4312267	-	NW_001471737.1	4312174	4312267	-	NP_001038127.1	GeneID:427017	CDS	Gallus_gallus-2.1	NM_001044662.1	-
Contig5.603	9031	2	77793215	77793418	-	NW_001471639.1	7569886	7570089	-	XM_426048.2	GeneID:428492	UTR	Gallus_gallus-2.1	XM_426048.2	-
Contig3.337	9031	1	194943573	194943648	-	NW_001471554.1	28936574	28936649	-	XP_001234519.1	GeneID:425991	CDS	Gallus_gallus-2.1	XM_001234518.1	-
Contig3.337	9031	1	194943573	194943648	-	NW_001471554.1	28936574	28936649	-	XP_423671.2	GeneID:425991	CDS	Gallus_gallus-2.1	XM_423671.2	-
Contig3.337	9031	1	194945468	194945610	-	NW_001471554.1	28938469	28938611	-	XP_001234519.1	GeneID:425991	CDS	Gallus_gallus-2.1	XM_001234518.1	-
Contig3.337	9031	1	194945468	194945610	-	NW_001471554.1	28938469	28938611	-	XP_423671.2	GeneID:425991	CDS	Gallus_gallus-2.1	XM_423671.2	-
Contig79.90	9031	3	60038600	60038676	-	NW_001471670.1	1763201	1763277	-	XP_001231544.1	GeneID:421705	CDS	Gallus_gallus-2.1	XM_001231543.1	-
Contig79.90	9031	3	60038600	60038676	-	NW_001471670.1	1763201	1763277	-	XP_419742.2	GeneID:421705	CDS	Gallus_gallus-2.1	XM_419742.2	-
Contig19.473	9031	7	19116844	19116923	-	NW_001471729.1	10310669	10310748	-	NP_990620.1	GeneID:396226	CDS	Gallus_gallus-2.1	NM_205289.1	-
