# Supplementary material for: Detection and correction of false segmental duplications caused by genome mis-assembly
Source: Genome Biol. 2010 Mar 10;11(3):R28. doi: 10.1186/gb-2010-11-3-r28 (PMC2864568; doi:10.1186/gb-2010-11-3-r28)
Supplement: Additional file 1 — Descriptions of contigs involved in mis-assembled DCCs and DOCs, annotations on false duplications, and polymorphisms discovered. [file gb-2010-11-3-r28-S1.gz › supp/chicken.unp.dcc]

Contig20761.1	Contig53.49	57134	-
Contig8021.1	Contig53.329	49972	-
Contig6550.1	Contig48.8	6842	+
Contig6896.1	Contig50.195	35179	+
Contig11935.1	Contig169.10	7159	+
Contig6751.1	Contig48.166	8277	+
Contig11979.1	Contig48.264	7837	+
Contig10475.1	Contig48.326	59009	+
Contig5235.1	Contig80.135	22943	-
Contig3440.2	Contig53.296	4665	-
Contig1186.2	Contig7.827	19458	-
Contig2899.1	Contig53.67	11098	+
Contig13436.1	Contig117.31	9332	-
Contig1401.2	Contig283.1	12270	-
Contig16213.1	Contig48.381	15203	-
Contig13482.1	Contig4.894	23526	-
Contig2024.1	Contig50.139	2444	+
Contig1294.1	Contig115.17	16173	-
Contig6362.1	Contig53.328	6836	+
Contig2688.1	Contig116.90	3249	+
Contig7615.1	Contig116.93	415	+
Contig2402.1	Contig7.628	4225	-
Contig6212.2	Contig200.4	22840	+
Contig6212.1	Contig200.4	19995	+
Contig1875.1	Contig200.4	46912	+
Contig6890.1	Contig53.102	8270	+
Contig2699.1	Contig80.217	7615	-
Contig5221.1	Contig115.127	14935	-
Contig9928.1	Contig115.73	15667	-
Contig17550.1	Contig50.141	4134	-
Contig8965.1	Contig50.152	7869	+
Contig13948.1	Contig48.170	42282	+
Contig14589.1	Contig48.168	7071	-
Contig1875.2	Contig200.4	50409	+
Contig16108.1	Contig98.141	13588	-
Contig8384.1	Contig115.73	5969	+
Contig4198.1	Contig200.6	7580	+
Contig4327.1	Contig90.127	19580	-
Contig18591.1	Contig115.90	22131	+
Contig5743.1	Contig4.329	16197	-
Contig2632.1	Contig48.3	15291	-
Contig5085.1	Contig80.65	6336	+
Contig5426.1	Contig116.68	18477	+
Contig4653.1	Contig117.4	16871	-
Contig15079.1	Contig98.79	2061	+
Contig16009.1	Contig90.101	61796	-
Contig16993.1	Contig98.18	23182	-
Contig6761.2	Contig48.304	2114	-
Contig12805.1	Contig4.902	12170	-
Contig9936.1	Contig115.1	37429	-
Contig10720.1	Contig4.322	28921	+
Contig23543.1	Contig53.145	30122	-
Contig10702.1	Contig48.173	9130	+
Contig3375.1	Contig7.631	19834	+
Contig2030.2	Contig115.19	13440	+
Contig22244.1	Contig4.266	14449	-
Contig1274.1	Contig53.310	12327	+
Contig10252.1	Contig98.60	36157	+
Contig7573.1	Contig115.116	14615	-
Contig6820.1	Contig53.49	41677	-
Contig6478.1	Contig180.2	5814	-
Contig5063.1	Contig98.52	33935	-
Contig6051.1	Contig4.926	1376	+
Contig6315.1	Contig115.127	16260	+
Contig1832.1	Contig295.8	4571	-
Contig6005.1	Contig53.274	5011	-
Contig15236.1	Contig7.600	8448	+
Contig18852.1	Contig124.1	10834	+
Contig9245.1	Contig48.262	7610	+
Contig13928.1	Contig7.629	4965	-
Contig19139.1	Contig4.955	5301	+
Contig10731.1	Contig4.241	5557	+
Contig4233.1	Contig7.752	7904	-
Contig2541.2	Contig80.134	24203	-
Contig1059.2	Contig80.27	12587	-
Contig15893.1	Contig116.93	1955	-
Contig8901.1	Contig7.739	8955	+
Contig821.2	Contig115.90	13615	+
Contig821.1	Contig115.90	11599	+
Contig8609.1	Contig116.47	6998	-
Contig5674.1	Contig116.64	5361	+
Contig10216.1	Contig115.31	19957	+
Contig4693.1	Contig90.108	6900	-
Contig1344.2	Contig115.1	14378	-
Contig1463.1	Contig48.23	1715	+
Contig1463.2	Contig48.23	3380	+
Contig1344.1	Contig115.1	16142	-
Contig9071.1	Contig53.135	15578	+
Contig20911.1	Contig7.820	4255	+
Contig16764.1	Contig7.782	4902	-
Contig12181.1	Contig4.894	17082	+
Contig11338.1	Contig53.49	51874	+
Contig5931.1	Contig53.120	12728	+
Contig8587.1	Contig7.710	40603	-
Contig18476.1	Contig116.49	8794	-
Contig14994.1	Contig53.174	20925	+
Contig3948.1	Contig7.724	5003	+
Contig6981.1	Contig90.101	69721	-
Contig14593.1	Contig200.4	8854	-
Contig6131.1	Contig169.23	9400	-
Contig4257.1	Contig48.188	6834	-
Contig19682.1	Contig48.371	17788	-
Contig3521.1	Contig90.126	9044	+
Contig1294.2	Contig115.17	11469	-
Contig9312.1	Contig48.354	16381	+
Contig13346.1	Contig53.25	8525	-
Contig18229.1	Contig116.42	5815	-
Contig12606.1	Contig98.4	37199	+
Contig8812.1	Contig53.192	14588	-
Contig8206.1	Contig80.27	3916	+
Contig9759.1	Contig90.29	6173	+
Contig11091.1	Contig53.99	23990	+
Contig2539.3	Contig4.892	23499	+
Contig21062.1	Contig48.315	4723	+
Contig9449.1	Contig53.268	4900	+
Contig8959.1	Contig98.20	11937	+
Contig8852.1	Contig50.108	21367	+
Contig6418.1	Contig4.898	5548	-
Contig9773.1	Contig116.80	1789	+
Contig4697.2	Contig7.619	11220	+
Contig22939.1	Contig53.87	18838	+
Contig12707.1	Contig48.188	20918	-
Contig2520.2	Contig7.815	8550	+
Contig19395.1	Contig98.46	55232	+
Contig5061.1	Contig4.225	10060	+
Contig15497.1	Contig48.50	8886	-
Contig14248.1	Contig50.137	11192	-
Contig3145.1	Contig53.220	10731	+
Contig5362.1	Contig90.169	14006	-
Contig9889.1	Contig115.31	6846	+
Contig3135.1	Contig50.82	57821	+
Contig5688.1	Contig115.1	30468	-
Contig11795.1	Contig53.258	12189	-
Contig1072.3	Contig48.51	6937	-
Contig9271.1	Contig53.310	9540	+
Contig1072.1	Contig48.46	12995	-
Contig4957.1	Contig7.720	18655	+
Contig504.1	Contig53.8	10617	-
Contig6079.1	Contig180.1	16207	-
Contig21258.1	Contig53.186	6316	-
Contig7878.1	Contig4.239	23697	-
Contig13987.1	Contig80.57	22480	-
Contig13120.1	Contig50.181	4344	+
Contig5279.1	Contig53.218	6741	-
Contig6039.1	Contig80.223	18380	+
Contig19196.1	Contig80.218	7171	+
Contig5340.1	Contig98.95	3711	-
Contig7671.1	Contig53.126	5873	-
Contig22224.1	Contig295.15	5472	-
Contig16296.1	Contig53.282	7521	+
Contig7144.1	Contig80.80	25927	+
Contig2720.1	Contig115.95	3815	+
Contig10654.1	Contig48.50	4949	+
Contig15778.1	Contig50.144	9405	+
Contig12491.1	Contig4.894	20152	+
Contig16294.1	Contig48.385	10196	+
Contig7410.1	Contig50.154	11860	-
Contig5577.2	Contig53.227	11541	+
Contig5069.1	Contig53.205	15276	-
Contig3580.3	Contig90.137	7840	+
Contig2541.3	Contig80.134	20524	-
Contig10177.1	Contig124.18	22044	-
Contig3167.2	Contig124.2	4380	+
Contig3167.1	Contig124.2	1219	+
Contig9393.1	Contig50.67	4532	-
Contig2031.3	Contig48.283	22214	-
Contig13724.1	Contig115.34	6830	+
Contig15830.1	Contig53.210	14628	+
Contig3775.2	Contig7.609	7066	-
Contig2537.1	Contig7.790	6401	-
Contig12291.1	Contig7.782	11503	-
Contig12089.1	Contig53.49	41941	+
Contig12881.1	Contig53.35	2395	+
Contig7138.1	Contig115.45	12769	-
Contig13257.1	Contig80.170	4293	-
Contig3771.1	Contig116.77	7847	-
Contig3771.2	Contig116.77	5787	-
Contig2339.2	Contig48.168	6454	-
Contig16063.1	Contig4.329	13616	+
Contig6780.1	Contig48.30	12646	-
Contig8743.1	Contig115.126	25446	-
Contig2321.1	Contig53.28	12156	+
Contig15087.1	Contig4.348	28509	-
Contig23189.1	Contig53.159	19518	+
Contig2688.2	Contig116.90	6199	+
Contig9228.1	Contig50.140	8092	+
Contig4327.2	Contig90.127	17138	-
Contig6118.1	Contig80.57	80936	+
Contig2047.1	Contig115.67	3753	+
Contig5380.1	Contig53.181	5809	+
Contig17141.1	Contig53.183	23553	+
Contig11490.1	Contig200.4	39341	-
Contig2156.1	Contig53.282	667	+
Contig10489.1	Contig169.10	2304	+
Contig7586.1	Contig48.173	6747	-
Contig7414.1	Contig53.287	14706	-
Contig4312.1	Contig80.109	11881	-
Contig2573.1	Contig98.97	6532	+
Contig9674.1	Contig53.172	4921	+
Contig2114.2	Contig7.636	9508	-
Contig1661.1	Contig115.67	16334	-
Contig7836.1	Contig80.112	19282	-
Contig6414.1	Contig48.283	17986	-
Contig23203.1	Contig90.42	13649	+
Contig8086.1	Contig7.815	19664	-
Contig1066.2	Contig98.165	6089	-
Contig9834.1	Contig98.77	13920	+
Contig3879.1	Contig253.4	17455	-
Contig504.3	Contig53.3	8858	-
Contig11560.1	Contig116.68	17491	+
Contig9814.1	Contig124.11	3666	+
Contig3775.1	Contig7.609	8968	-
Contig7462.1	Contig4.914	6725	+
Contig4894.1	Contig50.151	4379	+
Contig7957.1	Contig80.170	27281	-
Contig23412.1	Contig7.736	28631	-
Contig6256.1	Contig283.1	5920	-
Contig3786.1	Contig80.29	11701	-
Contig16405.1	Contig80.120	15511	+
Contig9816.1	Contig200.3	12975	+
Contig14100.1	Contig53.327	5410	+
Contig17507.1	Contig90.94	16749	-
Contig8267.1	Contig98.20	9080	-
Contig5396.2	Contig253.10	5319	-
Contig4306.1	Contig7.782	13015	+
Contig10661.1	Contig48.132	13363	-
Contig9959.1	Contig50.160	3829	-
Contig14158.1	Contig4.334	27966	+
Contig7509.1	Contig116.53	4333	-
Contig8080.1	Contig90.160	7395	+
Contig15997.1	Contig115.2	7130	-
Contig4144.2	Contig48.342	8073	+
Contig9023.1	Contig4.327	18103	+
Contig23241.1	Contig48.318	12820	+
Contig16427.1	Contig98.117	8330	-
Contig6094.1	Contig124.2	28188	+
Contig5038.1	Contig115.29	4296	-
Contig5354.1	Contig50.82	50983	+
Contig376.1	Contig50.93	3743	+
Contig4577.2	Contig7.688	2375	+
Contig3843.1	Contig53.38	9639	-
Contig11045.1	Contig7.739	6308	-
Contig2807.3	Contig48.161	249	+
Contig2807.1	Contig48.160	2207	+
Contig4025.2	Contig48.166	8908	-
Contig17662.1	Contig53.208	12273	+
Contig10975.1	Contig169.40	24320	-
Contig17244.1	Contig4.934	4195	-
Contig17254.1	Contig90.154	15929	+
Contig13324.1	Contig180.1	3978	+
Contig3483.1	Contig4.940	11453	+
Contig3483.2	Contig4.940	14802	+
Contig22308.1	Contig7.631	19598	-
Contig7438.1	Contig116.68	7151	+
Contig4334.1	Contig80.27	16136	-
Contig6050.1	Contig80.23	16518	+
Contig11138.1	Contig4.322	27992	-
Contig2102.1	Contig169.54	5910	-
Contig21174.1	Contig90.134	3515	+
Contig23618.1	Contig80.56	38479	-
Contig19805.1	Contig53.102	1814	+
Contig4683.1	Contig117.62	65808	-
Contig14067.1	Contig98.121	4858	-
Contig5975.1	Contig50.55	22394	-
Contig11833.1	Contig4.237	6685	+
Contig4292.1	Contig80.112	7271	+
Contig14139.1	Contig7.724	18423	-
Contig21816.1	Contig98.147	11553	-
Contig3745.1	Contig115.175	5840	-
Contig18834.1	Contig7.826	5218	+
Contig10234.1	Contig115.171	5480	+
Contig8645.1	Contig48.212	36202	-
Contig11819.1	Contig117.59	4874	+
Contig18333.1	Contig180.7	10179	+
Contig1213.3	Contig80.15	6903	+
Contig16970.1	Contig98.112	39588	+
Contig16335.1	Contig4.888	5647	-
Contig18836.1	Contig48.375	5699	-
Contig11587.1	Contig116.76	6424	+
Contig3995.1	Contig169.8	7991	+
Contig11351.1	Contig80.103	10710	+
Contig2209.1	Contig53.255	6014	+
Contig17621.1	Contig80.134	25435	-
Contig14561.1	Contig4.239	6915	-
Contig8004.1	Contig48.23	18111	-
Contig22770.1	Contig80.60	25916	+
Contig1747.2	Contig50.83	17261	+
Contig5475.1	Contig124.24	4508	-
Contig13332.1	Contig80.57	27515	-
Contig2496.1	Contig115.109	12377	-
Contig3708.1	Contig53.207	6072	+
Contig12674.1	Contig4.268	7442	+
Contig2496.2	Contig115.109	9197	-
Contig15261.1	Contig90.130	33141	-
Contig4815.1	Contig53.172	14153	-
Contig13723.1	Contig90.126	4101	-
Contig11401.1	Contig4.934	5756	+
Contig18532.1	Contig80.82	11768	-
Contig12314.1	Contig90.130	19164	+
Contig16191.1	Contig90.172	7172	-
Contig2698.1	Contig116.49	7643	-
Contig16615.1	Contig48.258	3243	+
Contig14462.1	Contig53.207	14369	-
Contig14019.1	Contig50.122	4503	+
Contig12490.1	Contig200.4	12546	+
Contig3451.1	Contig4.894	11505	+
Contig14947.1	Contig115.91	16459	+
Contig9539.2	Contig116.90	22864	+
Contig3451.2	Contig4.894	14885	+
Contig5679.1	Contig53.56	9226	-
Contig4453.1	Contig115.84	14552	-
Contig22060.1	Contig116.44	100	+
Contig3721.2	Contig115.28	10088	-
Contig13283.1	Contig53.237	3576	+
Contig2935.1	Contig7.589	8831	-
Contig7921.1	Contig98.20	14017	+
Contig2935.2	Contig7.589	6108	-
Contig9802.1	Contig80.172	15466	+
Contig7425.1	Contig98.104	4090	+
Contig2539.1	Contig4.892	17314	+
Contig1235.2	Contig53.308	13052	-
Contig1235.1	Contig53.308	14811	-
Contig2539.2	Contig4.892	20060	+
Contig4359.1	Contig90.147	2525	+
Contig3858.1	Contig7.790	7882	+
Contig11805.1	Contig4.953	12948	+
Contig1597.1	Contig4.327	7981	+
Contig14854.1	Contig53.289	5838	-
Contig12666.1	Contig53.183	4844	-
Contig12225.1	Contig98.6	3690	+
Contig1597.2	Contig4.327	12845	+
Contig1186.1	Contig7.827	26594	-
Contig15431.1	Contig7.720	8887	+
Contig10518.1	Contig7.755	12849	+
Contig3330.1	Contig80.57	67335	+
Contig16891.1	Contig80.174	5371	+
Contig7047.1	Contig7.820	7872	-
Contig15129.1	Contig7.756	5682	+
Contig3976.1	Contig116.81	7629	-
Contig9239.1	Contig48.14	8596	+
Contig15465.1	Contig80.223	13312	-
Contig22125.1	Contig98.147	19171	-
Contig6291.1	Contig115.81	13254	-
Contig12547.1	Contig48.170	16205	-
Contig10872.1	Contig48.351	7006	-
Contig3686.2	Contig116.39	3256	-
Contig7840.1	Contig80.53	9485	+
Contig6481.1	Contig50.68	5397	+
Contig3883.3	Contig116.91	4917	-
Contig7892.1	Contig53.292	4265	-
Contig11124.1	Contig116.51	8708	+
Contig2607.1	Contig116.46	2862	+
Contig2611.1	Contig116.76	27048	+
Contig12644.1	Contig7.739	10944	+
Contig7073.1	Contig116.87	19292	+
Contig4068.1	Contig115.152	6350	-
Contig13991.1	Contig53.208	5563	-
Contig9525.1	Contig7.815	17261	-
Contig7364.1	Contig80.172	16988	+
Contig2645.2	Contig53.187	6053	+
Contig1723.1	Contig80.59	7633	-
Contig10138.1	Contig7.732	6289	-
Contig8843.1	Contig48.250	5735	-
Contig8741.1	Contig50.69	7362	+
Contig2227.1	Contig4.904	6110	-
Contig17317.1	Contig48.347	4837	+
Contig3375.2	Contig7.631	22816	+
Contig5838.1	Contig98.52	9441	+
Contig8171.1	Contig98.72	6868	-
Contig16019.1	Contig7.793	5507	-
Contig5187.1	Contig115.91	15549	-
Contig7773.1	Contig283.3	6044	-
Contig2316.1	Contig98.117	26899	+
Contig11479.1	Contig50.195	9189	+
Contig2453.2	Contig48.156	13247	-
Contig8425.1	Contig53.287	16804	-
Contig6381.1	Contig4.342	6753	+
Contig1585.1	Contig48.354	14002	-
Contig12231.1	Contig80.188	7299	-
Contig10040.1	Contig115.2	3296	+
Contig17563.1	Contig98.8	6573	-
Contig6361.1	Contig115.19	9732	+
Contig1239.2	Contig90.157	12302	-
Contig22016.1	Contig124.20	29205	-
Contig11677.1	Contig7.763	6094	-
Contig4550.1	Contig7.619	17347	-
Contig23154.1	Contig80.193	10800	+
Contig9061.1	Contig48.44	16440	-
Contig8753.1	Contig115.66	6988	+
Contig4841.1	Contig4.884	5266	+
Contig10573.1	Contig4.239	15887	+
Contig11264.1	Contig48.293	32558	-
Contig2748.1	Contig53.70	7653	+
Contig12121.1	Contig50.103	5747	-
Contig11647.1	Contig48.337	6352	+
Contig5462.1	Contig48.226	7921	-
Contig8894.1	Contig80.57	71293	+
Contig14715.1	Contig80.23	13942	+
Contig11789.1	Contig53.145	24098	-
Contig14858.1	Contig53.137	26390	-
Contig7883.1	Contig4.304	7006	-
Contig9217.1	Contig53.193	6248	+
Contig10963.1	Contig169.40	10584	-
Contig2077.2	Contig7.793	12266	+
Contig4435.1	Contig115.127	11570	-
Contig7404.1	Contig98.19	7727	-
Contig4500.1	Contig53.258	7884	-
Contig11916.1	Contig80.186	34343	-
Contig8763.1	Contig124.25	26070	+
Contig2304.2	Contig53.252	4674	+
Contig18007.1	Contig53.274	3025	-
Contig9911.1	Contig53.162	8855	-
Contig4474.2	Contig7.805	9985	+
Contig4474.1	Contig7.805	6920	+
Contig2756.1	Contig48.3	22458	-
Contig3136.2	Contig7.820	14321	-
Contig4934.1	Contig7.748	6008	-
Contig15372.1	Contig7.536	42611	+
Contig13254.1	Contig4.960	3657	-
Contig2306.1	Contig53.310	4522	+
Contig23287.1	Contig80.60	10071	-
Contig16988.1	Contig90.58	40362	-
Contig5114.1	Contig115.84	5088	-
Contig16345.1	Contig283.9	5156	+
Contig10882.1	Contig115.16	6326	+
Contig5566.1	Contig50.82	36955	-
Contig4908.1	Contig90.101	16706	-
Contig8479.1	Contig53.310	23754	+
Contig4541.1	Contig80.103	3886	+
Contig7498.1	Contig7.594	8962	+
Contig11889.1	Contig115.108	4491	-
Contig1583.1	Contig115.75	10465	-
Contig466.1	Contig7.826	3250	-
Contig16216.1	Contig50.151	15338	-
Contig1653.3	Contig90.122	17812	+
Contig17455.1	Contig48.341	3811	+
Contig10157.1	Contig50.194	7649	-
Contig19003.1	Contig48.225	7716	-
Contig15432.1	Contig115.150	3176	+
Contig13216.1	Contig80.57	76348	+
Contig20981.1	Contig4.761	15091	-
Contig11976.1	Contig50.155	8262	+
Contig4572.1	Contig4.329	6349	+
Contig1418.2	Contig7.611	4119	+
Contig4291.1	Contig4.895	4758	+
Contig3210.2	Contig115.91	22155	+
Contig1878.1	Contig53.260	15979	-
Contig1878.2	Contig53.260	12625	-
Contig3210.1	Contig115.91	19623	+
Contig17019.1	Contig53.206	18850	+
Contig4823.1	Contig4.890	33791	+
Contig8370.1	Contig80.205	10786	-
Contig2728.1	Contig7.652	12556	-
Contig21059.1	Contig53.113	22553	-
Contig14701.1	Contig7.660	14658	+
Contig4904.1	Contig7.650	15209	+
Contig7328.2	Contig98.139	6708	-
Contig3605.1	Contig180.10	48850	+
Contig20165.1	Contig4.265	2264	-
Contig9577.1	Contig53.260	14186	-
Contig11754.1	Contig48.293	26623	-
Contig3502.1	Contig115.28	7799	-
Contig7203.1	Contig7.802	9268	-
Contig11173.1	Contig200.18	4916	-
Contig15783.1	Contig4.348	30182	-
Contig4863.1	Contig253.4	12179	+
Contig8871.1	Contig116.94	4084	+
Contig13837.1	Contig117.21	50397	+
Contig12660.1	Contig50.89	4730	-
Contig5898.1	Contig53.157	2648	+
Contig11752.1	Contig48.30	5424	-
Contig17188.1	Contig80.188	32581	+
Contig21124.1	Contig200.24	1197	-
Contig4625.1	Contig115.126	34582	+
Contig10822.1	Contig4.239	8820	-
Contig3712.1	Contig7.774	6427	-
Contig2362.2	Contig80.155	6451	+
Contig11601.1	Contig200.23	2642	-
Contig8638.1	Contig98.87	3224	+
Contig6213.1	Contig115.16	11215	-
Contig19005.1	Contig117.21	14043	+
Contig5806.1	Contig53.328	3695	+
Contig10292.1	Contig90.154	7618	-
Contig4922.1	Contig53.36	6464	-
Contig11191.1	Contig53.237	1586	-
Contig3264.2	Contig169.51	6198	+
Contig3264.1	Contig169.51	3942	+
Contig10479.1	Contig53.145	25313	+
Contig527.5	Contig115.176	4466	+
Contig12122.1	Contig53.198	8749	-
Contig19595.1	Contig98.97	12877	+
Contig527.1	Contig115.175	18292	+
Contig2738.3	Contig53.176	18666	-
Contig17949.1	Contig7.631	27472	+
Contig2738.1	Contig53.176	24299	-
Contig8649.1	Contig90.172	4655	+
Contig11110.1	Contig4.327	6541	-
Contig3268.1	Contig50.154	3973	+
Contig10400.1	Contig90.144	6565	-
Contig4627.1	Contig48.347	10406	-
Contig5436.1	Contig80.57	31764	-
Contig7198.1	Contig48.357	7537	-
Contig4025.1	Contig48.166	12159	-
Contig13148.1	Contig53.243	1682	-
Contig6641.1	Contig7.607	12036	+
Contig2431.3	Contig4.939	5961	+
Contig18425.1	Contig53.94	10986	-
Contig4966.1	Contig7.652	7849	-
Contig4206.1	Contig80.90	12859	+
Contig4920.1	Contig4.236	8667	-
Contig8877.1	Contig80.7	6719	-
Contig3009.1	Contig48.197	28397	-
Contig17686.1	Contig53.225	2817	+
Contig7054.1	Contig116.73	12869	-
Contig22526.1	Contig4.890	68	+
Contig3222.1	Contig53.25	11610	-
Contig3222.2	Contig53.25	9311	-
Contig4484.1	Contig50.107	6198	+
Contig2031.2	Contig48.283	26800	-
Contig20843.1	Contig53.45	9824	-
Contig14565.1	Contig53.49	27670	-
Contig6020.1	Contig4.932	4481	+
Contig6724.1	Contig116.57	1615	+
Contig16185.1	Contig7.801	2902	+
Contig2769.1	Contig50.107	19387	+
Contig2011.1	Contig4.953	7935	-
Contig8437.1	Contig4.932	8071	-
Contig16018.1	Contig117.29	8088	-
Contig12866.1	Contig90.130	9014	-
Contig18278.1	Contig53.127	52861	-
Contig5905.1	Contig7.629	47021	-
Contig4171.1	Contig53.138	5728	+
Contig9292.1	Contig80.23	2631	+
Contig1059.3	Contig80.27	7295	-
Contig3655.2	Contig48.193	6388	-
Contig1059.1	Contig80.29	21389	-
Contig21021.1	Contig7.805	8647	+
Contig6221.1	Contig53.24	5534	-
Contig5011.1	Contig48.351	7761	+
Contig9371.1	Contig116.98	9097	-
Contig9040.1	Contig116.90	25444	-
Contig20570.1	Contig169.40	11618	-
Contig13020.1	Contig48.212	46503	-
Contig13667.1	Contig53.242	2571	-
Contig2425.1	Contig48.231	21890	+
Contig7247.1	Contig53.108	6365	-
Contig20700.1	Contig4.902	8579	+
Contig2333.1	Contig90.154	11150	+
Contig8387.1	Contig48.144	9759	-
Contig6689.1	Contig115.81	6513	-
Contig4093.1	Contig4.940	16952	+
Contig2578.1	Contig48.293	20989	-
Contig2578.2	Contig48.293	17726	-
Contig9115.1	Contig80.165	5156	+
Contig17055.1	Contig7.642	3024	+
Contig10442.1	Contig115.23	8780	-
Contig8153.1	Contig48.357	16125	-
Contig13441.1	Contig48.383	5300	-
Contig10420.1	Contig80.130	5533	+
Contig2039.1	Contig48.138	24785	-
Contig8825.1	Contig48.177	12829	-
Contig6252.1	Contig90.159	7485	-
Contig7755.1	Contig50.58	17354	+
Contig10284.1	Contig80.150	4550	-
Contig1434.1	Contig4.957	12201	-
Contig1434.2	Contig4.957	7183	-
Contig14895.1	Contig80.174	37862	-
Contig6229.1	Contig117.8	29606	-
Contig5777.1	Contig50.164	4454	-
Contig22397.1	Contig4.942	6781	+
Contig4186.2	Contig4.874	4389	-
Contig5181.1	Contig53.106	5311	-
Contig8958.1	Contig90.171	3513	+
Contig10772.1	Contig48.188	9518	+
Contig8217.1	Contig98.37	22280	+
Contig2006.2	Contig7.802	17245	+
Contig11260.1	Contig90.122	21149	-
Contig11235.1	Contig116.94	7784	+
Contig2006.1	Contig7.802	14227	+
Contig5742.1	Contig90.58	34965	-
Contig8390.1	Contig80.48	16117	+
Contig9740.1	Contig48.326	9190	+
Contig13032.1	Contig48.6	3915	+
Contig4517.1	Contig53.138	13914	-
Contig7910.1	Contig80.133	30720	+
Contig9766.1	Contig48.343	5074	-
Contig2475.1	Contig115.1	25885	-
Contig13651.1	Contig53.12	6129	-
Contig4252.1	Contig48.195	4714	+
Contig17414.1	Contig48.274	18969	-
Contig4252.3	Contig48.195	11723	+
Contig3148.1	Contig80.23	10400	-
Contig2407.1	Contig7.806	15257	+
Contig18431.1	Contig117.8	36223	-
Contig6742.1	Contig53.38	6695	-
Contig6012.1	Contig90.22	22599	-
Contig23186.1	Contig48.226	4542	+
Contig1642.1	Contig116.103	9840	-
Contig1297.1	Contig53.206	9726	-
Contig21767.1	Contig98.139	3714	+
Contig8882.1	Contig4.942	14138	-
Contig5586.1	Contig4.336	6700	+
Contig1213.1	Contig80.7	6912	+
Contig4210.1	Contig124.5	6613	-
Contig12006.1	Contig50.82	46559	-
Contig9718.1	Contig7.736	6050	+
Contig10446.1	Contig48.289	18691	+
Contig15099.1	Contig48.198	9464	-
Contig16455.1	Contig124.5	8784	-
Contig3661.1	Contig4.338	5881	+
Contig18208.1	Contig98.112	36893	-
Contig18248.1	Contig53.28	17796	-
Contig12842.1	Contig48.320	7174	+
Contig3536.1	Contig283.2	7227	-
Contig13300.1	Contig116.87	27086	-
Contig13127.1	Contig4.297	10874	-
Contig4776.1	Contig295.11	5480	-
Contig13226.1	Contig53.226	16512	-
Contig9452.1	Contig116.93	1508	-
Contig3174.1	Contig53.127	18941	+
Contig1116.2	Contig115.158	9430	+
Contig4281.1	Contig50.104	9087	+
Contig5868.1	Contig53.242	4120	+
Contig9964.1	Contig48.278	9319	-
Contig10492.1	Contig80.146	13282	+
Contig19475.1	Contig180.10	71179	-
Contig9782.1	Contig50.134	7473	-
Contig9020.1	Contig98.155	3302	+
Contig834.1	Contig115.84	26001	-
Contig8590.1	Contig80.84	12792	+
Contig10819.1	Contig7.671	6391	+
Contig834.2	Contig115.84	17075	-
Contig7747.1	Contig4.266	4162	+
Contig3544.1	Contig4.940	8566	-
Contig5337.1	Contig53.226	5973	+
Contig3405.1	Contig48.139	7043	+
Contig13998.1	Contig4.350	7945	-
Contig13487.1	Contig7.705	6348	-
Contig1513.1	Contig50.195	26149	+
Contig3955.1	Contig4.350	14051	-
Contig9960.1	Contig90.140	2025	-
Contig6066.1	Contig180.10	36744	-
Contig3612.1	Contig253.2	4705	+
Contig20924.1	Contig53.142	5118	+
Contig4766.1	Contig7.801	9951	-
Contig10140.1	Contig50.140	6059	+
Contig9153.1	Contig117.8	50570	+
Contig1373.1	Contig4.942	27684	-
Contig1373.2	Contig4.942	21300	-
Contig16831.1	Contig7.716	5578	+
Contig2459.1	Contig115.31	19416	-
Contig5669.1	Contig48.354	18146	+
Contig17993.1	Contig80.23	12950	-
Contig4372.2	Contig48.371	11665	+
Contig2525.1	Contig98.60	31141	-
Contig10334.1	Contig90.134	4686	+
Contig16054.1	Contig80.186	32720	-
Contig6074.1	Contig169.23	11105	+
Contig10657.1	Contig7.771	5633	+
Contig1343.1	Contig53.183	21772	-
Contig5826.1	Contig48.44	21517	+
Contig13968.1	Contig98.10	6222	+
Contig1343.2	Contig53.183	17974	-
Contig11306.1	Contig80.124	6367	+
Contig4714.1	Contig50.179	7021	-
Contig9732.1	Contig4.232	3147	+
Contig8352.1	Contig90.127	7236	-
Contig15164.1	Contig98.27	4748	-
Contig5161.2	Contig7.711	12851	-
Contig5161.1	Contig7.711	17590	-
Contig8673.1	Contig53.168	5869	+
Contig9914.1	Contig48.365	6161	+
Contig4270.1	Contig53.220	7353	-
Contig1375.2	Contig116.76	15533	+
Contig1375.3	Contig116.76	21879	+
Contig17312.1	Contig4.892	9226	-
Contig11311.1	Contig90.132	7439	+
Contig3156.1	Contig53.329	37444	+
Contig5163.1	Contig50.55	15099	+
Contig5733.1	Contig80.29	17117	-
Contig2487.1	Contig4.886	7935	+
Contig10996.1	Contig53.149	8054	+
Contig1379.2	Contig98.149	11642	-
Contig16735.1	Contig98.104	9063	+
Contig5499.1	Contig48.14	5623	+
Contig9881.1	Contig80.68	5985	-
Contig19613.1	Contig7.719	13049	+
Contig2590.1	Contig4.914	8645	+
Contig4704.1	Contig48.14	12297	-
Contig21342.1	Contig80.249	22393	+
Contig4704.2	Contig48.14	9221	-
Contig4942.1	Contig53.329	47426	-
Contig14590.1	Contig48.44	21280	-
Contig10719.1	Contig295.6	5476	-
Contig14574.1	Contig80.61	4957	+
Contig12430.1	Contig50.108	18677	-
Contig6103.1	Contig50.58	12950	+
Contig6914.2	Contig48.343	13997	-
Contig7155.1	Contig117.48	16282	-
Contig1274.2	Contig53.310	16994	+
Contig4261.1	Contig48.228	9268	+
Contig3571.1	Contig48.283	9585	+
Contig22112.1	Contig98.38	507	+
Contig4650.1	Contig200.3	8989	+
Contig11592.1	Contig4.910	6976	-
Contig7986.1	Contig50.155	7813	-
Contig12098.1	Contig7.724	14671	-
Contig6602.1	Contig4.932	11867	+
Contig1442.1	Contig169.21	4017	+
Contig4697.1	Contig7.619	8675	+
Contig2431.2	Contig4.939	2725	+
Contig7600.1	Contig53.281	2932	+
Contig12420.1	Contig80.135	15595	+
Contig9888.1	Contig283.9	10625	-
Contig14239.1	Contig115.17	21081	+
Contig2520.1	Contig7.815	6735	+
Contig9548.1	Contig80.57	26118	-
Contig13984.1	Contig4.921	6232	-
Contig5725.1	Contig124.7	3689	+
Contig22989.1	Contig53.329	51830	+
Contig9064.1	Contig98.91	12420	+
Contig17257.1	Contig116.42	6028	+
Contig15507.1	Contig180.23	31256	+
Contig15650.1	Contig90.17	5776	+
Contig6149.1	Contig80.61	13118	-
Contig1682.1	Contig4.922	12843	-
Contig11633.1	Contig48.383	12277	+
Contig14489.1	Contig53.43	11985	-
Contig11808.1	Contig115.29	6868	-
Contig12379.1	Contig53.187	4783	+
Contig17162.1	Contig80.29	21370	+
Contig7103.1	Contig169.54	7255	-
Contig5406.1	Contig4.956	9995	+
Contig9798.1	Contig124.25	6433	-
Contig5407.2	Contig98.95	5972	-
Contig5115.1	Contig116.59	7984	-
Contig20586.1	Contig4.943	20865	-
Contig7500.1	Contig53.49	30945	+
Contig2683.1	Contig7.827	10578	+
Contig9218.1	Contig98.128	7941	+
Contig3075.1	Contig53.25	16238	+
Contig2683.2	Contig7.827	12947	+
Contig22668.1	Contig7.774	14658	+
Contig1257.1	Contig115.45	1906	+
Contig7417.1	Contig53.97	19731	-
Contig3905.1	Contig7.729	2885	+
Contig12756.1	Contig180.23	28307	-
Contig4285.1	Contig7.827	27065	+
Contig14944.1	Contig132.59	31360	-
Contig3452.1	Contig48.357	14232	-
Contig11078.1	Contig98.90	5225	-
Contig7109.1	Contig53.183	31383	+
Contig23222.1	Contig7.705	4013	-
Contig9786.1	Contig90.126	26123	-
Contig5200.1	Contig283.7	4800	+
Contig5980.1	Contig4.292	5080	+
Contig9309.1	Contig115.67	1676	-
Contig2573.2	Contig98.97	9531	+
Contig17936.1	Contig53.49	32716	-
Contig5326.2	Contig4.365	8883	+
Contig12768.1	Contig7.815	20762	-
Contig7803.1	Contig48.280	6204	-
Contig5272.1	Contig115.116	9071	-
Contig10602.1	Contig169.27	5222	-
Contig7076.1	Contig169.21	25194	-
Contig1742.1	Contig169.21	12670	+
Contig14940.1	Contig115.90	8784	+
Contig9142.1	Contig48.341	7729	+
Contig10106.1	Contig48.30	13429	+
Contig5612.1	Contig50.181	8647	-
Contig4291.2	Contig4.895	7684	+
Contig9663.1	Contig98.72	13812	-
Contig23414.1	Contig80.133	29271	+
Contig12673.1	Contig53.97	43864	-
Contig10668.1	Contig80.23	26152	+
Contig12294.1	Contig124.25	20069	+
Contig12802.1	Contig7.779	11068	-
Contig5610.1	Contig7.594	11770	+
Contig3013.2	Contig53.28	4373	+
Contig7163.1	Contig53.22	13222	+
Contig11388.1	Contig53.279	4503	-
Contig2131.1	Contig7.737	4126	-
Contig10350.1	Contig117.2	21477	-
Contig6648.1	Contig4.902	6146	+
Contig11440.1	Contig4.514	10291	-
Contig5151.1	Contig48.170	5850	+
Contig3977.1	Contig7.801	13415	+
Contig4356.1	Contig53.392	1212	+
Contig5153.1	Contig115.1	6297	+
Contig12468.1	Contig200.34	9914	-
Contig9617.1	Contig115.127	8369	+
Contig2240.3	Contig50.82	42227	-
Contig11125.1	Contig116.87	30706	-
Contig2525.2	Contig98.60	28944	-
Contig16040.1	Contig180.2	3653	-
Contig1867.1	Contig180.10	28463	-
Contig7782.2	Contig53.12	9107	-
Contig2900.2	Contig53.411	3939	+
Contig11109.1	Contig115.41	6660	-
Contig1266.2	Contig53.255	18620	-
Contig1266.1	Contig53.255	22936	-
Contig6619.1	Contig48.237	4178	-
Contig8261.1	Contig80.133	12795	+
Contig5290.1	Contig48.50	9149	+
Contig2644.1	Contig7.775	5052	+
Contig14532.1	Contig98.46	55380	-
Contig7123.1	Contig50.144	11696	+
Contig2542.2	Contig169.18	5137	-
Contig9232.1	Contig7.782	11789	+
Contig2338.1	Contig124.18	5974	+
Contig6079.2	Contig180.1	13414	-
Contig16907.1	Contig80.133	6118	+
Contig11713.1	Contig53.49	50250	+
Contig2648.2	Contig48.170	25597	-
Contig12142.1	Contig4.196	34465	-
Contig2648.1	Contig48.170	31166	-
Contig3693.1	Contig53.127	45275	+
Contig8822.1	Contig124.24	3787	+
Contig2214.1	Contig90.147	10498	-
Contig6470.1	Contig53.149	9287	+
Contig5155.1	Contig4.894	6456	+
Contig14861.1	Contig80.134	18930	-
Contig3498.1	Contig50.155	9545	+
Contig10964.1	Contig4.265	4345	+
Contig19311.1	Contig90.83	1501	+
Contig13845.1	Contig53.192	11375	+
Contig16426.1	Contig117.21	82604	-
Contig11667.1	Contig115.40	4747	+
Contig15529.1	Contig53.36	7988	-
Contig10450.1	Contig80.120	18142	-
Contig20520.1	Contig4.9	24854	-
Contig13859.1	Contig53.396	1326	-
Contig16905.1	Contig53.242	9689	-
Contig5946.1	Contig169.44	7490	-
Contig9004.1	Contig48.385	27343	-
Contig8993.1	Contig80.120	3402	-
Contig7012.1	Contig115.66	5798	+
Contig13403.1	Contig90.5	11187	-
Contig6334.1	Contig80.90	7626	+
Contig3187.1	Contig53.79	11207	-
Contig11111.1	Contig7.710	10820	-
Contig22033.1	Contig53.135	21181	-
Contig3366.1	Contig48.212	21635	+
Contig11442.1	Contig90.5	21464	-
Contig12576.1	Contig80.57	40215	+
Contig6841.2	Contig7.711	30637	+
Contig7750.1	Contig53.62	5047	+
Contig6946.1	Contig124.5	11199	-
Contig11900.1	Contig4.908	6726	+
Contig5453.1	Contig53.87	18701	-
Contig3697.1	Contig4.329	20130	-
Contig8320.1	Contig53.308	4768	+
Contig12607.1	Contig50.144	7369	-
Contig10525.1	Contig53.208	17458	-
Contig3911.2	Contig115.81	6632	+
Contig9794.1	Contig48.170	12631	-
Contig23387.1	Contig48.166	19572	-
Contig21997.1	Contig53.58	6047	-
Contig15589.1	Contig48.216	884	+
Contig6396.1	Contig169.23	2856	+
Contig3257.1	Contig7.751	9616	-
Contig5107.1	Contig98.21	2235	+
Contig18855.1	Contig98.97	2155	-
Contig19254.1	Contig90.141	2322	+
Contig13420.1	Contig53.93	8242	-
Contig3082.1	Contig115.34	8171	+
Contig6638.1	Contig115.49	4724	-
Contig1401.1	Contig283.1	18454	-
Contig15738.1	Contig115.72	4598	-
Contig4464.1	Contig50.181	12126	+
Contig3336.1	Contig115.1	16604	+
Contig17572.1	Contig53.87	10568	-
Contig4939.2	Contig116.90	20386	+
Contig8007.1	Contig124.18	16733	+
Contig7869.1	Contig115.137	4319	+
Contig7853.1	Contig53.329	9588	-
Contig2032.1	Contig80.172	23869	-
Contig7877.1	Contig48.361	5923	-
Contig11611.1	Contig48.366	14035	-
Contig4362.1	Contig48.289	12541	-
Contig4569.1	Contig50.74	4444	+
Contig10544.1	Contig53.127	13695	-
Contig3243.1	Contig7.629	28582	-
Contig8808.1	Contig4.350	1929	+
Contig10175.1	Contig53.87	4285	+
Contig11777.1	Contig80.224	28148	-
Contig12262.1	Contig48.326	17931	-
Contig10010.1	Contig80.5	2774	-
Contig6545.1	Contig53.268	7664	+
Contig19002.1	Contig7.779	8710	-
Contig9493.1	Contig80.174	29649	-
Contig8102.1	Contig50.82	2908	+
Contig15895.1	Contig90.90	22715	-
Contig1857.2	Contig53.252	15961	-
Contig15607.1	Contig98.125	4302	+
Contig6934.1	Contig90.132	16735	-
Contig2339.1	Contig48.168	10503	-
Contig6709.2	Contig53.99	6130	+
Contig23027.1	Contig80.195	10331	+
Contig4261.2	Contig48.228	13857	+
Contig15060.1	Contig80.205	4996	-
Contig13697.1	Contig116.90	16799	-
Contig7362.1	Contig50.134	3017	+
Contig3136.1	Contig7.820	17357	-
Contig12110.1	Contig7.629	13854	+
Contig16358.1	Contig117.8	60384	-
Contig2656.1	Contig98.147	12984	+
Contig6392.1	Contig48.366	9751	-
Contig12258.1	Contig48.138	7401	+
Contig3834.1	Contig4.225	5450	+
Contig17493.1	Contig4.925	2113	+
Contig11452.1	Contig124.7	6798	+
Contig7044.2	Contig48.177	7566	+
Contig8162.1	Contig90.94	19752	+
Contig2777.1	Contig53.131	2067	+
Contig14113.1	Contig48.250	7916	-
Contig5555.1	Contig115.2	7269	+
Contig14685.1	Contig295.14	163	+
Contig15521.1	Contig48.30	8920	-
Contig10266.1	Contig53.268	13406	+
Contig11444.1	Contig4.350	4950	+
Contig10789.1	Contig4.888	10064	-
Contig5472.1	Contig124.25	43818	+
Contig14349.1	Contig53.22	11436	-
Contig16644.1	Contig115.54	2771	+
Contig5434.1	Contig117.69	4299	+
Contig10823.1	Contig117.8	69778	-
Contig3701.2	Contig48.44	10027	-
Contig17457.1	Contig80.70	12113	-
Contig23127.1	Contig50.137	7039	+
Contig6241.1	Contig7.815	14972	-
Contig3039.1	Contig53.329	27355	+
Contig3227.2	Contig48.151	6079	+
Contig18099.1	Contig48.1	15549	+
Contig4907.1	Contig7.748	8487	-
Contig5807.1	Contig50.108	9764	-
Contig4435.2	Contig115.127	7954	-
Contig17732.1	Contig53.97	12145	+
Contig14871.1	Contig4.348	4553	+
Contig11949.1	Contig80.57	81049	-
Contig2771.2	Contig53.205	7546	+
Contig2771.1	Contig53.205	6291	+
Contig14853.1	Contig80.57	44419	+
Contig5469.1	Contig50.79	4521	+
Contig6715.1	Contig53.153	6415	-
Contig4110.1	Contig7.793	4533	-
Contig9102.1	Contig4.270	16133	+
Contig14478.1	Contig98.117	21423	-
Contig1379.1	Contig98.149	15674	-
Contig9912.1	Contig48.177	15334	+
Contig9206.1	Contig169.54	2028	-
Contig6224.1	Contig7.806	7180	-
Contig1653.1	Contig90.122	9599	+
Contig22081.1	Contig80.23	23890	-
Contig10401.1	Contig53.127	8753	+
Contig8509.1	Contig48.170	32116	+
Contig13950.1	Contig180.23	12861	+
Contig13960.1	Contig50.82	42642	-
Contig16350.1	Contig200.24	8359	-
Contig9026.1	Contig115.23	6359	-
Contig11779.1	Contig53.96	6257	+
Contig7212.1	Contig53.99	11655	+
Contig10461.1	Contig98.112	28102	+
Contig12113.1	Contig253.4	7545	-
Contig13966.1	Contig116.47	9457	-
Contig8019.1	Contig7.779	2881	+
Contig11890.1	Contig48.250	2511	-
Contig2881.1	Contig50.107	26372	+
Contig4247.1	Contig50.77	4624	-
Contig2881.2	Contig50.107	28650	+
Contig1404.1	Contig48.197	9124	+
Contig2281.2	Contig53.263	7546	+
Contig2281.1	Contig53.263	3798	+
Contig4927.1	Contig169.16	11739	-
Contig2373.1	Contig48.22	1562	+
Contig22146.1	Contig116.73	24224	+
Contig7229.1	Contig124.25	17718	-
Contig15398.1	Contig4.921	8098	-
Contig3200.1	Contig90.46	10340	-
Contig2580.1	Contig48.183	11137	-
Contig12655.1	Contig7.631	11298	+
Contig3612.2	Contig253.2	8703	+
Contig1383.2	Contig7.629	6025	+
Contig6632.1	Contig7.736	8137	+
Contig16948.1	Contig80.170	10906	-
Contig12520.1	Contig7.771	11987	-
Contig4523.1	Contig169.48	5573	-
Contig11031.1	Contig116.59	12165	-
Contig12885.1	Contig4.894	28143	-
Contig2369.2	Contig53.60	2787	+
Contig7917.1	Contig7.690	7242	+
Contig7331.1	Contig4.334	25798	-
Contig10199.1	Contig169.38	4298	+
Contig10763.1	Contig48.198	3507	+
Contig7287.1	Contig50.110	6752	+
Contig4536.1	Contig50.82	1975	+
Contig4536.2	Contig50.82	5138	+
Contig19320.1	Contig115.126	3900	+
Contig18436.1	Contig90.137	16038	+
Contig7197.1	Contig53.206	22823	-
Contig20138.1	Contig90.137	7161	+
Contig5407.1	Contig98.95	9133	-
Contig16139.1	Contig53.11	3855	-
Contig23103.1	Contig80.195	6574	+
Contig10098.1	Contig48.166	18027	-
Contig5399.2	Contig117.22	5744	-
Contig4148.1	Contig116.94	7983	-
Contig5326.1	Contig4.365	5802	+
Contig13474.1	Contig90.148	10026	-
Contig5182.2	Contig7.607	9340	+
Contig1590.2	Contig50.104	22251	-
Contig8362.1	Contig4.273	7441	+
Contig13087.1	Contig80.198	4021	+
Contig1959.1	Contig50.72	880	+
Contig11447.1	Contig115.141	6191	-
Contig5324.1	Contig48.3	3431	+
Contig17576.1	Contig90.137	14710	-
Contig16989.1	Contig48.132	458	+
Contig14104.1	Contig48.177	9944	-
Contig6226.1	Contig53.396	5888	-
Contig1409.2	Contig48.166	2702	+
Contig8622.1	Contig48.3	8877	-
Contig7252.2	Contig48.324	3883	-
Contig10612.1	Contig7.650	21405	-
Contig12554.1	Contig53.149	2921	+
Contig8824.1	Contig50.143	1416	+
Contig4939.1	Contig116.90	17707	+
Contig3283.1	Contig50.84	4774	+
Contig2448.1	Contig80.22	3797	+
Contig8804.1	Contig80.165	4888	-
Contig5000.1	Contig253.4	12160	-
Contig16164.1	Contig90.82	14268	-
Contig7768.1	Contig200.34	8595	-
Contig16259.1	Contig80.127	188	+
Contig8644.1	Contig98.97	5565	-
Contig9051.1	Contig53.192	17873	+
Contig20976.1	Contig48.209	5390	+
Contig13001.1	Contig48.336	6516	+
Contig6707.1	Contig7.739	22573	-
Contig11423.1	Contig7.807	3950	+
Contig6480.1	Contig53.22	7053	+
Contig12882.1	Contig7.671	6403	-
Contig9045.1	Contig4.890	4195	-
Contig8642.1	Contig116.73	14562	-
Contig19399.1	Contig7.710	32210	-
Contig15935.1	Contig253.2	4135	-
Contig13418.1	Contig115.19	3436	+
Contig12902.1	Contig4.297	12738	-
Contig5843.1	Contig115.17	26573	+
Contig5004.1	Contig7.629	36479	+
Contig6581.1	Contig115.150	4400	+
Contig9701.1	Contig4.302	6232	-
Contig8394.1	Contig4.942	15938	-
Contig11376.1	Contig48.381	3660	+
Contig10331.1	Contig90.127	10181	-
Contig9055.1	Contig98.2	3004	+
Contig5922.1	Contig110.17	21780	-
Contig6023.1	Contig38.45	5321	-
Contig6035.1	Contig58.37	16928	-
Contig16399.1	Contig16.614	3760	+
Contig12145.1	Contig218.18	5367	-
Contig13480.1	Contig16.105	14732	-
Contig22095.1	Contig16.268	10087	-
Contig2729.1	Contig55.28	3480	+
Contig2729.2	Contig55.28	6749	+
Contig10093.1	Contig3.219	7800	+
Contig6652.1	Contig58.8	12400	+
Contig4668.2	Contig69.46	7055	+
Contig21179.1	Contig8.249	2056	-
Contig4668.1	Contig69.46	4562	+
Contig8797.1	Contig3.54	22327	-
Contig11180.1	Contig3.395	8081	-
Contig6567.1	Contig3.293	10317	+
Contig13922.1	Contig55.10	13357	-
Contig18561.1	Contig69.271	6911	+
Contig6591.1	Contig69.175	29340	-
Contig13553.1	Contig16.107	7893	-
Contig9057.1	Contig16.160	14510	-
Contig1863.1	Contig158.32	9320	-
Contig1863.2	Contig158.32	6764	-
Contig7829.1	Contig3.297	20058	-
Contig10638.1	Contig16.182	8575	-
Contig15224.1	Contig16.90	3875	-
Contig9709.1	Contig16.315	3316	+
Contig4632.2	Contig158.55	7342	-
Contig2967.1	Contig8.336	10896	-
Contig10704.1	Contig52.446	4304	+
Contig2847.2	Contig165.24	6830	+
Contig2847.1	Contig165.24	3333	+
Contig7026.1	Contig58.35	5364	-
Contig13905.1	Contig225.10	9680	+
Contig6327.1	Contig96.123	12719	-
Contig13029.1	Contig16.507	5469	-
Contig2859.1	Contig69.285	13953	-
Contig1817.1	Contig58.8	21883	-
Contig18829.1	Contig3.284	2961	-
Contig15270.1	Contig16.467	8558	-
Contig14607.1	Contig69.126	29794	+
Contig17722.1	Contig16.232	34480	-
Contig14112.1	Contig38.9	13404	+
Contig20474.1	Contig16.229	5968	+
Contig8830.1	Contig3.94	4017	+
Contig495.2	Contig3.4	1685	+
Contig22529.1	Contig50.196	25405	+
Contig10451.1	Contig69.242	28480	-
Contig17403.1	Contig16.154	3581	+
Contig9439.1	Contig8.530	15753	+
Contig12970.1	Contig52.439	27562	-
Contig10491.1	Contig69.221	6437	-
Contig7098.1	Contig3.249	13049	+
Contig2168.1	Contig55.3	9692	+
Contig13134.1	Contig165.13	11958	-
Contig18880.1	Contig16.79	4682	+
Contig7909.1	Contig16.494	6891	-
Contig15108.1	Contig69.38	13236	-
Contig11757.1	Contig110.11	3430	+
Contig18472.1	Contig3.108	6462	+
Contig11382.1	Contig58.34	4941	+
Contig10301.1	Contig69.181	12621	-
Contig7094.2	Contig3.519	8345	-
Contig818.2	Contig50.199	16016	-
Contig8658.1	Contig69.272	5445	-
Contig818.1	Contig50.199	30051	-
Contig6424.1	Contig69.242	16395	+
Contig7200.1	Contig3.431	5418	+
Contig1284.1	Contig8.244	13745	-
Contig17540.1	Contig55.3	30700	-
Contig13264.1	Contig55.15	3395	-
Contig1342.1	Contig16.33	21077	+
Contig1342.2	Contig16.33	24339	+
Contig3608.1	Contig158.55	13757	+
Contig5702.1	Contig69.96	13713	-
Contig7561.1	Contig8.331	6128	+
Contig6003.1	Contig69.242	5940	-
Contig14868.1	Contig38.41	4012	-
Contig9167.1	Contig16.42	13730	-
Contig14904.1	Contig16.232	32702	-
Contig15788.1	Contig69.293	3924	-
Contig9591.1	Contig3.170	5233	+
Contig5484.1	Contig38.36	8114	+
Contig5751.1	Contig16.463	3332	+
Contig11262.1	Contig69.289	20761	-
Contig14796.1	Contig69.60	17560	-
Contig4659.2	Contig55.3	36078	+
Contig16603.1	Contig69.10	16962	-
Contig6313.1	Contig3.451	15648	+
Contig4659.1	Contig55.3	31291	+
Contig2065.1	Contig16.451	12657	-
Contig6866.1	Contig50.196	67340	-
Contig5190.1	Contig3.26	12499	-
Contig19966.1	Contig69.137	20882	+
Contig1171.1	Contig69.195	4991	-
Contig1171.3	Contig69.193	6897	-
Contig6474.1	Contig3.125	19031	-
Contig12946.1	Contig62.5	84465	+
Contig5887.1	Contig165.13	5921	+
Contig9114.1	Contig16.123	21210	-
Contig16510.1	Contig16.489	14607	+
Contig7949.1	Contig16.494	17284	-
Contig5765.1	Contig16.76	5590	+
Contig8104.1	Contig16.92	24960	+
Contig6420.1	Contig3.73	13333	-
Contig10708.1	Contig3.467	10241	+
Contig3090.1	Contig8.317	7282	-
Contig3090.2	Contig8.317	4458	-
Contig17544.1	Contig3.423	22532	+
Contig4734.1	Contig52.439	21393	-
Contig1989.1	Contig69.65	39197	-
Contig1989.2	Contig69.65	35781	-
Contig8810.1	Contig16.33	39726	-
Contig11326.1	Contig158.39	16648	-
Contig667.2	Contig3.344	4090	-
Contig7533.1	Contig60.173	6822	-
Contig9033.1	Contig16.81	5933	-
Contig10276.1	Contig69.166	5798	-
Contig7517.1	Contig16.197	19140	-
Contig4876.1	Contig69.262	4651	+
Contig16800.1	Contig3.374	17397	-
Contig6788.1	Contig69.208	7167	-
Contig11837.1	Contig165.8	8739	+
Contig3555.3	Contig3.265	13576	-
Contig8731.1	Contig16.533	39015	-
Contig5749.1	Contig69.119	34443	+
Contig3668.1	Contig58.10	11535	-
Contig8404.1	Contig69.175	29289	+
Contig9897.1	Contig3.431	42571	-
Contig13636.1	Contig16.732	1021	-
Contig9743.1	Contig158.55	36583	-
Contig1366.1	Contig3.350	9250	+
Contig12771.1	Contig52.452	4966	+
Contig22382.1	Contig3.324	27762	-
Contig4678.1	Contig8.249	4191	+
Contig8701.1	Contig16.612	1909	+
Contig5176.1	Contig8.329	16842	-
Contig4717.1	Contig69.334	14117	-
Contig1143.1	Contig16.134	15574	-
Contig16548.1	Contig3.305	19053	-
Contig6454.1	Contig3.342	6498	-
Contig2992.2	Contig3.265	25184	+
Contig11361.1	Contig55.3	17134	-
Contig9812.1	Contig16.310	5412	-
Contig1863.3	Contig158.32	5575	-
Contig8474.1	Contig69.65	14870	-
Contig2474.2	Contig60.136	24052	-
Contig9592.1	Contig58.14	8100	+
Contig3537.1	Contig69.280	11869	-
Contig2523.1	Contig50.209	70334	+
Contig2523.2	Contig50.209	74185	+
Contig5700.1	Contig3.426	33471	-
Contig9841.1	Contig224.21	8030	-
Contig13192.1	Contig3.221	5802	-
Contig3074.2	Contig16.276	8396	+
Contig6995.1	Contig16.303	17799	+
Contig3074.1	Contig16.276	5516	+
Contig6848.1	Contig16.33	13200	-
Contig7820.1	Contig3.367	8697	-
Contig4777.1	Contig52.429	5231	+
Contig13126.1	Contig3.125	18065	-
Contig9672.1	Contig3.324	34880	-
Contig1046.4	Contig69.137	11463	-
Contig9945.1	Contig69.188	9310	+
Contig1046.1	Contig69.137	23378	-
Contig9192.1	Contig16.519	3160	+
Contig7593.1	Contig3.373	24202	+
Contig5440.1	Contig3.340	6802	-
Contig6537.1	Contig58.161	5049	+
Contig20737.1	Contig3.38	6314	+
Contig6341.1	Contig52.440	38970	-
Contig9967.1	Contig165.1	25552	+
Contig9575.1	Contig16.515	2198	+
Contig3478.1	Contig16.284	6217	-
Contig5370.1	Contig69.201	3196	+
Contig14555.1	Contig50.209	64193	-
Contig5767.1	Contig16.520	15890	+
Contig3861.1	Contig3.367	14474	+
Contig3861.2	Contig3.367	17611	+
Contig3032.1	Contig8.342	26860	-
Contig8084.1	Contig3.100	8544	-
Contig5664.1	Contig69.282	9596	-
Contig8607.1	Contig55.6	18238	-
Contig22901.1	Contig61.43	98296	+
Contig6827.1	Contig3.441	4806	+
Contig10232.1	Contig52.439	25574	-
Contig11343.1	Contig3.400	1132	+
Contig10598.1	Contig16.90	4606	-
Contig10218.1	Contig3.363	10664	-
Contig7539.1	Contig3.186	5954	-
Contig21011.1	Contig16.472	15497	+
Contig5641.1	Contig58.10	4472	-
Contig13241.1	Contig3.439	24916	-
Contig14065.1	Contig16.510	9247	-
Contig9249.1	Contig60.173	17406	+
Contig4300.1	Contig16.107	11829	-
Contig22927.1	Contig38.182	71449	+
Contig13566.1	Contig69.233	2698	+
Contig23747.1	Contig3.359	10107	+
Contig9477.1	Contig50.195	32814	+
Contig14697.1	Contig8.234	15711	-
Contig17494.1	Contig50.196	41390	+
Contig8351.1	Contig3.84	9221	-
Contig6894.1	Contig158.39	16904	+
Contig10171.1	Contig3.296	9045	-
Contig4674.2	Contig60.136	19508	+
Contig1372.3	Contig50.195	18773	+
Contig1372.2	Contig50.195	14121	+
Contig7635.1	Contig3.467	15511	+
Contig5910.1	Contig69.208	13913	-
Contig5440.2	Contig3.340	3199	-
Contig2089.1	Contig16.53	11284	-
Contig1713.2	Contig69.137	31286	-
Contig16788.1	Contig16.143	42218	-
Contig5629.1	Contig3.482	6164	-
Contig7430.1	Contig177.23	2579	+
Contig14731.1	Contig8.281	2279	+
Contig11073.1	Contig52.446	7210	-
Contig15588.1	Contig16.732	4213	-
Contig21543.1	Contig16.283	12225	-
Contig6114.1	Contig60.141	10825	+
Contig6438.1	Contig60.147	11120	-
Contig1711.1	Contig8.311	10382	-
Contig1711.2	Contig8.311	5664	-
Contig12749.1	Contig55.10	14998	+
Contig4349.1	Contig16.538	5434	+
Contig10224.1	Contig3.381	2958	+
Contig6509.1	Contig165.18	10988	-
Contig14134.1	Contig110.9	8256	-
Contig12302.1	Contig16.290	1669	+
Contig3767.1	Contig69.44	10958	-
Contig2170.1	Contig158.69	1898	+
Contig17333.1	Contig3.93	6900	+
Contig7983.1	Contig3.150	7875	-
Contig21476.1	Contig16.289	5002	-
Contig18070.1	Contig3.302	9494	-
Contig13611.1	Contig158.66	48007	-
Contig11477.1	Contig3.440	3708	+
Contig20485.1	Contig69.108	16713	+
Contig23140.1	Contig8.296	15355	+
Contig2911.1	Contig58.3	5812	+
Contig23042.1	Contig96.235	4308	-
Contig16083.1	Contig69.108	10814	+
Contig1603.5	Contig58.13	19610	-
Contig2587.2	Contig69.308	16721	+
Contig2673.1	Contig16.512	2113	+
Contig2587.1	Contig69.308	12793	+
Contig17147.1	Contig60.198	6134	+
Contig16924.1	Contig3.451	21559	-
Contig11371.1	Contig3.166	18714	-
Contig6092.1	Contig16.143	28928	+
Contig5734.1	Contig110.12	3822	-
Contig3910.1	Contig16.308	16111	+
Contig17479.1	Contig69.117	14510	-
Contig7810.2	Contig3.221	4340	-
Contig23367.1	Contig16.281	6846	-
Contig9640.1	Contig50.209	36918	-
Contig3012.1	Contig69.280	17482	+
Contig3916.1	Contig3.119	14903	+
Contig3131.1	Contig8.331	15731	-
Contig5995.2	Contig3.489	2444	-
Contig10981.1	Contig3.171	31845	-
Contig3046.1	Contig52.451	11128	+
Contig3801.1	Contig8.291	7004	-
Contig6623.1	Contig69.96	16433	+
Contig3779.1	Contig38.48	4889	+
Contig3331.1	Contig3.343	3634	+
Contig13618.1	Contig16.507	8425	-
Contig8536.1	Contig52.424	4004	-
Contig7030.1	Contig3.86	8259	-
Contig7069.1	Contig60.147	5285	-
Contig5736.1	Contig8.325	4921	-
Contig5148.1	Contig55.6	28742	-
Contig16238.1	Contig3.238	7687	+
Contig8375.1	Contig38.9	21057	-
Contig2677.1	Contig16.512	24626	+
Contig12789.1	Contig69.211	26570	-
Contig5605.1	Contig16.51	4409	+
Contig6830.1	Contig16.213	25694	+
Contig6830.2	Contig16.213	29224	+
Contig4447.1	Contig69.294	2749	+
Contig8006.1	Contig69.67	10451	+
Contig1705.1	Contig165.9	11469	-
Contig4447.2	Contig69.294	5973	+
Contig7688.1	Contig3.43	4259	+
Contig15684.1	Contig16.209	10610	+
Contig3489.2	Contig3.530	2960	+
Contig2142.2	Contig3.137	16197	+
Contig8361.1	Contig177.17	4663	-
Contig23122.1	Contig69.109	9727	+
Contig23091.1	Contig3.137	9454	-
Contig2647.1	Contig69.222	7332	-
Contig4060.1	Contig3.45	8467	-
Contig8715.1	Contig3.397	6535	-
Contig15518.1	Contig3.284	4366	-
Contig10510.1	Contig69.197	10276	-
Contig9787.1	Contig52.453	9398	+
Contig1674.3	Contig69.211	19292	+
Contig12761.1	Contig16.263	13298	+
Contig6706.1	Contig158.57	5298	+
Contig21439.1	Contig38.43	3708	+
Contig2223.2	Contig224.25	3679	+
Contig12249.1	Contig52.423	6185	+
Contig2575.1	Contig58.165	8446	-
Contig11150.1	Contig16.191	10115	+
Contig1660.2	Contig16.286	9778	+
Contig8312.1	Contig16.245	9993	-
Contig9501.1	Contig58.30	10678	-
Contig9680.1	Contig16.191	53798	+
Contig4598.1	Contig69.201	7627	-
Contig9830.1	Contig58.17	4431	+
Contig11152.1	Contig69.210	5386	-
Contig9824.1	Contig3.307	9950	-
Contig3315.1	Contig69.110	8737	-
Contig3807.1	Contig69.16	6435	-
Contig8072.1	Contig69.88	18906	-
Contig8379.1	Contig16.209	13550	+
Contig1454.4	Contig16.292	9179	+
Contig9507.1	Contig16.99	5941	-
Contig2776.2	Contig38.10	3408	+
Contig11568.1	Contig16.92	13657	+
Contig1638.2	Contig8.346	6977	+
Contig1638.3	Contig8.346	11148	+
Contig14874.1	Contig16.232	10757	-
Contig8439.1	Contig69.131	8538	+
Contig2895.1	Contig69.221	5012	-
Contig8161.1	Contig3.422	5673	-
Contig6649.1	Contig69.74	4885	-
Contig4666.1	Contig3.411	9504	+
Contig14061.1	Contig3.276	10166	+
Contig11122.1	Contig3.97	1800	+
Contig9251.1	Contig16.510	10069	+
Contig2659.1	Contig69.244	18271	+
Contig7887.1	Contig3.110	4616	+
Contig6195.1	Contig16.144	10140	+
Contig4476.1	Contig3.304	17314	+
Contig9207.1	Contig158.64	13904	-
Contig3737.1	Contig16.101	2934	+
Contig1725.1	Contig281.7	24596	-
Contig14676.1	Contig8.237	16543	+
Contig17746.1	Contig16.168	17389	+
Contig7850.1	Contig3.333	15800	-
Contig8195.1	Contig52.423	12704	+
Contig15878.1	Contig16.512	10975	+
Contig14149.1	Contig69.294	49287	+
Contig10933.1	Contig69.108	8365	-
Contig4817.1	Contig3.355	18958	+
Contig5563.1	Contig69.129	16962	+
Contig8028.1	Contig3.454	10054	+
Contig2967.2	Contig8.336	7570	-
Contig2168.2	Contig55.3	11888	+
Contig2601.1	Contig60.188	16498	-
Contig8307.1	Contig8.348	6226	+
Contig2176.2	Contig58.24	1882	+
Contig4936.1	Contig3.326	5023	-
Contig7053.1	Contig16.474	28498	+
Contig3845.1	Contig50.203	3970	+
Contig3363.1	Contig3.126	5422	+
Contig3606.1	Contig8.297	7328	-
Contig4118.1	Contig3.360	5045	-
Contig5116.1	Contig50.196	32189	-
Contig5470.1	Contig55.3	18636	-
Contig3895.2	Contig58.32	7237	+
Contig4179.2	Contig3.465	2004	+
Contig23289.1	Contig3.347	5791	+
Contig17379.1	Contig38.9	11894	+
Contig12781.1	Contig16.123	11186	+
Contig20611.1	Contig218.7	14100	+
Contig4819.1	Contig69.241	4064	+
Contig2260.3	Contig281.7	6256	+
Contig11163.1	Contig60.147	7287	-
Contig21529.1	Contig16.518	4818	+
Contig19618.1	Contig16.369	4154	+
Contig4371.1	Contig16.282	3799	+
Contig2589.1	Contig158.32	9634	+
Contig2589.2	Contig158.32	11139	+
Contig10512.1	Contig55.10	11016	-
Contig2266.2	Contig16.115	15821	+
Contig15690.1	Contig177.17	28115	-
Contig2266.1	Contig16.115	13973	+
Contig6193.1	Contig38.9	16026	+
Contig14804.1	Contig16.148	50450	-
Contig18656.1	Contig16.512	19620	+
Contig7013.1	Contig3.419	5472	+
Contig6720.1	Contig69.197	7519	+
Contig7583.1	Contig8.344	18187	-
Contig9998.1	Contig3.91	4869	-
Contig18258.1	Contig3.1089	56179	-
Contig13389.1	Contig3.5	9748	+
Contig6275.1	Contig3.338	16957	+
Contig6464.1	Contig38.45	10971	-
Contig3359.2	Contig3.297	17038	+
Contig6271.1	Contig58.165	1731	+
Contig3982.1	Contig8.304	18818	+
Contig1289.1	Contig60.171	22035	-
Contig2324.1	Contig16.504	3713	+
Contig6821.1	Contig16.283	14592	-
Contig4268.1	Contig69.65	7242	+
Contig3122.1	Contig69.312	6002	-
Contig12257.1	Contig16.41	14598	-
Contig10555.1	Contig69.65	22163	-
Contig8258.1	Contig3.135	4048	-
Contig9418.1	Contig158.40	24639	+
Contig15112.1	Contig38.33	5533	+
Contig4103.1	Contig8.285	6772	-
Contig10391.1	Contig16.299	19644	+
Contig17377.1	Contig52.410	11701	-
Contig17387.1	Contig3.150	8707	+
Contig2665.2	Contig69.96	22682	+
Contig21240.1	Contig3.371	10831	+
Contig12048.1	Contig69.87	13403	+
Contig19986.1	Contig16.143	37667	-
Contig11504.1	Contig16.288	2257	-
Contig10044.1	Contig69.67	14253	+
Contig7751.1	Contig3.285	4948	-
Contig16599.1	Contig67.187	35195	-
Contig10226.1	Contig3.440	19710	+
Contig15530.1	Contig16.170	7369	-
Contig15057.1	Contig3.39	8397	-
Contig5915.1	Contig3.227	3100	+
Contig5134.1	Contig16.283	15872	+
Contig7707.1	Contig16.8	5302	+
Contig7812.1	Contig158.57	9993	+
Contig7743.1	Contig3.324	9936	-
Contig1567.2	Contig69.334	10288	-
Contig3242.1	Contig69.324	2504	+
Contig8109.1	Contig55.5	13961	-
Contig4311.1	Contig3.468	5480	-
Contig8149.1	Contig3.41	4597	-
Contig2869.1	Contig16.447	8956	+
Contig2619.1	Contig165.24	17495	+
Contig8282.1	Contig3.302	7102	-
Contig18502.1	Contig38.43	555	+
Contig5834.1	Contig3.438	5212	-
Contig5132.1	Contig3.438	16892	+
Contig3621.1	Contig50.203	20417	-
Contig3240.1	Contig110.16	8642	+
Contig4123.2	Contig16.58	6880	+
Contig8934.1	Contig38.40	3849	+
Contig2065.2	Contig16.451	9973	-
Contig11778.1	Contig69.88	10029	-
Contig8280.1	Contig58.10	26715	-
Contig13804.1	Contig3.423	10993	-
Contig15151.1	Contig8.342	17808	-
Contig6935.1	Contig58.36	9704	-
Contig12922.1	Contig69.127	11156	+
Contig22708.1	Contig50.209	25261	+
Contig2780.1	Contig52.431	12200	+
Contig10541.1	Contig3.370	33734	+
Contig10478.1	Contig3.171	36778	-
Contig8101.1	Contig16.538	9681	-
Contig21029.1	Contig3.440	17382	+
Contig13810.1	Contig3.148	40815	-
Contig5008.1	Contig3.61	10277	+
Contig3923.2	Contig96.101	6362	-
Contig9417.1	Contig69.72	5534	-
Contig13755.1	Contig69.334	16220	+
Contig3923.1	Contig96.101	9068	-
Contig9913.1	Contig16.211	12572	+
Contig5269.2	Contig8.329	17397	-
Contig11185.1	Contig16.515	4486	+
Contig3387.1	Contig3.11	5388	-
Contig17180.1	Contig69.308	31536	-
Contig19023.1	Contig60.204	2743	+
Contig6750.2	Contig69.180	3310	-
Contig4623.1	Contig165.47	11391	-
Contig2126.1	Contig16.268	16587	-
Contig2274.1	Contig3.35	15206	+
Contig5234.1	Contig165.30	9417	-
Contig12164.1	Contig69.154	1125	+
Contig16499.1	Contig158.47	5351	+
Contig11768.1	Contig16.472	22314	-
Contig7056.1	Contig16.111	11472	-
Contig12977.1	Contig69.138	6671	+
Contig13911.1	Contig69.65	47621	+
Contig10757.1	Contig69.138	5809	-
Contig21923.1	Contig16.33	14730	+
Contig5435.1	Contig3.428	77082	+
Contig6718.1	Contig3.355	15259	+
Contig2383.1	Contig3.428	52561	+
Contig9502.1	Contig16.47	6455	+
Contig1531.1	Contig8.296	24573	-
Contig9708.1	Contig8.304	30119	-
Contig5850.1	Contig3.428	17007	-
Contig1963.1	Contig8.349	11819	-
Contig7902.1	Contig3.376	18940	+
Contig1963.2	Contig8.349	6540	-
Contig2308.2	Contig50.209	80002	-
Contig2308.1	Contig50.209	83111	-
Contig3537.2	Contig69.280	8053	-
Contig4849.2	Contig69.21	18678	-
Contig4849.1	Contig69.21	22830	-
Contig7211.1	Contig69.205	7587	-
Contig11312.1	Contig16.500	12235	-
Contig9147.1	Contig69.49	7125	+
Contig12059.1	Contig16.537	10548	-
Contig7265.1	Contig3.439	19555	-
Contig4296.1	Contig16.33	33622	-
Contig12965.1	Contig3.324	33246	-
Contig11609.1	Contig16.534	7686	-
Contig18518.1	Contig16.526	8230	-
Contig6643.1	Contig3.423	9805	-
Contig12971.1	Contig16.94	30078	+
Contig9438.1	Contig69.211	46918	-
Contig9175.1	Contig3.462	11949	-
Contig10277.1	Contig16.547	14886	-
Contig16250.1	Contig50.203	25510	+
Contig8317.1	Contig8.297	4433	+
Contig5746.1	Contig3.317	8582	-
Contig6223.1	Contig69.226	11272	+
Contig10862.1	Contig225.5	16521	-
Contig7400.1	Contig16.472	24046	-
Contig11208.1	Contig69.126	15755	-
Contig7749.1	Contig16.303	11534	+
Contig5459.1	Contig8.342	4662	+
Contig4169.2	Contig8.379	3575	-
Contig15955.1	Contig3.97	17205	-
Contig2413.1	Contig16.39	9534	-
Contig5860.1	Contig3.197	9976	-
Contig22980.1	Contig69.221	6579	+
Contig16135.1	Contig3.26	11166	-
Contig12901.1	Contig158.30	12142	-
Contig4806.1	Contig3.77	10467	+
Contig10748.1	Contig3.148	2081	+
Contig12156.1	Contig69.244	17489	-
Contig5865.1	Contig16.526	4621	+
Contig1844.1	Contig96.235	3407	+
Contig15562.1	Contig16.93	7150	+
Contig7916.1	Contig16.520	7536	+
Contig18520.1	Contig16.605	68181	+
Contig6469.1	Contig8.716	6778	-
Contig16469.1	Contig3.125	4423	-
Contig6880.1	Contig58.10	14035	+
Contig4928.1	Contig55.3	19969	+
Contig1818.3	Contig3.278	829	+
Contig6582.1	Contig225.15	39651	-
Contig3522.1	Contig3.98	5095	-
Contig4226.1	Contig16.47	8879	+
Contig2366.2	Contig158.20	12154	-
Contig2366.1	Contig158.20	14170	-
Contig1847.1	Contig58.6	3740	+
Contig13887.1	Contig3.404	11239	-
Contig7490.1	Contig3.420	4590	+
Contig4513.2	Contig218.32	4520	+
Contig10591.1	Contig69.49	11656	+
Contig15584.1	Contig16.85	10760	-
Contig4619.1	Contig177.17	19938	-
Contig20088.1	Contig16.47	17975	-
Contig5019.1	Contig69.211	40273	+
Contig9046.1	Contig58.8	15073	-
Contig15544.1	Contig69.352	4668	-
Contig14596.1	Contig60.147	37092	+
Contig7253.1	Contig69.65	17241	-
Contig2550.1	Contig177.4	6914	+
Contig16131.1	Contig16.92	36649	+
Contig6000.1	Contig69.343	9014	+
Contig19099.1	Contig55.3	34690	-
Contig4601.1	Contig96.123	10319	-
Contig20979.1	Contig16.213	31964	-
Contig4463.1	Contig50.209	66912	+
Contig2866.1	Contig58.36	7515	-
Contig4250.1	Contig52.439	11167	+
Contig17416.1	Contig3.439	24925	+
Contig5495.2	Contig3.324	6280	+
Contig16485.1	Contig8.260	6897	+
Contig3516.1	Contig60.194	7245	-
Contig14620.1	Contig69.215	9108	-
Contig2997.1	Contig16.482	5757	+
Contig16167.1	Contig165.33	9831	-
Contig4218.1	Contig69.233	9406	+
Contig18427.1	Contig58.155	6038	+
Contig5072.2	Contig3.305	7086	+
Contig21225.1	Contig38.10	8855	-
Contig5072.1	Contig3.305	4025	+
Contig4635.1	Contig3.373	28963	+
Contig18600.1	Contig50.209	30975	+
Contig4979.1	Contig3.468	5842	+
Contig6368.1	Contig16.50	4617	+
Contig21172.1	Contig69.250	35338	-
Contig14079.1	Contig16.479	9128	-
Contig5315.1	Contig3.293	8387	-
Contig9018.1	Contig177.17	8392	+
Contig476.3	Contig8.304	9361	-
Contig12708.1	Contig69.232	6508	-
Contig7291.1	Contig16.115	9961	-
Contig11561.1	Contig8.348	9041	-
Contig21820.1	Contig3.131	10713	-
Contig16497.1	Contig3.125	24496	+
Contig12188.1	Contig52.439	5240	-
Contig12031.1	Contig3.723	6772	-
Contig2883.2	Contig16.500	18930	+
Contig2184.1	Contig16.318	6477	+
Contig16712.1	Contig218.32	3217	+
Contig11500.1	Contig3.38	3030	+
Contig9905.1	Contig3.449	13439	+
Contig3866.1	Contig3.39	4751	-
Contig9583.1	Contig16.58	5787	+
Contig16147.1	Contig69.246	2007	-
Contig6542.1	Contig69.166	10163	+
Contig18433.1	Contig32.175	34366	-
Contig3548.1	Contig69.287	6181	-
Contig2544.1	Contig128.33	18503	+
Contig5659.1	Contig16.115	11839	-
Contig9921.1	Contig3.427	2463	-
Contig11740.1	Contig3.154	13313	+
Contig12724.1	Contig3.325	3028	-
Contig9903.1	Contig3.462	6871	-
Contig5222.1	Contig3.141	11351	+
Contig17283.1	Contig225.15	41294	-
Contig7347.1	Contig3.247	6894	+
Contig5024.1	Contig16.41	30637	-
Contig10408.1	Contig69.244	5390	-
Contig21700.1	Contig3.125	23163	-
Contig3354.1	Contig16.78	7595	-
Contig2536.1	Contig165.18	5395	+
Contig8964.1	Contig158.39	4589	+
Contig9746.1	Contig3.524	7935	-
Contig18461.1	Contig3.370	7651	+
Contig14604.1	Contig69.81	10174	-
Contig10892.1	Contig16.302	6517	+
Contig6115.2	Contig69.112	10815	-
Contig6401.1	Contig16.512	15154	+
Contig12766.1	Contig3.270	6216	-
Contig2972.1	Contig3.420	11103	+
Contig19875.1	Contig3.370	35273	+
Contig21364.1	Contig3.41	15946	-
Contig8930.1	Contig16.520	24205	+
Contig5371.2	Contig16.20	2507	-
Contig13109.1	Contig16.232	14071	+
Contig12806.1	Contig69.197	7308	-
Contig10643.1	Contig3.238	3249	+
Contig5667.1	Contig58.153	7151	-
Contig12804.1	Contig3.244	5829	+
Contig7831.1	Contig3.171	48710	-
Contig2858.1	Contig16.98	10013	+
Contig9870.1	Contig8.269	9813	-
Contig7555.1	Contig165.50	3964	+
Contig6415.1	Contig69.64	10511	+
Contig15837.1	Contig16.271	15481	+
Contig1322.3	Contig69.333	3634	+
Contig4698.2	Contig3.38	15377	-
Contig14044.1	Contig69.153	26183	-
Contig18945.1	Contig3.704	85125	+
Contig17102.1	Contig69.250	5873	-
Contig5695.1	Contig3.104	29029	-
Contig9411.1	Contig3.431	40013	-
Contig9244.1	Contig128.10	3573	-
Contig2702.1	Contig16.494	6754	+
Contig2702.2	Contig16.494	9399	+
Contig19220.1	Contig3.427	24292	-
Contig16567.1	Contig69.215	11698	+
Contig4885.1	Contig16.520	18864	+
Contig2924.2	Contig52.419	7595	+
Contig10032.1	Contig52.427	11475	+
Contig3872.1	Contig69.166	14285	+
Contig10496.1	Contig16.286	13030	+
Contig4692.1	Contig16.524	5928	-
Contig21371.1	Contig3.148	41708	+
Contig2137.1	Contig8.296	28484	+
Contig16688.1	Contig50.203	13583	-
Contig3579.2	Contig69.110	14185	-
Contig20683.1	Contig3.110	7790	-
Contig16468.1	Contig3.363	12249	-
Contig529.2	Contig224.17	30584	-
Contig1883.2	Contig3.273	4811	-
Contig3431.2	Contig3.376	11659	-
Contig3431.1	Contig3.376	15373	-
Contig1883.1	Contig3.273	9567	-
Contig4238.1	Contig3.74	7372	-
Contig10358.1	Contig3.74	7172	+
Contig3595.1	Contig3.373	7831	-
Contig4287.1	Contig16.143	13706	-
Contig9631.1	Contig3.370	29293	-
Contig5630.1	Contig69.318	5080	-
Contig15813.1	Contig8.336	4687	-
Contig5143.2	Contig69.201	13988	-
Contig5143.1	Contig69.201	17414	-
Contig7944.1	Contig16.38	3699	+
Contig22934.1	Contig3.438	7405	+
Contig9347.1	Contig16.38	7448	-
Contig5269.1	Contig8.329	20527	-
Contig4767.1	Contig69.126	8198	-
Contig13594.1	Contig96.110	6251	-
Contig6173.2	Contig3.403	5620	-
Contig6173.1	Contig3.403	10026	-
Contig6514.1	Contig16.3	18785	-
Contig15280.1	Contig69.265	11289	-
Contig16446.1	Contig38.9	14608	+
Contig11352.1	Contig16.41	10291	+
Contig3067.2	Contig16.142	2488	+
Contig6516.2	Contig3.373	18160	-
Contig3067.1	Contig16.142	706	+
Contig4317.1	Contig16.533	28681	+
Contig3760.1	Contig69.232	5197	-
Contig4768.2	Contig69.41	4950	+
Contig4768.1	Contig69.41	1403	+
Contig23663.1	Contig50.209	28778	+
Contig10061.1	Contig69.211	10756	-
Contig11615.1	Contig16.171	2905	-
Contig10897.1	Contig8.347	18063	-
Contig6117.1	Contig16.510	8787	+
Contig13914.1	Contig69.250	18661	-
Contig12096.1	Contig3.454	6513	+
Contig9562.1	Contig16.105	8373	-
Contig1953.1	Contig3.473	7095	-
Contig7429.1	Contig55.5	6033	+
Contig7100.1	Contig52.440	36710	-
Contig12472.1	Contig165.22	5281	+
Contig3556.2	Contig3.54	11878	+
Contig10423.1	Contig3.61	4173	+
Contig14273.1	Contig69.270	13116	-
Contig5343.1	Contig158.20	6500	-
Contig1746.1	Contig158.55	25224	+
Contig8708.1	Contig16.539	7852	-
Contig8738.1	Contig8.293	6658	-
Contig19222.1	Contig38.72	90323	-
Contig8097.1	Contig69.65	6087	-
Contig10176.1	Contig16.170	21631	-
Contig16660.1	Contig69.211	48365	+
Contig3417.1	Contig165.47	8250	-
Contig15656.1	Contig69.88	13326	-
Contig3280.1	Contig8.314	11926	-
Contig7032.1	Contig165.21	4629	-
Contig20025.1	Contig96.106	2681	+
Contig11039.1	Contig3.121	8581	+
Contig8428.1	Contig38.48	13901	-
Contig2094.1	Contig158.30	10249	-
Contig11822.1	Contig16.187	687	+
Contig2646.2	Contig69.163	8418	+
Contig12263.1	Contig55.15	4501	+
Contig7074.1	Contig69.87	8100	+
Contig10942.1	Contig158.66	48086	+
Contig10104.1	Contig3.209	3790	+
Contig6510.1	Contig96.123	8206	-
Contig13282.1	Contig69.143	4605	-
Contig8190.1	Contig3.324	19026	+
Contig4333.1	Contig165.34	10858	-
Contig3029.1	Contig69.61	1146	+
Contig3919.1	Contig3.256	7890	-
Contig8243.1	Contig224.17	5799	+
Contig9803.1	Contig50.209	32236	+
Contig4328.1	Contig52.412	11296	-
Contig15857.1	Contig3.209	11111	-
Contig14838.1	Contig16.271	8419	-
Contig6518.1	Contig225.15	32118	+
Contig12776.1	Contig3.131	12393	-
Contig7450.1	Contig3.388	21334	+
Contig9270.1	Contig69.282	5688	+
Contig12601.1	Contig16.18	5635	+
Contig6488.1	Contig218.30	5675	+
Contig8106.1	Contig3.267	10064	-
Contig5628.1	Contig3.454	12711	+
Contig7786.1	Contig16.467	12178	+
Contig1674.1	Contig69.211	11780	+
Contig13035.1	Contig69.60	10773	+
Contig2167.1	Contig50.209	4612	+
Contig2582.1	Contig58.21	6430	-
Contig6608.1	Contig60.173	14146	+
Contig18819.1	Contig3.297	10753	-
Contig7956.1	Contig3.333	9775	+
Contig2604.2	Contig16.73	8374	+
Contig3869.1	Contig8.304	35491	-
Contig2604.1	Contig16.73	5491	+
Contig9817.1	Contig3.77	16309	-
Contig12272.1	Contig69.64	21184	-
Contig10125.1	Contig55.24	12294	-
Contig3055.1	Contig69.181	10645	-
Contig1035.4	Contig69.87	4804	+
Contig6115.1	Contig69.112	13363	-
Contig1603.1	Contig58.13	27818	-
Contig1603.3	Contig58.13	23329	-
Contig5082.1	Contig3.436	5016	+
Contig16648.1	Contig3.340	15555	-
Contig1454.3	Contig16.292	5018	+
Contig2137.2	Contig8.296	32968	+
Contig6087.1	Contig69.205	812	+
Contig4114.1	Contig52.440	4679	+
Contig1395.2	Contig165.8	1566	+
Contig5080.1	Contig55.147	7116	-
Contig4015.1	Contig69.157	4786	-
Contig5920.1	Contig69.97	11154	+
Contig2906.2	Contig96.104	5766	-
Contig12276.1	Contig3.305	11159	+
Contig10221.1	Contig3.74	14038	-
Contig7409.1	Contig16.67	5104	+
Contig1486.2	Contig3.97	10980	+
Contig1486.1	Contig3.97	6740	+
Contig3685.1	Contig69.303	5507	+
Contig3685.2	Contig69.303	8828	+
Contig6106.1	Contig3.388	7983	-
Contig6928.1	Contig69.115	6186	-
Contig12022.1	Contig16.299	10677	+
Contig7159.1	Contig16.92	10637	+
Contig6843.1	Contig16.170	14965	+
Contig7079.1	Contig69.244	31948	+
Contig13358.1	Contig3.496	16358	-
Contig9327.1	Contig158.39	15290	-
Contig7728.1	Contig38.9	4782	+
Contig3480.1	Contig3.61	17074	+
Contig12572.1	Contig69.60	3133	+
Contig21613.1	Contig3.355	13427	-
Contig13286.1	Contig69.94	5609	-
Contig3338.1	Contig50.196	6981	-
Contig3897.3	Contig3.133	3757	+
Contig7950.1	Contig165.22	6758	+
Contig20055.1	Contig3.333	16469	-
Contig4984.1	Contig69.289	4487	+
Contig17207.1	Contig52.416	9004	-
Contig2586.2	Contig69.153	19558	+
Contig2586.1	Contig69.153	15244	+
Contig9829.1	Contig16.94	9664	+
Contig7006.1	Contig158.8	7916	+
Contig1070.2	Contig38.40	14909	-
Contig18805.1	Contig3.427	21764	+
Contig18732.1	Contig16.205	21052	+
Contig8752.1	Contig69.137	5935	+
Contig3359.1	Contig3.297	13934	+
Contig12679.1	Contig16.58	11692	+
Contig5602.1	Contig50.196	53176	+
Contig14009.1	Contig3.202	2356	-
Contig23090.1	Contig3.121	11445	-
Contig5298.1	Contig69.242	36766	+
Contig5626.1	Contig69.62	2093	+
Contig11025.1	Contig3.95	7466	-
Contig4755.1	Contig69.96	30953	+
Contig5900.1	Contig3.723	4776	+
Contig4451.1	Contig55.146	3500	+
Contig7668.1	Contig177.17	13976	-
Contig5283.1	Contig3.451	4640	+
Contig4723.1	Contig8.349	13752	+
Contig11174.1	Contig52.439	29716	-
Contig3705.1	Contig165.24	11903	+
Contig2335.2	Contig58.13	14410	-
Contig5455.1	Contig3.337	4628	-
Contig5564.1	Contig55.5	16766	-
Contig12786.1	Contig96.101	10341	+
Contig9214.1	Contig224.21	6468	-
Contig12216.1	Contig69.87	14983	-
Contig10467.1	Contig3.526	4505	+
Contig12050.1	Contig3.338	15033	-
Contig8005.1	Contig8.278	22053	+
Contig713.1	Contig16.455	18687	-
Contig11580.1	Contig158.40	22155	+
Contig6120.1	Contig69.289	19017	-
Contig2274.2	Contig3.35	17014	+
Contig4565.1	Contig58.13	28623	+
Contig3492.1	Contig16.473	4151	+
Contig13105.1	Contig110.17	34868	-
Contig16344.1	Contig69.127	9000	+
Contig8392.1	Contig3.324	15663	-
Contig6733.1	Contig3.535	3552	+
Contig2745.1	Contig16.34	8898	-
Contig4498.1	Contig8.251	10360	+
Contig8851.1	Contig3.439	29631	-
Contig1774.2	Contig158.8	13704	+
Contig3826.1	Contig69.242	25345	+
Contig2159.3	Contig50.209	41711	-
Contig9837.1	Contig52.451	16031	+
Contig2159.1	Contig50.209	46035	-
Contig6394.1	Contig16.41	18896	+
Contig11436.1	Contig52.410	23925	-
Contig4057.2	Contig69.153	8031	+
Contig19975.1	Contig3.148	34046	-
Contig4057.1	Contig69.153	5658	+
Contig5967.1	Contig16.271	24620	+
Contig8055.1	Contig3.524	9650	-
Contig3903.1	Contig69.107	7498	-
Contig8584.1	Contig69.280	9774	-
Contig3717.2	Contig3.359	6018	-
Contig5936.1	Contig8.247	6236	-
Contig4398.1	Contig3.230	4586	-
Contig2265.1	Contig16.502	8034	-
Contig23084.1	Contig3.87	5339	+
Contig10912.1	Contig50.206	2292	-
Contig11001.1	Contig110.2	2300	+
Contig4980.1	Contig69.21	9356	+
Contig6283.1	Contig55.9	7275	+
Contig10486.1	Contig60.141	8089	+
Contig7764.1	Contig69.88	4350	+
Contig4108.1	Contig3.54	24962	-
Contig12107.1	Contig16.191	50602	+
Contig4836.1	Contig55.13	3999	+
Contig15169.1	Contig3.135	7044	-
Contig3556.1	Contig3.54	8833	+
Contig13774.1	Contig16.94	34935	+
Contig4095.2	Contig3.227	7990	-
Contig5570.1	Contig3.148	36391	+
Contig3522.2	Contig3.97	29648	-
Contig4988.1	Contig8.296	40743	-
Contig12240.1	Contig158.64	17519	-
Contig10560.1	Contig16.109	27301	-
Contig12772.1	Contig128.30	10690	-
Contig2622.1	Contig60.194	12208	-
Contig2295.1	Contig3.322	5807	+
Contig5928.1	Contig3.297	7779	-
Contig3370.1	Contig3.134	2687	+
Contig4799.2	Contig3.440	13435	-
Contig4799.1	Contig3.440	16625	-
Contig8438.1	Contig16.281	10429	+
Contig8615.1	Contig58.19	7062	-
Contig14063.1	Contig69.280	24265	-
Contig3394.1	Contig16.524	20948	-
Contig3555.1	Contig3.265	19226	-
Contig13091.1	Contig16.109	8817	+
Contig13807.1	Contig16.160	8955	+
Contig7166.1	Contig3.125	9551	-
Contig5801.1	Contig3.5	8954	-
Contig2869.2	Contig16.447	12696	+
Contig7113.1	Contig8.234	14609	-
Contig10614.1	Contig50.196	67727	+
Contig2269.1	Contig3.427	14206	-
Contig4793.1	Contig3.35	11689	+
Contig4754.1	Contig3.186	7900	+
Contig8214.1	Contig3.305	23599	-
Contig5300.1	Contig69.343	11666	+
Contig4919.1	Contig16.479	16428	-
Contig7710.1	Contig16.93	18991	-
Contig19656.1	Contig69.236	3228	+
Contig11190.1	Contig69.174	3077	-
Contig14039.1	Contig69.46	17179	-
Contig13398.1	Contig128.11	4760	+
Contig12074.1	Contig16.618	7799	+
Contig10932.1	Contig128.31	4225	-
Contig5113.1	Contig69.273	6715	-
Contig1391.3	Contig3.371	21542	-
Contig7590.1	Contig3.284	4878	+
Contig6124.1	Contig3.148	7056	+
Contig10469.1	Contig3.438	5636	+
Contig10873.1	Contig3.355	13636	+
Contig8492.1	Contig8.234	10565	-
Contig2950.1	Contig52.431	3377	+
Contig4425.1	Contig96.109	3954	+
Contig13394.1	Contig3.148	27215	-
Contig5789.1	Contig8.260	7808	+
Contig4715.1	Contig69.153	26343	+
Contig15579.1	Contig3.119	13718	-
Contig20059.1	Contig52.422	1354	+
Contig15163.1	Contig69.199	5421	+
Contig9377.1	Contig52.446	12675	+
Contig1847.3	Contig58.7	1624	+
Contig8079.1	Contig58.32	4476	+
Contig6403.1	Contig69.33	10593	-
Contig12794.1	Contig16.479	4196	+
[truncated: 6,044 more rows]
