# Supplementary material for: Detection and correction of false segmental duplications caused by genome mis-assembly
Source: Genome Biol. 2010 Mar 10;11(3):R28. doi: 10.1186/gb-2010-11-3-r28 (PMC2864568; doi:10.1186/gb-2010-11-3-r28)
Supplement: Additional file 1 — Descriptions of contigs involved in mis-assembled DCCs and DOCs, annotations on false duplications, and polymorphisms discovered. [file gb-2010-11-3-r28-S1.gz › supp/chicken.unp.doc]

Contig1094.1	Contig16.24	1814	-
Contig562.4	Contig60.140	746	-
Contig5035.1	Contig16.96	7839	-
Contig2404.1	Contig124.49	50887	-
Contig12197.1	Contig115.30	2017	-
Contig2380.1	Contig48.142	4044	+
Contig4440.2	Contig98.39	15794	+
Contig1873.1	Contig16.613	6196	-
Contig812.1	Contig115.91	-2104	+
Contig17382.1	Contig48.340	6759	+
Contig2402.2	Contig7.627	8796	-
Contig3641.3	Contig53.302	10481	-
Contig1091.1	Contig38.43	6621	+
Contig1174.1	Contig158.52	2057	-
Contig1632.1	Contig48.298	12038	-
Contig23565.1	Contig80.65	15630	-
Contig20908.1	Contig180.1	856	-
Contig4138.1	Contig48.197	35296	+
Contig16439.1	Contig115.84	684	-
Contig552.2	Contig169.46	7339	+
Contig7848.1	Contig80.36	-1491	+
Contig19758.1	Contig7.318	7216	-
Contig8183.1	Contig158.59	7053	+
Contig9446.1	Contig295.12	2851	-
Contig6525.1	Contig115.141	-897	+
Contig15930.1	Contig4.278	3538	-
Contig1005.1	Contig38.31	13637	+
Contig2453.1	Contig48.156	16996	-
Contig476.5	Contig8.304	4847	-
Contig5231.1	Contig16.49	1218	-
Contig962.1	Contig60.151	3994	-
Contig1456.2	Contig4.900	8226	-
Contig2776.1	Contig38.10	-1037	+
Contig1832.2	Contig295.8	982	-
Contig3921.1	Contig200.3	23501	-
Contig3130.1	Contig4.924	7116	-
Contig3899.1	Contig53.24	-2992	+
Contig3734.1	Contig16.97	-2932	+
Contig1056.2	Contig48.19	9295	-
Contig3381.1	Contig16.507	9580	+
Contig1400.1	Contig98.108	9800	-
Contig2312.1	Contig224.6	2268	+
Contig11330.1	Contig48.198	925	-
Contig5963.1	Contig16.608	-973	+
Contig7992.1	Contig16.613	-135	+
Contig2139.1	Contig16.112	-4760	+
Contig9487.1	Contig80.136	-395	+
Contig19367.1	Contig8.272	-561	+
Contig1723.2	Contig80.58	13059	-
Contig1394.1	Contig90.169	-2574	+
Contig23681.1	Contig8.248	7524	-
Contig8180.1	Contig53.398	-324	+
Contig1377.1	Contig16.465	21992	-
Contig7922.1	Contig16.612	-316	+
Contig16833.1	Contig80.181	-358	+
Contig8297.1	Contig116.93	602	-
Contig9712.1	Contig8.478	-368	+
Contig7962.1	Contig115.139	11929	-
Contig13872.1	Contig4.921	-556	+
Contig4182.2	Contig7.671	16654	+
Contig18554.1	Contig200.24	694	-
Contig3964.1	Contig283.3	396	-
Contig11275.1	Contig7.818	7379	-
Contig840.1	Contig38.33	27657	-
Contig13406.1	Contig158.63	-606	+
Contig4577.1	Contig7.688	-1241	+
Contig16112.1	Contig7.779	-505	+
Contig15644.1	Contig80.154	14014	-
Contig20346.1	Contig48.276	2606	+
Contig551.1	Contig7.810	6651	-
Contig2315.1	Contig8.239	853	+
Contig8008.1	Contig259.5	11906	-
Contig8100.1	Contig128.31	791	-
Contig4974.1	Contig115.164	8140	+
Contig6077.1	Contig158.53	4178	+
Contig3884.1	Contig124.48	4150	+
Contig1857.1	Contig53.253	1399	-
Contig1837.1	Contig7.808	-4524	+
Contig1617.1	Contig8.320	4314	-
Contig12287.1	Contig116.64	12143	+
Contig3874.2	Contig16.240	761	-
Contig18860.1	Contig48.252	659	-
Contig23196.1	Contig16.48	-750	+
Contig5718.1	Contig4.925	7675	-
Contig466.3	Contig7.821	15463	-
Contig439.1	Contig115.150	12036	+
Contig439.3	Contig115.152	12706	+
Contig6423.1	Contig50.101	7673	+
Contig13377.1	Contig7.723	-280	+
Contig1418.1	Contig7.611	-4243	+
Contig15782.1	Contig90.137	22655	-
Contig22865.1	Contig8.299	803	-
Contig8889.1	Contig90.71	2149	+
Contig11573.1	Contig48.39	817	-
Contig12612.1	Contig169.21	34780	-
Contig1066.1	Contig98.166	4118	-
Contig1424.1	Contig50.161	2978	+
Contig13015.1	Contig48.324	11900	-
Contig504.5	Contig53.3	1481	-
Contig15297.1	Contig90.89	3145	+
Contig2369.1	Contig53.58	10695	+
Contig21653.1	Contig158.73	2712	-
Contig7341.1	Contig8.278	27578	-
Contig2217.1	Contig80.57	-963	+
Contig21763.1	Contig53.405	6593	-
Contig7897.1	Contig50.74	8692	-
Contig376.2	Contig50.93	5128	+
Contig7270.1	Contig224.11	361	-
Contig3235.1	Contig115.150	-2071	+
Contig5012.1	Contig158.61	4420	+
Contig3650.1	Contig16.314	15993	+
Contig1409.1	Contig48.166	-5024	+
Contig2801.1	Contig165.24	21667	+
Contig7242.1	Contig50.74	-831	+
Contig6754.1	Contig16.200	2345	-
Contig2699.3	Contig80.217	851	-
Contig5267.2	Contig38.25	716	-
Contig2170.2	Contig158.69	5263	+
Contig302.1	Contig80.4	13355	-
Contig8138.1	Contig48.385	34291	-
Contig302.5	Contig7.827	44203	-
Contig4253.1	Contig115.5	-855	+
Contig14667.1	Contig8.260	14044	-
Contig514.1	Contig165.37	3664	+
Contig3645.1	Contig116.50	11882	-
Contig2905.1	Contig98.98	21854	-
Contig2892.1	Contig53.394	18151	-
Contig1095.1	Contig115.129	-2935	+
Contig992.1	Contig115.163	7635	-
Contig6216.1	Contig37.84	465	-
Contig6586.1	Contig37.82	7354	+
Contig1643.1	Contig12.330	12475	-
Contig1668.1	Contig96.114	-3287	+
Contig7427.1	Contig37.138	6121	-
Contig1873.1	Contig16.614	3435	-
Contig662.1	Contig37.179	24804	-
Contig3733.1	Contig3.184	1950	-
Contig14124.1	Contig12.1	-1317	+
Contig1035.2	Contig69.87	-2172	+
Contig4479.1	Contig83.118	36417	+
Contig4460.1	Contig37.651	606	-
Contig13794.1	Contig69.156	-714	+
Contig6190.1	Contig110.2	637	-
Contig664.1	Contig51.100	-15397	+
Contig18139.1	Contig52.425	690	-
Contig3651.1	Contig69.216	590	-
Contig1102.1	Contig58.24	5153	+
Contig3825.1	Contig52.347	-1467	+
Contig7645.1	Contig96.60	4743	+
Contig1655.1	Contig12.412	-3023	+
Contig11823.1	Contig3.482	11807	-
Contig10184.1	Contig37.244	1944	-
Contig9148.1	Contig3.100	17674	+
Contig731.2	Contig37.691	16954	-
Contig1415.3	Contig52.223	1744	-
Contig1215.2	Contig110.16	-2431	+
Contig3958.1	Contig37.373	8454	-
Contig3560.1	Contig3.377	10190	+
Contig12954.1	Contig3.426	35688	-
Contig1340.1	Contig12.329	-1691	+
Contig8239.1	Contig3.399	1540	+
Contig2454.2	Contig69.106	-1214	+
Contig1807.4	Contig3.2	-4841	+
Contig3758.1	Contig37.783	15200	+
Contig11840.1	Contig69.108	-498	+
Contig6276.1	Contig37.619	12429	-
Contig3813.1	Contig3.45	9746	+
Contig3360.1	Contig37.505	11333	-
Contig652.1	Contig58.166	3599	+
Contig4136.1	Contig58.165	8821	+
Contig1171.2	Contig69.193	10169	-
Contig11904.1	Contig37.741	2196	+
Contig23461.1	Contig37.239	-305	+
Contig13730.1	Contig142.29	787	+
Contig8619.1	Contig142.28	1191	+
Contig9739.1	Contig58.19	1111	-
Contig4212.1	Contig51.252	4590	-
Contig1101.1	Contig126.87	10146	-
Contig1322.1	Contig69.346	512	-
Contig1276.1	Contig69.202	12037	-
Contig1839.1	Contig51.241	1411	-
Contig792.2	Contig37.662	5467	-
Contig15495.1	Contig129.20	22918	-
Contig1458.2	Contig3.154	-2308	+
Contig667.1	Contig3.344	20590	-
Contig13873.1	Contig83.121	-1541	+
Contig6032.1	Contig119.4	14034	-
Contig2295.2	Contig3.322	10167	+
Contig14506.1	Contig37.61	6703	+
Contig9382.1	Contig67.34	3395	-
Contig10784.1	Contig3.1385	376	-
Contig15311.1	Contig45.183	8012	-
Contig2895.2	Contig69.221	718	-
Contig1364.1	Contig52.262	9390	+
Contig2354.2	Contig37.109	47592	-
Contig2378.1	Contig69.154	5107	+
Contig1619.1	Contig12.324	4932	-
Contig602.1	Contig37.786	-6897	+
Contig9234.1	Contig3.371	936	-
Contig8168.1	Contig37.699	4275	-
Contig17659.1	Contig37.293	10583	-
Contig643.1	Contig58.1	-169	+
Contig8303.1	Contig3.48	-1080	+
Contig7964.1	Contig126.85	3154	+
Contig10013.1	Contig69.271	12605	-
Contig1391.1	Contig3.371	28169	-
Contig1826.1	Contig12.211	1462	-
Contig17469.1	Contig37.518	5947	+
Contig495.1	Contig3.4	-8301	+
Contig6099.1	Contig52.386	975	-
Contig7036.1	Contig37.362	-929	+
Contig11663.1	Contig3.324	38291	-
Contig2781.1	Contig218.19	1128	+
Contig4950.1	Contig69.34	18188	-
Contig13210.1	Contig3.399	1148	-
Contig17738.1	Contig3.346	2506	-
Contig5430.1	Contig51.227	7245	-
Contig2147.1	Contig58.29	3202	-
Contig5925.1	Contig16.738	28178	+
Contig3262.1	Contig119.69	-3837	+
Contig3471.1	Contig37.547	23705	+
Contig8747.1	Contig135.31	27426	+
Contig1713.1	Contig69.138	1227	-
Contig7267.1	Contig12.24	437	-
Contig10259.1	Contig37.573	13071	-
Contig21168.1	Contig69.347	631	-
Contig4752.1	Contig58.18	580	-
Contig3849.1	Contig3.325	-1271	+
Contig3656.2	Contig37.177	832	-
Contig16525.1	Contig142.38	8658	+
Contig1602.1	Contig52.211	3870	-
Contig1419.1	Contig69.210	5969	+
Contig7338.1	Contig16.618	12827	-
Contig9185.1	Contig5.818	1217	-
Contig1339.1	Contig28.475	13458	-
Contig3518.1	Contig31.289	2350	-
Contig1601.3	Contig81.129	-1212	+
Contig2013.1	Contig23.26	9268	+
Contig1348.2	Contig5.556	1015	-
Contig16685.1	Contig42.211	4268	-
Contig5973.1	Contig262.7	-1617	+
Contig23263.1	Contig235.18	376	-
Contig3690.1	Contig31.339	1063	-
Contig19677.1	Contig29.13	-337	+
Contig1515.2	Contig78.29	2384	-
Contig2549.1	Contig5.830	22508	-
Contig19668.1	Contig31.177	6324	+
Contig5968.1	Contig27.472	6976	+
Contig7237.1	Contig78.21	994	+
Contig3940.2	Contig23.213	878	+
Contig4345.1	Contig31.286	855	-
Contig2709.3	Contig191.11	1860	-
Contig13862.1	Contig78.20	7008	-
Contig1255.2	Contig31.380	-5065	+
Contig3892.1	Contig31.697	-1788	+
Contig21433.1	Contig157.17	448	-
Contig5888.1	Contig206.18	767	-
Contig2554.1	Contig31.103	8580	-
Contig1816.1	Contig5.277	15689	+
Contig17642.1	Contig5.494	-312	+
Contig9281.1	Contig23.2	31663	-
Contig16376.1	Contig191.3	1258	-
Contig3913.1	Contig78.31	17773	-
Contig7240.1	Contig5.289	11107	-
Contig14409.1	Contig31.338	516	-
Contig903.1	Contig31.343	8626	+
Contig5916.1	Contig31.607	961	-
Contig8967.1	Contig28.434	30262	-
Contig339.1	Contig31.150	4862	-
Contig2616.1	Contig23.214	16496	-
Contig1633.2	Contig28.180	4122	-
Contig1821.1	Contig31.113	-4341	+
Contig7346.1	Contig28.279	985	-
Contig2393.1	Contig31.405	7517	-
Contig13423.1	Contig5.44	900	-
Contig5088.1	Contig23.220	1418	-
Contig11446.1	Contig31.595	638	-
Contig3764.1	Contig191.4	-1321	+
Contig7885.1	Contig5.260	1930	-
Contig6059.1	Contig29.66	3266	+
Contig3984.1	Contig31.556	1228	-
Contig8354.1	Contig5.604	-1319	+
Contig5823.1	Contig206.17	3482	-
Contig11298.1	Contig191.16	488	-
Contig17389.1	Contig5.148	8813	-
Contig3093.1	Contig5.849	4883	-
Contig4072.1	Contig23.138	14481	+
Contig478.1	Contig5.541	35245	-
Contig478.3	Contig5.541	3990	-
Contig750.1	Contig178.57	16671	+
Contig6352.1	Contig78.22	12555	-
Contig11059.1	Contig0.1068	3893	+
Contig528.4	Contig78.25	22665	-
Contig2503.1	Contig78.95	603	-
Contig10166.1	Contig31.742	1153	-
Contig528.1	Contig78.28	1004	-
Contig10628.1	Contig31.390	1917	+
Contig9676.1	Contig178.39	14350	+
Contig2408.1	Contig5.718	-1507	+
Contig1586.1	Contig31.608	4742	+
Contig8063.1	Contig33.25	607	-
Contig4098.1	Contig23.83	14726	-
Contig9443.1	Contig0.547	-532	+
Contig1052.2	Contig31.228	3537	-
Contig1052.3	Contig31.227	4285	-
Contig1036.2	Contig42.230	-5245	+
Contig492.1	Contig31.769	4789	+
Contig492.2	Contig178.3	438	+
Contig492.3	Contig178.8	2184	+
Contig17717.1	Contig31.221	-819	+
Contig2724.1	Contig5.384	2808	+
Contig9626.1	Contig23.43	9831	-
Contig23235.1	Contig28.254	9343	-
Contig7176.1	Contig178.16	8597	+
Contig2292.1	Contig0.545	-5127	+
Contig10495.1	Contig191.20	5898	-
Contig15921.1	Contig0.677	-748	+
Contig3126.1	Contig28.297	477	-
Contig10065.1	Contig42.260	8342	+
Contig1772.1	Contig5.900	16049	+
Contig5633.2	Contig31.596	2727	-
Contig11896.1	Contig191.10	768	-
Contig11160.1	Contig5.210	12475	-
Contig4190.1	Contig5.586	23325	-
Contig9553.1	Contig5.64	-882	+
Contig19267.1	Contig5.438	-919	+
Contig7491.1	Contig21.329	-755	+
Contig4459.1	Contig88.119	5997	+
Contig3696.1	Contig25.523	6456	-
Contig1044.2	Contig25.528	10853	-
Contig4142.1	Contig109.11	8312	-
Contig9694.1	Contig22.452	73809	-
Contig560.2	Contig76.1	3021	-
Contig10198.1	Contig22.751	7822	+
Contig3068.1	Contig57.113	7688	-
Contig966.1	Contig88.184	11613	-
Contig2334.1	Contig21.861	5283	-
Contig1788.2	Contig25.380	46546	-
Contig5992.2	Contig88.96	433	-
Contig3590.1	Contig153.12	-549	+
Contig2685.1	Contig25.443	-3148	+
Contig2848.1	Contig21.754	1411	-
Contig1736.1	Contig22.194	5141	-
Contig3666.1	Contig75.164	1101	-
Contig307.1	Contig76.88	32556	-
Contig15121.1	Contig109.47	-722	+
Contig5509.1	Contig236.12	17919	-
Contig4499.1	Contig109.37	3770	+
Contig1217.2	Contig22.235	38511	-
Contig2471.1	Contig76.74	11003	+
Contig10466.1	Contig21.796	726	-
Contig4031.2	Contig75.126	-1796	+
Contig2481.3	Contig9.188	12616	+
Contig1204.2	Contig153.55	10201	-
Contig2615.1	Contig21.283	11478	+
Contig7353.1	Contig22.320	15760	+
Contig1743.1	Contig22.793	4138	-
Contig666.2	Contig109.30	-3224	+
Contig2340.1	Contig76.209	17450	-
Contig946.1	Contig18.578	22036	+
Contig6009.1	Contig21.844	723	-
Contig5748.1	Contig109.49	2502	-
Contig580.1	Contig22.646	9447	-
Contig15973.1	Contig88.174	-796	+
Contig6726.1	Contig109.49	-949	+
Contig3252.1	Contig75.42	-1300	+
Contig4691.1	Contig22.454	-2924	+
Contig21802.1	Contig56.124	6364	+
Contig1789.1	Contig22.447	-889	+
Contig1692.1	Contig22.681	11040	-
Contig1665.1	Contig101.38	412	-
Contig8461.1	Contig25.4	10191	-
Contig17057.1	Contig88.183	-600	+
Contig7906.1	Contig56.26	16325	+
Contig17551.1	Contig92.62	2344	+
Contig10635.1	Contig57.175	423	-
Contig19675.1	Contig5.1022	30328	-
Contig1115.1	Contig76.48	21682	-
Contig2938.1	Contig25.482	18700	-
Contig16486.1	Contig49.9	2737	-
Contig10338.1	Contig105.90	-1239	+
Contig14175.1	Contig21.328	449	-
Contig20798.1	Contig22.343	1379	-
Contig11517.1	Contig86.158	592	-
Contig8182.1	Contig88.52	11654	-
Contig1939.2	Contig57.106	663	-
Contig1560.1	Contig25.296	17595	+
Contig1622.3	Contig59.25	6495	-
Contig10629.1	Contig173.2	-391	+
Contig9211.1	Contig108.21	50570	+
Contig9607.1	Contig95.49	653	-
Contig11772.1	Contig209.19	-726	+
Contig6391.1	Contig25.369	423	-
Contig1639.1	Contig25.455	-1301	+
Contig307.4	Contig76.84	4377	-
Contig3225.1	Contig109.11	6698	+
Contig7966.1	Contig161.38	3183	+
Contig1936.1	Contig109.66	479	-
Contig1178.1	Contig21.164	-3229	+
Contig2725.2	Contig22.789	-2845	+
Contig2964.1	Contig22.663	19502	+
Contig1962.1	Contig109.56	3189	+
Contig2510.1	Contig21.210	14854	-
Contig5031.1	Contig57.167	-1056	+
Contig21889.1	Contig76.261	903	-
Contig6206.1	Contig369.5	2068	+
Contig9645.1	Contig18.493	19038	-
Contig1570.5	Contig21.484	16217	+
Contig22970.1	Contig22.366	-587	+
Contig5663.1	Contig9.186	8528	+
Contig687.1	Contig57.158	15253	-
Contig3404.2	Contig21.461	61538	-
Contig6876.1	Contig9.170	24722	+
Contig13770.1	Contig56.23	2512	-
Contig2973.2	Contig22.402	648	-
Contig7397.1	Contig21.577	10185	-
Contig17692.1	Contig18.486	54169	-
Contig1132.1	Contig21.241	1670	-
Contig12695.1	Contig49.193	-544	+
Contig1901.2	Contig22.231	7237	-
Contig17895.1	Contig22.419	1663	+
Contig2941.1	Contig75.165	2959	+
Contig1212.2	Contig22.581	2237	-
Contig648.1	Contig21.391	13662	-
Contig3561.1	Contig252.11	1029	-
Contig19821.1	Contig59.40	7942	-
Contig8502.1	Contig9.15	8949	+
Contig23048.1	Contig88.9	38117	+
Contig414.3	Contig222.8	24396	-
Contig15293.1	Contig88.172	6797	+
Contig1267.1	Contig21.739	11952	-
Contig639.1	Contig76.206	16864	-
Contig754.1	Contig5.961	-8105	+
Contig4687.1	Contig21.695	1909	+
Contig1013.1	Contig22.177	1930	-
Contig8737.1	Contig214.31	-1120	+
Contig1770.1	Contig108.31	21979	+
Contig3007.1	Contig21.326	5437	+
Contig14180.1	Contig25.369	561	+
Contig13849.1	Contig21.228	4205	-
Contig2347.1	Contig21.831	890	-
Contig1536.2	Contig9.48	-5543	+
Contig1977.1	Contig88.127	10906	-
Contig2359.1	Contig21.195	4224	-
Contig7622.1	Contig5.1024	-1472	+
Contig21383.1	Contig9.647	2981	-
Contig2053.1	Contig22.772	4496	+
Contig7699.1	Contig25.404	-846	+
Contig1726.1	Contig21.167	4801	-
Contig1386.2	Contig76.143	15959	-
Contig13464.1	Contig25.291	55255	-
Contig7676.1	Contig21.530	-1020	+
Contig7654.1	Contig6.22	13264	-
Contig596.1	Contig167.1	5323	-
Contig596.2	Contig39.1	-2252	+
Contig6038.1	Contig86.27	1640	+
Contig11251.1	Contig13.932	-858	+
Contig1957.2	Contig13.1192	3063	-
Contig6828.1	Contig86.26	6730	-
Contig17785.1	Contig79.27	-425	+
Contig4173.1	Contig1.226	5707	+
Contig4116.1	Contig34.258	26250	+
Contig7150.1	Contig44.101	5442	-
Contig2652.1	Contig79.40	21997	+
Contig1240.3	Contig171.32	12295	+
Contig1801.2	Contig13.159	-1118	+
Contig5851.1	Contig39.596	-1361	+
Contig526.1	Contig13.719	23897	-
Contig1225.1	Contig79.73	5443	+
Contig1225.2	Contig79.75	-865	+
Contig2158.1	Contig34.20	6457	+
Contig3309.1	Contig13.780	1674	-
Contig541.2	Contig13.1133	-8036	+
Contig1100.2	Contig39.356	13950	+
Contig631.1	Contig13.210	4624	-
Contig941.1	Contig1.171	3418	+
Contig11188.1	Contig39.206	-1169	+
Contig2670.1	Contig77.151	11856	-
Contig3889.1	Contig264.8	19960	+
Contig517.2	Contig17.394	5501	+
Contig5745.1	Contig167.40	466	-
Contig3542.1	Contig34.250	-4324	+
Contig7035.1	Contig39.59	-717	+
Contig9087.1	Contig13.820	1141	-
Contig7989.1	Contig39.60	-919	+
Contig2954.1	Contig6.740	16972	+
Contig613.2	Contig13.1185	7017	+
Contig13643.1	Contig167.27	17462	+
Contig2980.1	Contig13.877	-3231	+
Contig842.2	Contig39.72	6618	-
Contig890.1	Contig171.34	11637	-
Contig4355.2	Contig13.122	755	+
Contig3739.2	Contig77.132	-1376	+
Contig13478.1	Contig6.687	1332	-
Contig3454.1	Contig6.711	7048	+
Contig17517.1	Contig39.439	31802	+
Contig2090.1	Contig13.517	1949	-
Contig23176.1	Contig77.170	770	-
Contig2652.2	Contig79.42	-1004	+
Contig1420.1	Contig39.244	7521	+
Contig4585.1	Contig6.701	19379	+
Contig5220.1	Contig6.66	559	-
Contig1775.1	Contig13.207	4802	-
Contig1209.1	Contig13.1040	4915	-
Contig2090.2	Contig13.515	8683	-
Contig1103.1	Contig34.55	36810	-
Contig5457.1	Contig54.43	2341	-
Contig1481.1	Contig13.628	10951	+
Contig1938.1	Contig79.110	28359	+
Contig630.1	Contig1.178	13978	+
Contig17318.1	Contig1.174	1242	+
Contig939.1	Contig13.186	-2657	+
Contig4547.2	Contig13.169	-1086	+
Contig6155.1	Contig13.1151	18019	+
Contig4197.1	Contig86.45	1950	-
Contig764.2	Contig13.495	-9482	+
Contig1006.1	Contig6.51	28466	-
Contig7259.1	Contig36.299	12631	-
Contig14987.1	Contig39.285	26855	-
Contig4822.1	Contig171.44	3475	+
Contig2639.1	Contig34.215	-4419	+
Contig1460.1	Contig13.188	-5574	+
Contig4021.2	Contig1.236	20891	+
Contig12833.1	Contig34.39	11730	-
Contig1900.2	Contig13.763	-1794	+
Contig6157.1	Contig39.378	12166	-
Contig7895.1	Contig86.133	4042	-
Contig5711.1	Contig11.4	4940	+
Contig337.3	Contig39.596	6603	+
Contig2610.1	Contig13.87	22136	+
Contig3707.2	Contig34.283	-1094	+
Contig4187.1	Contig13.812	2212	+
Contig1194.1	Contig34.13	4962	-
Contig8541.1	Contig14.7	-1002	+
Contig1120.1	Contig13.1186	35372	-
Contig8771.1	Contig36.303	-1310	+
Contig1905.1	Contig13.785	15818	+
Contig12402.1	Contig79.148	1197	-
Contig9948.1	Contig79.148	3582	+
Contig1389.1	Contig39.419	-1104	+
Contig13223.1	Contig79.79	18007	+
Contig2343.1	Contig13.792	8173	+
Contig17255.1	Contig13.1105	3617	-
Contig5710.1	Contig13.84	13372	+
Contig1903.1	Contig13.1149	408	-
Contig2773.2	Contig13.668	-2505	+
Contig13184.1	Contig39.590	-1029	+
Contig5382.1	Contig39.209	4446	-
Contig971.1	Contig13.224	11277	-
Contig1561.1	Contig34.192	18440	-
Contig4700.1	Contig54.10	20294	-
Contig2974.1	Contig79.202	15566	+
Contig8904.1	Contig79.146	11225	+
Contig11498.1	Contig6.64	-877	+
Contig8702.1	Contig36.12	16311	+
Contig22701.1	Contig13.933	619	-
Contig3086.1	Contig13.73	-2444	+
Contig7460.1	Contig79.200	-1490	+
Contig813.1	Contig86.149	2417	+
Contig3021.1	Contig39.300	5871	+
Contig10173.1	Contig1.1004	13419	+
Contig16898.1	Contig39.398	18408	-
Contig780.1	Contig13.1135	4876	-
Contig7995.1	Contig86.10	957	-
Contig6505.2	Contig255.17	1231	-
Contig11121.1	Contig34.246	851	-
Contig1689.1	Contig1.276	456	-
Contig543.4	Contig13.201	6962	-
Contig10443.1	Contig86.145	4756	-
Contig11428.1	Contig39.252	602	-
Contig11944.1	Contig34.36	-442	+
Contig6902.1	Contig6.685	7899	+
Contig10465.1	Contig2.29	9829	+
Contig1177.2	Contig1.277	9737	+
Contig1172.1	Contig13.817	-1423	+
Contig5515.1	Contig34.90	1189	-
Contig683.1	Contig79.202	-5270	+
Contig5248.1	Contig13.913	-1766	+
Contig3033.1	Contig6.97	1703	-
Contig2695.1	Contig77.108	8030	-
Contig9825.1	Contig13.189	482	-
Contig18338.1	Contig39.434	3205	-
Contig1701.1	Contig6.737	5864	-
Contig10891.1	Contig39.252	6460	-
Contig822.1	Contig30.305	799	-
Contig1081.1	Contig40.247	856	-
Contig997.2	Contig102.2	5491	-
Contig1081.3	Contig40.245	44424	-
Contig1637.1	Contig40.310	-1434	+
Contig10950.1	Contig19.316	2283	-
Contig13965.1	Contig20.415	605	-
Contig1160.1	Contig489.2	15548	+
Contig2963.2	Contig186.68	10466	-
Contig11319.1	Contig19.455	631	-
Contig843.1	Contig20.315	3160	+
Contig898.2	Contig199.1	3539	-
Contig4524.1	Contig102.164	-284	+
Contig6770.1	Contig102.143	6075	+
Contig5204.3	Contig19.304	36731	-
Contig2986.2	Contig71.293	8933	-
Contig10214.1	Contig19.325	-229	+
Contig1728.1	Contig24.299	2588	-
Contig21353.1	Contig71.302	8365	-
Contig4211.1	Contig19.328	12700	-
Contig21362.1	Contig73.21	12518	+
Contig9467.1	Contig234.23	1142	+
Contig6757.1	Contig71.246	737	-
Contig2096.1	Contig71.118	28059	-
Contig3553.1	Contig102.131	26362	-
Contig12621.1	Contig19.452	-619	+
Contig1337.1	Contig102.38	14380	+
Contig1336.1	Contig20.396	15876	-
Contig1361.1	Contig107.78	19975	-
Contig11176.1	Contig107.67	-777	+
Contig4732.1	Contig71.297	5583	+
Contig1227.2	Contig40.203	7998	+
Contig5449.1	Contig19.86	933	-
Contig23137.1	Contig19.499	4504	-
Contig3603.1	Contig71.96	-1751	+
Contig2449.1	Contig20.285	10305	-
Contig10441.1	Contig40.170	25027	-
Contig23150.1	Contig71.146	-326	+
Contig14059.1	Contig71.310	559	-
Contig5876.1	Contig19.579	41837	+
Contig17657.1	Contig40.301	-24	+
Contig6764.1	Contig40.217	3815	+
Contig778.2	Contig19.449	8641	+
Contig1197.2	Contig102.66	1190	-
Contig5268.1	Contig20.292	-554	+
Contig3491.1	Contig102.168	8361	-
Contig5250.2	Contig19.494	2535	-
Contig10347.1	Contig234.26	537	-
Contig1871.1	Contig186.24	5598	-
Contig586.1	Contig71.148	3490	-
Contig7091.1	Contig24.386	-682	+
Contig4276.1	Contig19.203	2571	-
Contig1934.2	Contig234.9	6909	-
Contig11380.1	Contig138.9	133016	-
Contig5043.1	Contig102.112	1979	+
Contig22409.1	Contig40.294	10830	+
Contig5619.1	Contig102.3	2628	-
Contig10671.1	Contig24.255	7403	-
Contig3026.1	Contig199.3	511	-
Contig22648.1	Contig111.168	9107	+
Contig11459.1	Contig19.315	7382	+
Contig5446.1	Contig40.213	12457	-
Contig1139.1	Contig19.341	5138	-
Contig6024.1	Contig20.394	499	-
Contig17440.1	Contig270.1	625	-
Contig6838.1	Contig19.494	1222	-
Contig6192.1	Contig19.174	17859	-
Contig1607.2	Contig20.464	8823	+
Contig1234.1	Contig40.265	17833	-
Contig1432.2	Contig251.28	12667	-
Contig2657.1	Contig107.55	-1883	+
Contig11139.1	Contig71.255	1186	-
Contig17512.1	Contig20.259	27292	+
Contig1001.2	Contig19.345	-4459	+
Contig9066.1	Contig113.104	-1013	+
Contig1877.1	Contig73.26	20000	-
Contig1588.1	Contig20.425	-619	+
Contig1588.2	Contig20.425	2232	+
Contig8986.1	Contig187.25	2525	-
