# Supplementary material for: Detection and correction of false segmental duplications caused by genome mis-assembly
Source: Genome Biol. 2010 Mar 10;11(3):R28. doi: 10.1186/gb-2010-11-3-r28 (PMC2864568; doi:10.1186/gb-2010-11-3-r28)
Supplement: Additional file 1 — Descriptions of contigs involved in mis-assembled DCCs and DOCs, annotations on false duplications, and polymorphisms discovered. [file gb-2010-11-3-r28-S1.gz › supp/chimp.dcc]

Contig4.903	Contig4.904	1090	+
Contig132.239	Contig132.240	1124	+
Contig132.232	Contig132.231	20054	+
Contig461.8	Contig461.7	6535	+
Contig41.312	Contig41.311	1500	+
Contig155.18	Contig155.17	34296	+
Contig72.128	Contig72.129	14	+
Contig136.260	Contig136.261	1316	+
Contig85.198	Contig85.199	763	+
Contig159.27	Contig159.28	1554	+
Contig12.532	Contig12.533	1307	+
Contig7.188	Contig7.187	6263	+
Contig46.294	Contig46.293	5041	+
Contig47.266	Contig47.265	34030	+
Contig47.268	Contig47.269	491	+
Contig21.201	Contig21.200	4984	+
Contig7.1714	Contig7.1713	4768	+
Contig144.174	Contig144.175	402	+
Contig30.624	Contig30.625	1043	+
Contig40.119	Contig40.122	439	+
Contig51.136	Contig51.135	64682	+
Contig171.7	Contig171.8	1211	+
Contig217.205	Contig217.204	37979	+
Contig372.144	Contig372.140	2580	+
Contig29.721	Contig29.722	-5	+
Contig0.1369	Contig0.1370	927	+
Contig0.2114	Contig0.2113	14263	+
Contig110.115	Contig110.114	58898	+
Contig117.199	Contig117.200	-10	+
Contig10.710	Contig10.709	3180	+
Contig0.31	Contig0.30	24426	+
Contig803.15	Contig803.14	29314	+
Contig112.484	Contig112.483	171	+
Contig431.14	Contig431.13	3313	+
Contig5.245	Contig5.246	2096	+
Contig296.50	Contig296.52	2475	+
Contig113.269	Contig113.268	11316	+
Contig21.848	Contig21.849	1608	+
Contig168.52	Contig168.51	31412	+
Contig39.410	Contig39.411	346	+
Contig39.4	Contig39.3	7886	+
Contig131.102	Contig131.101	43325	+
Contig123.416	Contig123.417	114	+
Contig125.236	Contig125.233	81955	+
Contig222.251	Contig222.252	697	+
Contig93.115	Contig93.116	936	+
Contig172.369	Contig172.368	9623	+
Contig18.200	Contig18.199	90185	+
Contig28.123	Contig28.122	73837	+
Contig156.320	Contig156.319	14635	+
Contig19.114	Contig19.113	18959	+
Contig1.331	Contig1.332	10	+
Contig43.96	Contig43.97	220	+
Contig40.278	Contig40.279	755	+
Contig182.68	Contig182.67	2636	+
Contig35.721	Contig35.720	28651	+
Contig28.904	Contig28.905	20	+
Contig99.4	Contig99.5	744	+
Contig46.370	Contig46.371	1545	+
Contig598.43	Contig598.44	593	+
Contig20.12	Contig20.11	58503	+
Contig30.388	Contig30.389	152	+
Contig104.210	Contig104.211	568	+
Contig13.761	Contig13.762	1350	+
Contig13.582	Contig13.581	24778	+
Contig73.432	Contig73.431	53831	+
Contig178.191	Contig178.192	-9	+
Contig453.19	Contig453.20	3727	+
Contig453.18	Contig453.20	1898	+
Contig5.389	Contig5.388	56913	+
Contig99.36	Contig99.37	1105	+
Contig27.436	Contig27.437	1054	+
Contig28.339	Contig28.340	648	+
Contig63.283	Contig63.281	10427	+
Contig17.285	Contig17.284	20709	+
Contig469.28	Contig469.29	5459	+
Contig222.233	Contig222.232	24469	+
Contig164.99	Contig164.98	65520	+
Contig41.476	Contig41.475	78364	+
Contig9.1327	Contig9.1326	6273	+
Contig193.12	Contig193.11	12649	+
Contig465.76	Contig465.77	372	+
Contig333.46	Contig333.45	54897	+
Contig717.46	Contig717.45	39887	+
Contig36.598	Contig36.597	4937	+
Contig58.6	Contig58.5	16207	+
Contig58.4	Contig58.3	2802	+
Contig184.125	Contig184.127	7525	+
Contig9.1633	Contig9.1632	33415	+
Contig45.200	Contig45.201	1451	+
Contig20.178	Contig20.179	1274	+
Contig145.243	Contig145.244	945	+
Contig145.249	Contig145.248	48574	+
Contig70.241	Contig70.242	1469	+
Contig247.95	Contig247.94	31012	+
Contig71.202	Contig71.201	30893	+
Contig1254.2	Contig1254.3	5339	+
Contig304.72	Contig304.73	1727	+
Contig31.801	Contig31.800	1265	+
Contig119.346	Contig119.345	8467	+
Contig3.493	Contig3.492	13264	+
Contig117.179	Contig117.180	2095	+
Contig194.242	Contig194.241	42543	+
Contig20.828	Contig20.829	659	+
Contig214.127	Contig214.128	401	+
Contig22.206	Contig22.207	589	+
Contig33.776	Contig33.777	2989	+
Contig33.773	Contig33.772	6952	+
Contig38.38	Contig38.37	35433	+
Contig13.244	Contig13.243	9551	+
Contig338.85	Contig338.84	3404	+
Contig338.80	Contig338.81	1681	+
Contig10.192	Contig10.190	8828	+
Contig356.49	Contig356.48	9851	+
Contig199.41	Contig199.42	136	+
Contig4.558	Contig4.559	350	+
Contig425.105	Contig425.104	1147	+
Contig356.41	Contig356.40	16757	+
Contig340.134	Contig340.135	1848	+
Contig16.180	Contig16.178	16301	+
Contig243.139	Contig243.138	38121	+
Contig223.197	Contig223.198	186	+
Contig10.991	Contig10.990	46294	+
Contig5.1531	Contig5.1532	1353	+
Contig214.66	Contig214.65	22070	+
Contig265.115	Contig265.116	131	+
Contig115.192	Contig115.193	1877	+
Contig206.271	Contig206.270	4457	+
Contig439.6	Contig439.7	1460	+
Contig53.39	Contig53.40	227	+
Contig265.19	Contig265.20	1249	+
Contig3.1753	Contig3.1752	44548	+
Contig108.206	Contig108.207	1566	+
Contig54.326	Contig54.327	1250	+
Contig108.203	Contig108.204	535	+
Contig35.252	Contig35.253	1135	+
Contig46.318	Contig46.319	968	+
Contig88.49	Contig88.48	44173	+
Contig226.194	Contig226.193	16371	+
Contig2392.2	Contig2392.4	2204	+
Contig64.55	Contig64.56	1825	+
Contig31.326	Contig31.325	10756	+
Contig417.15	Contig417.16	418	+
Contig322.92	Contig322.91	13562	+
Contig3430.4	Contig3430.3	4520	+
Contig41.123	Contig41.122	80272	+
Contig28.352	Contig28.353	1313	+
Contig5.100	Contig5.101	1046	+
Contig42.329	Contig42.328	11104	+
Contig39.335	Contig39.336	926	+
Contig117.28	Contig117.27	12543	+
Contig10.1150	Contig10.1149	29362	+
Contig25.722	Contig25.721	26550	+
Contig215.191	Contig215.190	6138	+
Contig41.284	Contig41.283	11009	+
Contig195.255	Contig195.256	-62	+
Contig161.220	Contig161.219	8367	+
Contig149.187	Contig149.186	39310	+
Contig250.236	Contig250.235	21577	+
Contig4.940	Contig4.941	518	+
Contig62.464	Contig62.463	1814	+
Contig78.90	Contig78.89	25854	+
Contig149.235	Contig149.236	8787	+
Contig154.39	Contig154.38	7854	+
Contig224.95	Contig224.94	69698	+
Contig64.462	Contig64.464	4309	+
Contig223.107	Contig223.108	677	+
Contig48.433	Contig48.434	3191	+
Contig40.150	Contig40.149	41546	+
Contig51.179	Contig51.181	588	+
Contig45.261	Contig45.260	43081	+
Contig75.12	Contig75.11	21375	+
Contig6.549	Contig6.550	1920	+
Contig51.175	Contig51.174	2026	+
Contig15.132	Contig15.133	-11	+
Contig0.1641	Contig0.1642	1237	+
Contig51.392	Contig51.393	1465	+
Contig119.103	Contig119.104	1066	+
Contig69.784	Contig69.785	1	+
Contig70.453	Contig70.455	543	+
Contig17.931	Contig17.930	16651	+
Contig28.58	Contig28.59	1	+
Contig621.3	Contig621.2	42757	+
Contig166.171	Contig166.170	11313	+
Contig3.478	Contig3.477	3184	+
Contig117.151	Contig117.152	970	+
Contig308.22	Contig308.21	4691	+
Contig55.642	Contig55.641	35315	+
Contig152.227	Contig152.226	25467	+
Contig3.611	Contig3.610	52470	+
Contig6.1118	Contig6.1116	43526	+
Contig25.914	Contig25.915	2020	+
Contig528.105	Contig528.106	2457	+
Contig110.159	Contig110.158	22723	+
Contig110.157	Contig110.156	18279	+
Contig13.260	Contig13.259	10704	+
Contig0.964	Contig0.965	2883	+
Contig157.125	Contig157.126	568	+
Contig157.129	Contig157.130	1642	+
Contig18.549	Contig18.548	17268	+
Contig21.804	Contig21.803	-124	+
Contig11.1356	Contig11.1355	66007	+
Contig168.13	Contig168.14	806	+
Contig466.3	Contig466.4	1848	+
Contig225.202	Contig225.201	4399	+
Contig90.379	Contig90.378	1390	+
Contig90.375	Contig90.376	185	+
Contig219.307	Contig219.306	10613	+
Contig16.479	Contig16.478	85997	+
Contig122.93	Contig122.94	678	+
Contig510.15	Contig510.14	1168	+
Contig18.243	Contig18.244	2191	+
Contig150.109	Contig150.108	52938	+
Contig1.374	Contig1.375	10661	+
Contig56.297	Contig56.296	5715	+
Contig7.804	Contig7.803	4649	+
Contig48.32	Contig48.31	60138	+
Contig6.1683	Contig6.1682	20066	+
Contig2.1814	Contig2.1815	494	+
Contig248.102	Contig248.103	666	+
Contig61.35	Contig61.34	-39	+
Contig9.1512	Contig9.1513	477	+
Contig84.305	Contig84.304	54311	+
Contig7.772	Contig7.773	1292	+
Contig88.24	Contig88.25	966	+
Contig88.20	Contig88.21	535	+
Contig668.2	Contig2945.1	3902	-
Contig143.274	Contig143.273	7722	+
Contig195.109	Contig195.108	2447	+
Contig40.813	Contig40.814	524	+
Contig258.69	Contig258.68	4306	+
Contig5.1076	Contig5.1074	53472	+
Contig5.1075	Contig5.1074	48979	+
Contig258.66	Contig258.67	131	+
Contig258.65	Contig258.67	2371	+
Contig672.6	Contig672.4	20377	+
Contig19.519	Contig19.520	529	+
Contig19.514	Contig19.513	138623	+
Contig16.280	Contig16.281	1132	+
Contig63.711	Contig63.710	10065	+
Contig5.168	Contig5.169	3536	+
Contig13.658	Contig13.660	3184	+
Contig4.1350	Contig4.1351	1454	+
Contig17.138	Contig17.137	2667	+
Contig256.124	Contig256.123	8537	+
Contig72.273	Contig72.274	813	+
Contig629.18	Contig629.19	754	+
Contig54.535	Contig54.536	483	+
Contig271.112	Contig271.113	304	+
Contig143.16	Contig143.15	11259	+
Contig37.308	Contig37.309	9388	+
Contig37.307	Contig37.309	7505	+
Contig4.962	Contig4.961	48954	+
Contig1246.4	Contig1246.3	5797	+
Contig18.10	Contig18.9	40813	+
Contig219.95	Contig219.94	23337	+
Contig26.654	Contig26.655	13610	+
Contig11.493	Contig11.492	20504	+
Contig7.342	Contig7.341	6162	+
Contig439.85	Contig439.84	64924	+
Contig2.1661	Contig2.1662	778	+
Contig51.624	Contig51.623	15140	+
Contig51.157	Contig51.156	36468	+
Contig12.802	Contig12.801	64962	+
Contig51.151	Contig51.149	30597	+
Contig12.809	Contig12.808	24635	+
Contig15.118	Contig15.117	99297	+
Contig15.110	Contig15.109	6849	+
Contig15.115	Contig15.114	4218	+
Contig119.120	Contig119.121	159	+
Contig117.231	Contig117.232	2244	+
Contig100.315	Contig100.314	57192	+
Contig99.371	Contig99.370	4039	+
Contig99.379	Contig99.380	591	+
Contig30.208	Contig30.207	8847	+
Contig1960.1	Contig1960.2	2713	+
Contig238.95	Contig238.96	562	+
Contig20.248	Contig20.247	75948	+
Contig123.345	Contig123.346	2072	+
Contig54.135	Contig54.136	1601	+
Contig39.122	Contig39.121	46494	+
Contig18.616	Contig18.615	23280	+
Contig74.265	Contig74.264	12594	+
Contig419.51	Contig419.52	585	+
Contig195.50	Contig195.51	630	+
Contig86.396	Contig86.395	30199	+
Contig16.490	Contig16.491	2885	+
Contig1534.4	Contig1534.5	744	+
Contig1534.7	Contig2053.1	2317	+
Contig178.263	Contig178.264	1298	+
Contig62.275	Contig62.274	57711	+
Contig252.65	Contig252.64	13459	+
Contig252.66	Contig252.64	15278	+
Contig3.1575	Contig3.1574	9565	+
Contig39.874	Contig39.873	2390	+
Contig3.1715	Contig3.1714	75331	+
Contig500.3	Contig500.4	846	+
Contig85.585	Contig85.584	19910	+
Contig1836.3	Contig1836.4	1167	+
Contig1836.1	Contig1836.2	583	+
Contig827.6	Contig827.7	1853	+
Contig1836.5	Contig1836.6	1694	+
Contig103.179	Contig103.178	31989	+
Contig61.52	Contig61.53	-23	+
Contig147.7	Contig147.6	29897	+
Contig59.226	Contig59.225	12475	+
Contig360.11	Contig360.12	1	+
Contig94.296	Contig94.297	1819	+
Contig126.175	Contig126.176	1957	+
Contig27.34	Contig27.33	16890	+
Contig226.151	Contig226.150	4935	+
Contig12.500	Contig12.501	433	+
Contig971.7	Contig971.8	653	+
Contig22.527	Contig22.526	3735	+
Contig3.848	Contig3.847	17708	+
Contig231.66	Contig231.67	3032	+
Contig208.278	Contig208.281	-35	+
Contig208.270	Contig208.268	5864	+
Contig121.361	Contig121.362	1335	+
Contig10.655	Contig10.654	7453	+
Contig62.741	Contig62.740	5340	+
Contig112.520	Contig112.519	4053	+
Contig371.89	Contig371.91	106	+
Contig151.3	Contig151.4	1139	+
Contig1332.3	Contig1332.2	1220	+
Contig275.103	Contig275.104	214	+
Contig275.108	Contig275.107	59478	+
Contig13.1043	Contig13.1042	12832	+
Contig16.809	Contig16.810	2595	+
Contig175.165	Contig175.164	27887	+
Contig352.26	Contig352.25	1931	+
Contig116.455	Contig116.456	400	+
Contig14.914	Contig14.913	35060	+
Contig27.233	Contig27.234	4295	+
Contig19.994	Contig19.993	11999	+
Contig721.14	Contig721.15	1174	+
Contig374.6	Contig374.5	85409	+
Contig103.343	Contig103.344	1291	+
Contig10.877	Contig10.878	1900	+
Contig39.669	Contig39.670	999	+
Contig182.179	Contig182.180	1118	+
Contig248.91	Contig248.90	54838	+
Contig182.172	Contig182.171	51685	+
Contig138.286	Contig138.287	602	+
Contig34.146	Contig34.145	21024	+
Contig90.29	Contig90.30	1975	+
Contig83.150	Contig83.151	1809	+
Contig81.380	Contig81.381	1609	+
Contig299.153	Contig299.154	1046	+
Contig48.476	Contig48.475	8656	+
Contig80.122	Contig80.121	21671	+
Contig29.236	Contig29.234	16190	+
Contig19.748	Contig19.747	72061	+
Contig145.222	Contig145.221	1250	+
Contig29.239	Contig29.240	1753	+
Contig235.102	Contig235.103	149	+
Contig235.104	Contig235.105	581	+
Contig124.129	Contig124.128	965	+
Contig78.106	Contig78.105	34410	+
Contig153.318	Contig153.319	2099	+
Contig28.399	Contig28.397	29	+
Contig28.90	Contig28.89	68941	+
Contig33.876	Contig33.875	9245	+
Contig6.504	Contig6.503	24473	+
Contig158.230	Contig158.229	629	+
Contig47.330	Contig47.331	1495	+
Contig3.387	Contig3.386	46162	+
Contig13.65	Contig13.63	6170	+
Contig25.953	Contig25.952	37549	+
Contig25.951	Contig25.952	1187	+
Contig110.195	Contig110.196	811	+
Contig4.532	Contig4.530	1388	+
Contig87.58	Contig87.59	595	+
Contig146.80	Contig146.79	64008	+
Contig77.82	Contig77.83	1445	+
Contig17.369	Contig17.368	7489	+
Contig219.342	Contig219.341	8133	+
Contig90.337	Contig90.338	-51	+
Contig131.189	Contig131.190	1532	+
Contig157.161	Contig157.162	1721	+
Contig157.167	Contig157.165	11614	+
Contig252.83	Contig252.84	3079	+
Contig26.788	Contig26.789	903	+
Contig53.50	Contig53.52	2056	+
Contig109.160	Contig109.159	23040	+
Contig52.635	Contig52.636	924	+
Contig173.90	Contig173.89	12261	+
Contig491.64	Contig491.65	1081	+
Contig365.124	Contig365.123	17821	+
Contig91.244	Contig91.243	15040	+
Contig103.150	Contig103.151	250	+
Contig103.157	Contig103.156	29229	+
Contig15.346	Contig15.345	19772	+
Contig91.241	Contig91.240	9582	+
Contig24.2	Contig24.1	41277	+
Contig172.233	Contig172.234	9470	+
Contig3.1738	Contig3.1739	1176	+
Contig267.97	Contig267.96	1272	+
Contig11.1083	Contig11.1082	26370	+
Contig195.141	Contig195.142	1419	+
Contig136.53	Contig136.54	9015	+
Contig396.59	Contig396.60	1031	+
Contig15.208	Contig15.209	3320	+
Contig9.837	Contig9.838	2242	+
Contig8.471	Contig8.470	38010	+
Contig179.284	Contig179.283	51742	+
Contig400.29	Contig400.28	25901	+
Contig70.434	Contig70.433	50211	+
Contig684.19	Contig2065.3	540	+
Contig684.18	Contig2065.2	5403	+
Contig330.118	Contig330.119	957	+
Contig41.212	Contig41.211	9523	+
Contig192.203	Contig192.204	2087	+
Contig291.76	Contig291.77	2032	+
Contig450.10	Contig450.9	8774	+
Contig377.72	Contig377.71	27007	+
Contig395.56	Contig395.55	25043	+
Contig226.134	Contig226.133	26434	+
Contig124.119	Contig124.120	1196	+
Contig115.43	Contig115.42	16688	+
Contig115.45	Contig115.46	1436	+
Contig281.78	Contig281.77	15028	+
Contig108.420	Contig108.422	1375	+
Contig31.1126	Contig31.1127	1531	+
Contig35.951	Contig35.950	23891	+
Contig116.434	Contig116.433	5265	+
Contig27.215	Contig27.214	11186	+
Contig25.1048	Contig25.1047	5342	+
Contig41.228	Contig41.229	4145	+
Contig2.842	Contig2.841	3780	+
Contig2.846	Contig2.847	808	+
Contig339.143	Contig339.142	3995	+
Contig92.270	Contig92.269	38425	+
Contig41.595	Contig41.594	10637	+
Contig213.290	Contig213.289	35118	+
Contig172.426	Contig172.425	2678	+
Contig213.292	Contig213.291	15495	+
Contig19.313	Contig19.314	593	+
Contig7.1229	Contig7.1228	27937	+
Contig530.2	Contig2737.4	1013	+
Contig83.340	Contig83.339	15596	+
Contig485.11	Contig485.12	690	+
Contig192.197	Contig192.198	103	+
Contig24.761	Contig24.760	20204	+
Contig0.695	Contig0.694	19792	+
Contig0.698	Contig0.699	548	+
Contig235.81	Contig235.82	7511	+
Contig238.53	Contig238.54	1171	+
Contig95.249	Contig95.250	58	+
Contig1.1491	Contig1.1490	19075	+
Contig86.77	Contig86.76	97790	+
Contig1.1492	Contig1.1493	1499	+
Contig222.3	Contig222.4	142	+
Contig88.285	Contig88.284	8746	+
Contig11.1330	Contig11.1331	2465	+
Contig11.1332	Contig11.1331	66906	+
Contig183.8	Contig183.7	11632	+
Contig8.1700	Contig8.1699	25844	+
Contig307.53	Contig307.54	767	+
Contig198.40	Contig198.41	1221	+
Contig28.184	Contig28.183	9486	+
Contig51.74	Contig51.73	59799	+
Contig62.235	Contig62.234	30201	+
Contig60.206	Contig60.205	10668	+
Contig262.33	Contig262.34	-13	+
Contig7.19	Contig7.20	959	+
Contig60.148	Contig60.147	3952	+
Contig56.585	Contig56.584	38900	+
Contig49.536	Contig49.535	14015	+
Contig296.46	Contig296.44	5821	+
Contig157.49	Contig157.48	102563	+
Contig157.42	Contig157.43	469	+
Contig367.77	Contig367.76	5057	+
Contig4.116	Contig4.115	1943	+
Contig46.396	Contig46.397	2321	+
Contig7.245	Contig7.246	-9	+
Contig7.247	Contig7.246	21178	+
Contig3.1283	Contig3.1282	18292	+
Contig18.374	Contig18.373	60438	+
Contig18.371	Contig18.372	1644	+
Contig373.15	Contig373.14	30380	+
Contig45.141	Contig45.142	548	+
Contig396.74	Contig396.75	3976	+
Contig89.296	Contig89.295	30843	+
Contig352.110	Contig352.109	45285	+
Contig2.1306	Contig2.1305	6047	+
Contig70.181	Contig70.182	1790	+
Contig70.186	Contig70.185	8481	+
Contig8.459	Contig8.458	48504	+
Contig42.142	Contig42.143	1617	+
Contig8.989	Contig8.988	24880	+
Contig8.983	Contig8.984	1009	+
Contig98.239	Contig98.238	7263	+
Contig161.22	Contig161.21	40947	+
Contig161.27	Contig161.26	13875	+
Contig98.352	Contig98.354	7976	+
Contig319.146	Contig319.147	2092	+
Contig24.864	Contig24.863	11187	+
Contig98.54	Contig98.53	34814	+
Contig15.1008	Contig15.1007	68096	+
Contig6.1360	Contig6.1359	7928	+
Contig25.1068	Contig25.1069	836	+
Contig1557.6	Contig1557.7	1477	+
Contig160.262	Contig160.261	19950	+
Contig11.167	Contig11.166	23374	+
Contig123.44	Contig123.45	282	+
Contig603.43	Contig603.44	1670	+
Contig17.1047	Contig17.1048	243	+
Contig9.110	Contig9.111	1675	+
Contig438.4	Contig438.13	1418	+
Contig438.7	Contig438.13	26818	+
Contig169.167	Contig169.168	569	+
Contig1.274	Contig1.275	813	+
Contig1.278	Contig1.279	2212	+
Contig78.362	Contig78.361	54430	+
Contig0.505	Contig0.504	35	+
Contig40.408	Contig40.409	935	+
Contig100.370	Contig100.369	1022	+
Contig179.27	Contig179.29	961	+
Contig136.190	Contig136.191	300	+
Contig60.467	Contig60.466	77839	+
Contig71.113	Contig71.114	2677	+
Contig76.526	Contig76.527	744	+
Contig314.27	Contig314.25	8917	+
Contig76.521	Contig76.522	1979	+
Contig196.247	Contig196.246	73279	+
Contig13.402	Contig13.403	841	+
Contig77.214	Contig77.213	5445	+
Contig132.24	Contig132.25	1373	+
Contig95.224	Contig95.223	31808	+
Contig20.998	Contig20.995	12524	+
Contig79.234	Contig79.233	56360	+
Contig5.1200	Contig5.1199	14183	+
Contig1.470	Contig1.469	98559	+
Contig4.1295	Contig4.1296	1600	+
Contig52.361	Contig52.362	587	+
Contig235.99	Contig235.98	235	+
Contig16.782	Contig16.783	836	+
Contig67.464	Contig67.469	19390	+
Contig98.143	Contig98.144	2296	+
Contig141.93	Contig141.92	595	+
Contig54.439	Contig54.438	13717	+
Contig249.39	Contig249.40	596	+
Contig36.146	Contig36.145	8956	+
Contig198.68	Contig198.67	1087	+
Contig510.96	Contig510.97	193	+
Contig198.60	Contig198.62	1433	+
Contig222.39	Contig222.38	5001	+
Contig139.153	Contig139.152	14145	+
Contig213.317	Contig213.316	22493	+
Contig150.138	Contig150.139	754	+
Contig367.18	Contig367.19	-49	+
Contig152.62	Contig152.61	9134	+
Contig7.1692	Contig7.1693	2024	+
Contig402.26	Contig402.27	1529	+
Contig365.11	Contig365.10	479	+
Contig114.374	Contig114.375	1506	+
Contig2.1096	Contig2.1095	11556	+
Contig75.262	Contig75.263	758	+
Contig48.551	Contig48.552	-15	+
Contig134.62	Contig134.61	10702	+
Contig166.44	Contig166.45	968	+
Contig9.1590	Contig9.1589	27747	+
Contig252.240	Contig252.239	26175	+
Contig51.434	Contig51.435	187	+
Contig267.8	Contig267.9	1496	+
Contig8.439	Contig8.438	50542	+
Contig31.966	Contig31.965	81604	+
Contig1.1842	Contig1.1843	2896	+
Contig70.474	Contig70.473	31103	+
Contig126.191	Contig126.190	18275	+
Contig119.228	Contig119.227	44823	+
Contig119.229	Contig119.230	2947	+
Contig110.231	Contig110.232	552	+
Contig98.251	Contig98.250	16166	+
Contig395.19	Contig395.20	434	+
Contig306.60	Contig306.59	11826	+
Contig1.1514	Contig1.1515	1858	+
Contig56.241	Contig56.240	63460	+
Contig495.91	Contig495.92	571	+
Contig67.111	Contig67.112	37	+
Contig4.1608	Contig4.1607	67388	+
Contig230.26	Contig230.25	17864	+
Contig98.74	Contig98.75	485	+
Contig55.433	Contig55.432	53449	+
Contig145.97	Contig145.96	64144	+
Contig46.614	Contig46.615	22	+
Contig2.806	Contig2.805	18028	+
Contig299.25	Contig299.24	1680	+
Contig514.2	Contig514.3	310	+
Contig384.89	Contig384.90	476	+
Contig208.167	Contig208.168	238	+
Contig1427.1	Contig1427.2	704	+
Contig123.23	Contig123.24	718	+
Contig28.222	Contig28.223	1441	+
Contig42.78	Contig42.77	7670	+
Contig91.341	Contig91.339	4439	+
Contig15.660	Contig15.661	1739	+
Contig21.194	Contig21.195	773	+
Contig202.6	Contig202.7	1579	+
Contig57.222	Contig57.226	2380	+
Contig84.106	Contig84.107	1216	+
Contig64.488	Contig64.489	1113	+
Contig49.259	Contig49.260	40	+
Contig10.439	Contig10.440	1418	+
Contig242.128	Contig242.129	211	+
Contig112.374	Contig112.373	22806	+
Contig18.467	Contig18.466	6483	+
Contig163.2	Contig163.3	3658	+
Contig181.158	Contig181.159	2505	+
Contig181.151	Contig181.150	14257	+
Contig54.175	Contig54.176	2207	+
Contig213.122	Contig213.123	1522	+
Contig30.576	Contig30.575	146	+
Contig30.578	Contig30.577	4065	+
Contig104.136	Contig104.137	3871	+
Contig58.275	Contig58.276	2809	+
Contig623.40	Contig623.39	2350	+
Contig114.147	Contig114.148	1437	+
Contig5.1198	Contig5.1196	14486	+
Contig88.133	Contig88.132	52522	+
Contig82.252	Contig82.253	1217	+
Contig186.277	Contig186.278	1005	+
Contig40.65	Contig40.66	1659	+
Contig668.26	Contig668.25	13559	+
Contig29.389	Contig29.390	19	+
Contig203.29	Contig203.30	356	+
Contig5.288	Contig5.289	-10	+
Contig44.441	Contig44.442	3207	+
Contig14.154	Contig14.155	1735	+
Contig5.324	Contig5.323	6747	+
Contig38.745	Contig38.746	1660	+
Contig42.401	Contig42.402	2743	+
Contig8.1210	Contig8.1209	64209	+
Contig8.1212	Contig8.1211	9754	+
Contig548.2	Contig548.3	2974	+
Contig124.212	Contig124.210	1379	+
Contig154.128	Contig154.129	1469	+
Contig52.651	Contig52.650	44770	+
Contig80.24	Contig80.23	45655	+
Contig474.18	Contig474.17	22207	+
Contig222.52	Contig222.46	5830	+
Contig12.435	Contig12.434	40781	+
Contig65.365	Contig65.364	29314	+
Contig393.20	Contig393.19	15455	+
Contig373.59	Contig373.58	142	+
Contig223.53	Contig223.52	7403	+
Contig134.43	Contig134.44	1216	+
Contig51.236	Contig51.235	65307	+
Contig12.295	Contig12.296	50	+
Contig301.80	Contig301.81	68	+
Contig120.236	Contig120.237	5809	+
Contig379.2	Contig379.1	11167	+
Contig329.24	Contig329.22	8097	+
Contig71.303	Contig71.302	49963	+
Contig14.307	Contig14.308	740	+
Contig0.776	Contig0.774	18937	+
Contig270.65	Contig270.64	7627	+
Contig821.33	Contig821.32	8377	+
Contig194.124	Contig194.122	25187	+
Contig1.881	Contig1.880	29730	+
Contig69.516	Contig69.517	1310	+
Contig34.374	Contig34.375	1	+
Contig30.141	Contig30.142	1275	+
Contig98.272	Contig98.271	22311	+
Contig1678.4	Contig1678.3	7228	+
Contig6.373	Contig6.374	1894	+
Contig1942.2	Contig1942.1	7847	+
Contig1410.3	Contig1410.2	34359	+
Contig20.965	Contig20.966	1023	+
Contig67.170	Contig67.171	843	+
Contig123.148	Contig123.149	81	+
Contig46.185	Contig46.186	2261	+
Contig714.6	Contig714.7	1521	+
Contig720.8	Contig720.9	1372	+
Contig38.244	Contig38.243	936	+
Contig95.567	Contig95.568	443	+
Contig42.670	Contig42.671	1713	+
Contig42.677	Contig42.678	1231	+
Contig42.676	Contig42.678	-28	+
Contig568.16	Contig568.17	722	+
Contig6.805	Contig6.804	5278	+
Contig619.89	Contig619.88	6439	+
Contig58.456	Contig58.454	7706	+
Contig16.336	Contig16.337	1842	+
Contig158.176	Contig158.175	2192	+
Contig22.1109	Contig22.1110	1639	+
Contig28.200	Contig28.199	20026	+
Contig223.126	Contig223.125	6482	+
Contig487.77	Contig487.78	882	+
Contig14.952	Contig14.951	7959	+
Contig706.21	Contig706.20	6168	+
Contig1035.1	Contig1035.2	535	+
Contig1371.2	Contig1371.3	-45	+
Contig56.407	Contig56.408	786	+
Contig337.31	Contig337.30	42740	+
Contig439.60	Contig439.59	4994	+
Contig107.557	Contig107.556	6533	+
Contig74.50	Contig74.49	20118	+
Contig4682.4	Contig4682.3	3340	+
Contig115.215	Contig115.216	1505	+
Contig279.136	Contig279.135	27692	+
Contig2838.4	Contig2838.5	1441	+
Contig56.6	Contig56.5	17702	+
Contig114.129	Contig114.128	2255	+
Contig206.280	Contig206.281	1658	+
Contig186.210	Contig186.209	16169	+
Contig95.481	Contig95.482	2478	+
Contig437.70	Contig437.69	23562	+
Contig19.653	Contig19.654	1521	+
Contig63.612	Contig63.614	7625	+
Contig61.646	Contig61.644	21510	+
Contig66.506	Contig66.507	10813	+
Contig41.65	Contig41.64	4970	+
Contig1484.2	Contig1484.1	15941	+
Contig17.678	Contig17.679	1107	+
Contig99.283	Contig99.282	13793	+
Contig191.124	Contig191.123	15039	+
Contig71.70	Contig71.69	11972	+
Contig107.47	Contig107.46	9175	+
Contig97.199	Contig97.198	17607	+
Contig175.19	Contig175.22	3823	+
Contig173.18	Contig173.19	465	+
Contig4.315	Contig4.314	30897	+
Contig46.423	Contig46.424	3129	+
Contig344.1	Contig344.2	2918	+
Contig26.758	Contig26.760	-30	+
Contig115.174	Contig115.175	881	+
Contig5.1402	Contig5.1403	264	+
Contig115.179	Contig115.177	60394	+
Contig5.1400	Contig5.1399	32516	+
Contig184.266	Contig184.267	1853	+
Contig39.584	Contig39.585	450	+
Contig393.46	Contig393.45	1484	+
Contig7.955	Contig7.956	1401	+
Contig2.1500	Contig2.1499	13887	+
Contig9.1000	Contig9.999	2992	+
Contig43.504	Contig43.505	42	+
Contig94.146	Contig94.145	12185	+
Contig95.186	Contig95.187	1774	+
Contig89.231	Contig89.230	21860	+
Contig59.284	Contig59.285	974	+
Contig57.382	Contig57.381	19328	+
Contig71.365	Contig71.364	22844	+
Contig71.368	Contig71.369	812	+
Contig153.238	Contig153.237	8202	+
Contig57.160	Contig57.161	127	+
Contig1086.1	Contig1086.2	10989	+
Contig21.98	Contig21.99	1885	+
Contig14.1245	Contig14.1246	769	+
Contig1.1552	Contig1.1551	49196	+
Contig154.353	Contig154.354	792	+
Contig341.85	Contig341.86	80	+
Contig13.325	Contig13.324	37611	+
Contig121.384	Contig121.385	6046	+
Contig139.683	Contig139.682	33814	+
Contig139.685	Contig139.684	22914	+
Contig104.97	Contig104.96	20446	+
Contig104.90	Contig104.91	1034	+
Contig113.121	Contig113.122	999	+
Contig219.144	Contig219.143	13397	+
Contig1350.12	Contig1350.13	21	+
Contig25.292	Contig25.293	4200	+
Contig45.778	Contig45.777	598	+
Contig472.36	Contig472.37	729	+
Contig167.109	Contig167.108	4238	+
Contig33.433	Contig33.434	880	+
Contig19.391	Contig19.390	73209	+
Contig1.741	Contig1.742	406	+
Contig62.330	Contig62.329	14231	+
Contig147.72	Contig147.71	3940	+
Contig105.261	Contig105.262	661	+
Contig11.109	Contig11.108	35158	+
Contig35.843	Contig35.844	2044	+
Contig48.185	Contig48.184	14948	+
Contig137.261	Contig137.263	3736	+
Contig321.238	Contig321.239	1449	+
Contig84.147	Contig84.146	28993	+
Contig15.406	Contig15.405	8700	+
Contig136.131	Contig136.132	887	+
Contig0.1084	Contig0.1083	58434	+
Contig71.173	Contig71.171	3845	+
Contig197.60	Contig197.59	5405	+
Contig197.67	Contig197.68	78	+
Contig43.303	Contig43.304	232	+
Contig247.160	Contig247.161	155	+
Contig115.234	Contig115.233	35813	+
Contig0.1261	Contig0.1262	64	+
Contig334.202	Contig334.201	7524	+
Contig106.244	Contig106.245	280	+
Contig12.955	Contig12.956	905	+
Contig51.556	Contig51.555	11880	+
Contig3.931	Contig3.930	11964	+
Contig437.11	Contig437.12	3247	+
Contig239.36	Contig239.35	30502	+
Contig239.39	Contig239.40	1608	+
Contig31.395	Contig31.396	2691	+
Contig609.10	Contig609.11	157	+
Contig70.194	Contig70.195	1494	+
Contig35.281	Contig35.280	13919	+
Contig6.1672	Contig6.1671	2118	+
Contig268.11	Contig268.12	469	+
Contig17.611	Contig17.612	384	+
Contig357.29	Contig357.28	1689	+
Contig76.83	Contig76.82	5262	+
Contig99.87	Contig99.89	3237	+
Contig66.384	Contig66.385	697	+
Contig60.288	Contig60.287	17780	+
Contig60.289	Contig60.290	1518	+
Contig31.1025	Contig31.1026	102	+
Contig33.334	Contig33.333	21709	+
Contig11.1279	Contig11.1278	9878	+
Contig161.250	Contig161.249	39935	+
Contig539.109	Contig539.108	4078	+
Contig2.722	Contig2.723	4040	+
Contig154.500	Contig154.499	7030	+
Contig130.158	Contig130.157	33837	+
Contig4.374	Contig4.373	49163	+
Contig113.350	Contig113.351	1836	+
Contig39.746	Contig39.745	19647	+
Contig288.52	Contig288.51	9296	+
Contig404.86	Contig404.87	779	+
Contig41.472	Contig41.473	2050	+
Contig255.30	Contig255.29	7970	+
Contig628.66	Contig628.67	1259	+
Contig125.160	Contig125.161	725	+
Contig2.1074	Contig2.1073	14792	+
Contig2190.7	Contig1919.2	4696	-
Contig76.113	Contig76.114	6747	+
Contig2.1389	Contig2.1388	15030	+
Contig158.36	Contig158.37	1851	+
Contig69.704	Contig69.705	-8	+
Contig21.747	Contig21.746	5420	+
Contig100.273	Contig100.272	74794	+
Contig362.70	Contig362.69	3026	+
Contig4.1402	Contig4.1401	2238	+
Contig30.459	Contig30.460	941	+
Contig135.281	Contig135.280	5840	+
Contig178.118	Contig178.117	15339	+
Contig5.906	Contig5.905	38096	+
Contig18.1017	Contig18.1018	1583	+
Contig95.522	Contig95.521	14028	+
Contig113.106	Contig113.107	2596	+
Contig43.324	Contig43.325	957	+
Contig31.273	Contig31.272	4816	+
Contig10.257	Contig10.256	4582	+
Contig126.98	Contig126.99	247	+
Contig204.151	Contig204.150	29529	+
Contig167.122	Contig167.123	231	+
Contig340.183	Contig340.182	9027	+
Contig62.315	Contig62.314	61655	+
Contig1.768	Contig1.769	293	+
Contig60.340	Contig60.339	14556	+
Contig147.12	Contig147.16	3129	+
Contig39.268	Contig39.267	7918	+
Contig147.143	Contig147.145	1592	+
Contig152.115	Contig152.114	9561	+
Contig96.157	Contig96.158	1309	+
Contig102.3	Contig102.4	-22	+
Contig181.68	Contig181.69	575	+
Contig10.425	Contig10.424	259	+
Contig91.320	Contig91.319	19719	+
Contig229.116	Contig229.115	4778	+
Contig45.20	Contig45.21	638	+
Contig41.647	Contig41.648	5230	+
Contig197.48	Contig197.49	73	+
Contig7.1179	Contig7.1177	32218	+
Contig3.1340	Contig3.1339	40894	+
Contig376.75	Contig376.74	27135	+
Contig0.1205	Contig0.1206	52	+
Contig444.16	Contig444.15	12277	+
Contig331.38	Contig331.37	8579	+
Contig2.1710	Contig2.1711	257	+
Contig45.337	Contig45.338	1381	+
Contig62.59	Contig62.60	89	+
Contig203.49	Contig203.51	3455	+
Contig220.94	Contig220.95	636	+
Contig211.187	Contig211.188	889	+
Contig30.597	Contig30.596	28049	+
Contig242.85	Contig242.86	9225	+
Contig44.390	Contig44.389	46845	+
Contig0.832	Contig0.834	1973	+
Contig97.400	Contig97.401	234	+
Contig20.88	Contig20.89	1260	+
Contig357.41	Contig357.40	2570	+
Contig154.494	Contig154.495	1581	+
Contig22.89	Contig22.90	6086	+
Contig107.81	Contig107.82	3407	+
Contig22.83	Contig22.82	14646	+
Contig22.669	Contig22.670	16159	+
Contig1.1037	Contig1.1036	76956	+
Contig22.667	Contig22.670	5085	+
Contig401.114	Contig401.115	1211	+
Contig401.117	Contig401.116	23375	+
Contig54.82	Contig54.83	1738	+
Contig3614.1	Contig2775.1	10235	+
Contig383.53	Contig383.52	17792	+
Contig68.58	Contig68.57	3512	+
Contig179.409	Contig179.408	13266	+
Contig12.1409	Contig12.1408	6142	+
Contig219.210	Contig219.209	39756	+
Contig2835.2	Contig2835.1	10063	+
Contig33.282	Contig33.281	6643	+
Contig24.795	Contig24.794	36639	+
Contig280.54	Contig280.53	64634	+
Contig161.178	Contig161.179	2035	+
Contig156.234	Contig156.233	9696	+
Contig491.110	Contig491.111	548	+
Contig778.58	Contig778.60	45	+
Contig3.1485	Contig3.1484	22463	+
Contig406.44	Contig406.43	3135	+
Contig174.639	Contig174.638	3411	+
Contig82.313	Contig82.312	30432	+
Contig3.1159	Contig3.1160	2972	+
Contig82.319	Contig82.318	4212	+
Contig57.125	Contig57.124	15342	+
Contig1489.9	Contig1489.10	969	+
Contig32.546	Contig32.547	188	+
Contig77.378	Contig77.377	13405	+
Contig24.882	Contig24.883	8546	+
Contig11.1159	Contig11.1158	27535	+
Contig123.121	Contig123.120	11192	+
Contig5.964	Contig5.965	381	+
Contig13.677	Contig13.678	308	+
Contig38.558	Contig38.559	6911	+
Contig29.844	Contig29.843	1524	+
Contig264.79	Contig264.80	1995	+
Contig104.55	Contig104.56	47	+
Contig251.195	Contig251.194	13017	+
Contig219.184	Contig219.185	2199	+
Contig219.180	Contig219.181	925	+
Contig43.306	Contig43.305	23099	+
Contig20.980	Contig20.981	1709	+
Contig39.26	Contig39.25	19766	+
Contig42.565	Contig42.566	3535	+
Contig1273.2	Contig1273.1	20586	+
Contig5.59	Contig5.58	25677	+
Contig5.52	Contig5.51	10005	+
Contig437.4	Contig437.3	32061	+
Contig178.290	Contig178.289	13005	+
Contig34.719	Contig34.718	35693	+
Contig16.937	Contig16.938	161	+
Contig168.188	Contig168.187	40057	+
Contig24.167	Contig24.166	5464	+
Contig33.474	Contig33.475	2738	+
Contig293.53	Contig293.54	1884	+
Contig150.298	Contig150.297	17603	+
Contig2392.6	Contig2785.1	15916	-
Contig59.306	Contig59.307	3178	+
Contig59.300	Contig59.301	1086	+
Contig62.731	Contig62.730	3601	+
Contig64.337	Contig64.336	2033	+
Contig290.58	Contig290.59	1039	+
Contig18.145	Contig18.144	18220	+
Contig290.52	Contig290.51	8703	+
Contig112.16	Contig112.15	4151	+
Contig63.846	Contig63.844	12050	+
Contig63.845	Contig63.847	944	+
Contig703.40	Contig703.41	792	+
Contig77.414	Contig77.415	571	+
Contig69.103	Contig69.102	105115	+
Contig34.275	Contig34.274	9579	+
Contig26.68	Contig26.69	1774	+
Contig6.1637	Contig6.1636	35168	+
Contig26.62	Contig26.61	9994	+
Contig182.12	Contig182.13	1032	+
Contig294.104	Contig294.103	10478	+
Contig97.465	Contig97.466	615	+
Contig58.638	Contig58.637	10725	+
Contig412.2	Contig412.1	11216	+
Contig218.261	Contig218.260	24619	+
Contig760.4	Contig760.3	42143	+
Contig140.70	Contig140.68	41635	+
Contig288.10	Contig288.9	20337	+
Contig50.437	Contig50.436	30990	+
Contig11.825	Contig11.824	1397	+
Contig150.191	Contig150.190	12500	+
Contig1789.2	Contig1789.1	7933	+
Contig75.176	Contig75.175	5356	+
Contig1450.4	Contig1450.3	287	+
Contig358.74	Contig358.73	5335	+
Contig15.580	Contig15.581	528	+
Contig7.1090	Contig7.1089	17714	+
Contig127.85	Contig127.86	1868	+
Contig19.68	Contig19.67	49149	+
Contig486.6	Contig486.7	1288	+
Contig418.88	Contig418.89	570	+
Contig35.72	Contig35.71	16709	+
Contig76.159	Contig76.157	20140	+
Contig213.268	Contig213.267	6844	+
Contig96.221	Contig96.222	812	+
Contig94.384	Contig94.383	129011	+
Contig114.280	Contig114.279	9070	+
Contig143.121	Contig143.122	-81	+
Contig75.88	Contig75.89	2448	+
Contig196.108	Contig196.107	21811	+
Contig44.582	Contig44.581	32366	+
Contig244.46	Contig244.45	32139	+
Contig15.1157	Contig15.1156	48259	+
Contig299.85	Contig299.86	1739	+
Contig430.36	Contig430.37	1268	+
Contig5.33	Contig5.34	188	+
Contig73.278	Contig73.277	97459	+
Contig357.115	Contig357.114	7770	+
Contig327.36	Contig327.35	18402	+
Contig10.293	Contig10.292	53950	+
Contig154.261	Contig154.262	367	+
Contig981.4	Contig981.3	5160	+
Contig72.304	Contig72.303	74036	+
Contig24.143	Contig24.144	1	+
Contig19.887	Contig19.886	38587	+
Contig2.204	Contig2.205	5017	+
Contig24.329	Contig24.328	6687	+
Contig92.306	Contig92.307	1337	+
Contig53.114	Contig53.115	296	+
Contig174.656	Contig174.655	40342	+
Contig7.637	Contig7.636	18021	+
Contig139.368	Contig139.367	8556	+
Contig20.412	Contig20.413	194	+
Contig20.417	Contig20.416	4147	+
Contig37.117	Contig37.116	80231	+
Contig115.292	Contig115.293	9611	+
Contig124.61	Contig124.58	25756	+
Contig619.70	Contig619.71	31	+
Contig9.1434	Contig9.1433	44008	+
Contig183.262	Contig183.261	5967	+
Contig40.229	Contig40.228	26714	+
Contig19.167	Contig19.166	5342	+
Contig79.169	Contig79.168	25831	+
Contig19.161	Contig19.160	16351	+
Contig144.244	Contig144.245	151	+
Contig112.74	Contig112.73	55921	+
Contig94.241	Contig94.242	11	+
Contig100.198	Contig100.197	20461	+
Contig41.289	Contig41.288	842	+
Contig129.88	Contig129.87	42215	+
Contig0.1970	Contig0.1971	2081	+
Contig0.459	Contig0.458	48649	+
Contig556.8	Contig556.7	7510	+
Contig82.450	Contig82.451	6952	+
Contig106.221	Contig106.220	14989	+
Contig72.487	Contig72.488	1219	+
Contig214.23	Contig214.24	953	+
Contig84.396	Contig84.397	1456	+
Contig15.1146	Contig15.1147	4	+
Contig3.561	Contig3.560	20425	+
Contig119.93	Contig119.92	562	+
Contig104.265	Contig104.264	45686	+
Contig77.432	Contig77.431	32244	+
Contig3.748	Contig3.747	6933	+
Contig488.32	Contig488.30	52982	+
Contig273.56	Contig273.55	11464	+
Contig95.339	Contig95.340	1330	+
Contig451.40	Contig451.39	3033	+
Contig335.47	Contig335.46	99476	+
Contig80.81	Contig80.82	127	+
Contig937.10	Contig937.12	6372	+
Contig288.32	Contig288.31	5371	+
Contig237.115	Contig237.116	569	+
Contig50.410	Contig50.411	2109	+
Contig5.1485	Contig5.1484	13557	+
Contig219.252	Contig219.251	12448	+
Contig75.112	Contig75.113	67	+
Contig8.292	Contig8.293	432	+
Contig263.6	Contig263.5	7302	+
Contig405.46	Contig405.47	363	+
Contig43.586	Contig43.587	131	+
Contig366.51	Contig366.52	102	+
Contig61.340	Contig61.341	6	+
Contig111.4	Contig111.5	1828	+
Contig36.52	Contig36.53	2655	+
Contig85.309	Contig85.310	1912	+
Contig281.93	Contig281.94	547	+
Contig1597.10	Contig1597.11	286	+
Contig37.55	Contig37.54	5481	+
Contig11.772	Contig11.771	11327	+
Contig6.212	Contig6.211	68756	+
Contig65.8	Contig65.7	15216	+
Contig35.56	Contig35.57	194	+
Contig107.328	Contig107.327	4365	+
Contig49.442	Contig49.441	54706	+
Contig142.230	Contig142.231	737	+
Contig234.114	Contig234.113	11238	+
Contig234.110	Contig234.111	76	+
Contig760.2	Contig760.3	4770	+
Contig104.386	Contig104.387	-2	+
Contig527.36	Contig527.35	3355	+
Contig177.223	Contig177.222	69033	+
Contig154.34	Contig154.33	9175	+
Contig29.115	Contig29.114	20761	+
Contig1.2060	Contig1.2059	18442	+
Contig37.214	Contig37.213	86592	+
Contig430.15	Contig430.14	27556	+
Contig311.464	Contig311.463	17990	+
Contig340.167	Contig340.166	3452	+
Contig112.456	Contig112.457	-62	+
Contig3.350	Contig3.351	38	+
Contig154.248	Contig154.247	9373	+
Contig125.296	Contig125.295	31606	+
Contig440.73	Contig440.72	19247	+
Contig31.611	Contig31.610	5037	+
Contig295.90	Contig295.89	2949	+
Contig292.10	Contig292.11	2919	+
Contig0.5	Contig0.6	1879	+
Contig15.954	Contig15.953	79346	+
Contig53.139	Contig53.138	91463	+
Contig377.12	Contig377.13	1310	+
Contig48.712	Contig48.713	2004	+
Contig801.3	Contig801.4	958	+
Contig145.162	Contig145.163	1698	+
Contig91.116	Contig91.115	17182	+
Contig233.141	Contig233.140	3385	+
Contig0.1008	Contig0.1007	55145	+
Contig94.265	Contig94.264	13243	+
Contig1982.4	Contig1718.2	6682	-
Contig63.881	Contig63.880	50921	+
Contig372.49	Contig372.48	6729	+
Contig2391.2	Contig2391.1	10774	+
Contig82.473	Contig82.474	551	+
Contig67.259	Contig67.260	1630	+
Contig34.237	Contig34.236	46256	+
Contig44.333	Contig44.334	1500	+
Contig97.78	Contig97.77	24205	+
Contig3.509	Contig3.510	744	+
Contig3.502	Contig3.501	8316	+
Contig79.651	Contig79.650	51640	+
Contig34.580	Contig34.581	2778	+
Contig117.248	Contig117.249	1697	+
Contig11.1070	Contig11.1069	345	+
Contig399.134	Contig399.135	1399	+
Contig95.135	Contig95.134	19733	+
Contig137425.1	Contig2308.1	5489	-
Contig1630.5	Contig1630.4	3109	+
Contig350.161	Contig350.162	2536	+
Contig4.442	Contig4.441	50735	+
Contig218.181	Contig218.182	494	+
Contig252.103	Contig252.102	3909	+
Contig50.473	Contig50.474	984	+
Contig139.49	Contig139.50	144	+
Contig15.901	Contig15.900	55512	+
Contig28.894	Contig28.895	6041	+
Contig786.10	Contig1607.2	19701	-
Contig66.162	Contig66.161	23794	+
Contig190.61	Contig190.62	1967	+
Contig35.983	Contig35.982	44936	+
Contig251.61	Contig251.62	1073	+
Contig36.72	Contig36.71	48092	+
Contig97.326	Contig97.325	28716	+
Contig49.608	Contig49.607	5563	+
Contig272.130	Contig272.128	7581	+
Contig9.1356	Contig9.1358	1985	+
Contig193.45	Contig193.44	15911	+
Contig215.251	Contig215.252	538	+
Contig85.188	Contig85.189	3901	+
Contig22.815	Contig22.816	499	+
Contig221.96	Contig221.97	984	+
Contig12.1358	Contig12.1360	2838	+
Contig47.271	Contig47.273	4698	+
Contig1750.4	Contig1421.1	3352	+
Contig172.160	Contig172.159	17510	+
Contig632.8	Contig632.9	15	+
Contig35.1017	Contig35.1018	607	+
Contig227.317	Contig227.316	6662	+
Contig207.41	Contig207.40	29712	+
Contig258.74	Contig258.75	682	+
Contig126.201	Contig126.202	405	+
Contig35.699	Contig35.698	130030	+
Contig5.1366	Contig5.1367	6624	+
Contig35.694	Contig35.695	1221	+
Contig50.646	Contig50.645	120903	+
Contig409.173	Contig409.174	1634	+
Contig208.184	Contig208.183	1526	+
Contig38.310	Contig38.308	10760	+
Contig119.315	Contig119.314	24359	+
Contig4.1136	Contig4.1135	8692	+
Contig399.38	Contig399.37	7659	+
Contig124.71	Contig124.70	79112	+
Contig0.27	Contig0.26	57279	+
Contig61.517	Contig61.514	7333	+
Contig34.779	Contig34.778	1682	+
Contig15.1113	Contig15.1112	54915	+
Contig2861.2	Contig2861.3	-26	+
Contig2861.1	Contig2861.3	1282	+
Contig57.44	Contig57.43	58433	+
Contig710.15	Contig710.14	13080	+
Contig46.501	Contig46.502	1158	+
Contig122.317	Contig122.318	661	+
Contig146.12	Contig146.13	869	+
Contig201.187	Contig201.188	13	+
Contig53.332	Contig53.331	36795	+
Contig26.410	Contig26.409	10295	+
Contig354.97	Contig354.96	15990	+
Contig68.38	Contig68.39	698	+
Contig123.402	Contig123.401	5603	+
Contig56.268	Contig56.269	4026	+
Contig19.260	Contig19.258	21917	+
Contig185.138	Contig185.139	1653	+
Contig107.482	Contig107.481	18179	+
Contig228.47	Contig228.46	31596	+
Contig161.2	Contig161.1	14091	+
Contig94.56	Contig94.55	865	+
Contig298.10	Contig298.11	1212	+
Contig9.881	Contig9.880	30189	+
Contig258.39	Contig258.38	14040	+
Contig96.54	Contig96.53	9580	+
Contig107.156	Contig107.154	20385	+
Contig3.837	Contig3.838	278	+
Contig345.120	Contig345.119	4861	+
Contig10.396	Contig10.395	35916	+
Contig82.45	Contig82.44	14922	+
Contig160.90	Contig160.91	1110	+
Contig27.1	Contig27.4	1958	+
Contig9.466	Contig9.465	21649	+
Contig140.18	Contig140.17	17613	+
Contig417.22	Contig417.23	49	+
Contig1201.1	Contig806.2	71792	+
Contig19.900	Contig19.899	7561	+
Contig5.668	Contig5.669	3723	+
Contig15.47	Contig15.46	55082	+
Contig10.1106	Contig10.1107	64	+
Contig132.200	Contig132.201	3967	+
Contig10.1103	Contig10.1102	55736	+
Contig62.560	Contig62.559	87983	+
Contig11.223	Contig11.224	1289	+
Contig191.67	Contig191.68	1660	+
Contig193.24	Contig193.23	19205	+
Contig141.182	Contig141.183	445	+
Contig139.220	Contig139.219	3599	+
Contig139.229	Contig139.228	41770	+
Contig9.76	Contig9.77	1207	+
Contig328.60	Contig328.59	9775	+
Contig149.200	Contig149.201	10238	+
Contig205.62	Contig205.63	621	+
Contig21.234	Contig21.233	18925	+
Contig35.504	Contig35.503	24947	+
Contig45.213	Contig45.214	1879	+
Contig881.10	Contig881.11	1307	+
Contig186.99	Contig186.100	174	+
Contig309.92	Contig309.93	286	+
Contig50.669	Contig50.670	1948	+
Contig409.154	Contig409.153	1959	+
Contig304.41	Contig304.42	936	+
Contig363.72	Contig363.73	1558	+
Contig170.236	Contig170.235	3859	+
Contig214.154	Contig214.153	43716	+
Contig3.645	Contig3.646	1638	+
Contig2.1083	Contig2.1084	1035	+
Contig33.748	Contig33.749	849	+
Contig38.330	Contig38.333	62	+
Contig84.450	Contig84.449	61649	+
Contig468.5	Contig468.6	900	+
Contig340.125	Contig340.126	1842	+
Contig74.239	Contig74.238	29524	+
Contig243.126	Contig243.125	50805	+
Contig31.1158	Contig31.1157	63867	+
Contig131.119	Contig131.120	479	+
Contig40.607	Contig40.608	1602	+
Contig838.7	Contig838.6	23977	+
Contig305.109	Contig305.108	14066	+
Contig38.1040	Contig38.1039	6248	+
Contig200.80	Contig200.79	2163	+
Contig515.27	Contig515.28	478	+
Contig200.87	Contig200.86	15309	+
Contig130.200	Contig130.201	-78	+
Contig178.211	Contig178.212	2462	+
Contig178.219	Contig178.220	84	+
Contig355.72	Contig355.73	2315	+
Contig39.820	Contig39.821	1374	+
Contig260.65	Contig260.66	2086	+
Contig1.344	Contig1.345	1309	+
Contig41.194	Contig41.193	64073	+
Contig14.222	Contig14.223	206	+
Contig14.228	Contig14.227	149487	+
Contig6.214	Contig6.213	59178	+
Contig248.136	Contig248.137	682	+
Contig141.414	Contig141.415	230	+
Contig436.51	Contig436.50	12343	+
Contig88.77	Contig88.75	12480	+
Contig94.223	Contig94.222	14418	+
Contig94.227	Contig94.226	35397	+
Contig22.572	Contig22.573	18	+
Contig22.575	Contig22.574	38333	+
Contig0.1403	Contig0.1404	9	+
Contig44.191	Contig44.190	1899	+
Contig529.58	Contig529.59	1183	+
Contig37.310	Contig37.309	11177	+
Contig227.120	Contig227.121	1246	+
Contig95.396	Contig95.397	556	+
Contig10.511	Contig10.512	2630	+
Contig213.45	Contig213.46	2619	+
Contig9.406	Contig9.407	1328	+
Contig15.1091	Contig15.1090	12105	+
Contig2958.1	Contig2958.2	609	+
Contig192.290	Contig192.291	1903	+
Contig221.131	Contig221.132	376	+
Contig145.24	Contig145.23	6996	+
Contig29.23	Contig29.24	1120	+
Contig42.331	Contig42.330	18840	+
Contig87.512	Contig87.513	5200	+
Contig371.56	Contig371.55	2747	+
Contig39.341	Contig39.342	212	+
Contig534.44	Contig534.45	509	+
Contig30.78	Contig30.77	27306	+
Contig11.206	Contig11.205	35344	+
Contig33.226	Contig33.227	4738	+
Contig33.553	Contig33.549	12994	+
Contig310.105	Contig310.104	1804	+
Contig251.23	Contig251.22	2449	+
Contig97.367	Contig97.368	2523	+
Contig2.634	Contig2.635	793	+
Contig141.438	Contig141.437	28352	+
Contig15.504	Contig15.503	31359	+
Contig703.6	Contig703.7	723	+
Contig139.201	Contig139.202	1	+
Contig9.56	Contig9.55	80803	+
Contig328.49	Contig328.48	30782	+
Contig174.571	Contig174.570	1487	+
Contig336.63	Contig336.60	18564	+
Contig9.1312	Contig9.1311	6827	+
Contig40.120	Contig40.118	1035	+
Contig58.35	Contig58.33	13152	+
Contig70.239	Contig70.238	16375	+
Contig302.28	Contig302.29	1030	+
Contig31.812	Contig31.811	2049	+
Contig0.625	Contig0.626	1228	+
Contig268.128	Contig268.127	4392	+
Contig173.149	Contig173.150	1126	+
Contig87.217	Contig87.216	6844	+
Contig10.746	Contig10.747	1303	+
Contig47.362	Contig47.363	-87	+
Contig522.53	Contig522.52	9609	+
Contig4.1773	Contig4.1774	967	+
Contig196473.1	Contig1054.2	8945	-
Contig16.77	Contig16.76	17982	+
Contig152.215	Contig152.214	16684	+
Contig17.593	Contig17.594	1358	+
Contig22.219	Contig22.220	3	+
Contig13.929	Contig13.928	82004	+
Contig210.94	Contig210.95	1203	+
Contig38.607	Contig38.608	152	+
Contig26.364	Contig26.363	44961	+
Contig27.362	Contig27.361	1505	+
Contig4.541	Contig4.542	1	+
Contig86.124	Contig86.125	1017	+
Contig419.26	Contig419.25	37993	+
Contig419.24	Contig419.23	63225	+
Contig243.103	Contig243.102	29249	+
Contig93.346	Contig93.345	10731	+
Contig243.104	Contig243.105	1289	+
Contig5.1523	Contig5.1524	3037	+
Contig249.83	Contig249.85	148	+
Contig628.35	Contig628.36	1012	+
Contig200.109	Contig200.108	49122	+
Contig39.809	Contig39.810	3432	+
Contig228.86	Contig228.85	19197	+
Contig78.458	Contig78.457	2588	+
Contig211.143	Contig211.144	-23	+
Contig160.118	Contig160.117	1714	+
Contig6.768	Contig6.767	28311	+
Contig202.436	Contig202.437	1880	+
Contig11.741	Contig11.742	-79	+
Contig47.135	Contig47.136	277	+
Contig88.57	Contig88.58	2742	+
Contig12.719	Contig12.715	12777	+
Contig12.718	Contig12.717	682	+
Contig143.266	Contig143.265	5239	+
Contig126.107	Contig126.106	7947	+
Contig205.241	Contig205.240	21462	+
Contig58.306	Contig58.305	18482	+
Contig13.608	Contig13.607	41679	+
Contig5.1065	Contig5.1066	4320	+
Contig5.1060	Contig5.1059	5052	+
Contig226.182	Contig226.181	5982	+
Contig566.15	Contig566.14	3761	+
Contig31.316	Contig31.315	26932	+
Contig20.48	Contig20.49	2124	+
Contig20.44	Contig20.43	13685	+
Contig135.456	Contig135.457	1442	+
Contig42.99	Contig42.97	3407	+
Contig331.2	Contig331.1	4022	+
Contig87.535	Contig87.536	151	+
Contig124.144	Contig124.143	37840	+
Contig15.80	Contig15.81	2326	+
Contig770.38	Contig1471.1	12568	+
Contig26.825	Contig26.824	42105	+
Contig625.56	Contig625.57	2072	+
Contig99.170	Contig99.171	1898	+
Contig213.67	Contig213.68	-89	+
Contig1571.2	Contig1571.3	450	+
Contig289.35	Contig289.36	245	+
Contig39.322	Contig39.323	1926	+
Contig30.52	Contig30.53	301	+
Contig116.463	Contig116.462	8232	+
Contig629.21	Contig629.20	15363	+
Contig310.127	Contig310.126	10099	+
Contig310.129	Contig310.128	6189	+
Contig41.277	Contig41.278	-34	+
Contig97.346	Contig97.344	1131	+
Contig2.346	Contig2.347	3607	+
Contig280.104	Contig280.105	2490	+
Contig78.85	Contig78.84	7539	+
Contig26.647	Contig26.648	7378	+
Contig11.485	Contig11.486	1071	+
Contig37.274	Contig37.273	191014	+
Contig15.787	Contig15.788	2264	+
Contig341.136	Contig341.135	21492	+
Contig149.249	Contig149.250	1693	+
Contig7.371	Contig7.372	566	+
Contig81.356	Contig81.357	312	+
Contig106354.1	Contig1054.4	2566	+
Contig48.402	Contig48.403	1559	+
Contig10.880	Contig10.878	24800	+
Contig258.62	Contig258.63	902	+
Contig10.1213	Contig10.1214	1378	+
Contig225.9	Contig225.10	190	+
Contig42.96	Contig42.97	2012	+
Contig124.63	Contig124.62	56828	+
Contig88.234	Contig88.235	221	+
Contig173.164	Contig173.163	37805	+
Contig55.655	Contig55.656	604	+
Contig776.16	Contig776.15	13550	+
Contig676.1	Contig687.3	2664	-
Contig52.226	Contig52.225	-95	+
Contig25.921	Contig25.920	41445	+
Contig40.92	Contig40.93	1139	+
Contig31.699	Contig31.700	2051	+
Contig146.73	Contig146.72	95586	+
Contig150.253	Contig150.254	3624	+
Contig11.670	Contig11.671	1344	+
Contig38.951	Contig38.950	32676	+
Contig86.362	Contig86.363	247	+
Contig559.5	Contig559.6	1069	+
Contig35.48	Contig35.49	1	+
Contig26.124	Contig26.125	1154	+
Contig3.1589	Contig3.1588	34390	+
Contig91.213	Contig91.212	9213	+
Contig15.338	Contig15.339	4683	+
Contig290.95	Contig290.94	5789	+
Contig575.87	Contig575.88	11	+
Contig56.571	Contig56.570	46110	+
Contig107.334	Contig107.333	6752	+
Contig138.377	Contig138.376	31067	+
Contig2.1803	Contig2.1802	9386	+
Contig59.251	Contig59.250	25151	+
Contig7.749	Contig7.748	22696	+
Contig7.746	Contig7.745	40096	+
Contig1226.2	Contig1226.1	26786	+
Contig203.81	Contig203.80	14698	+
Contig93.27	Contig93.26	20827	+
Contig19.504	Contig19.503	53321	+
Contig31.993	Contig31.994	1763	+
Contig193.123	Contig193.124	2969	+
Contig208.269	Contig208.268	2401	+
Contig231.53	Contig231.54	2841	+
Contig221.178	Contig221.176	19144	+
Contig189.117	Contig189.118	113	+
Contig14.721	Contig14.720	15476	+
Contig157.138	Contig157.137	24117	+
Contig2.183	Contig2.184	2587	+
Contig3.147	Contig3.148	1005	+
Contig25.712	Contig25.713	1	+
Contig238.107	Contig238.110	4930	+
Contig33.14	Contig33.13	57984	+
Contig41.251	Contig41.252	156	+
Contig49.173	Contig49.172	9127	+
Contig155.189	Contig155.190	66	+
Contig159.13	Contig159.14	1274	+
Contig39.658	Contig39.657	38969	+
Contig143.118	Contig143.117	117935	+
Contig248.89	Contig248.88	157	+
Contig139.241	Contig139.242	1026	+
Contig172.471	Contig172.472	1157	+
Contig139.681	Contig139.680	7382	+
Contig19.751	Contig19.752	176	+
Contig29.200	Contig29.199	53656	+
Contig145.216	Contig145.217	9948	+
Contig192.143	Contig192.142	1991	+
Contig71.252	Contig71.253	637	+
Contig119.134	Contig119.135	1446	+
Contig31.852	Contig31.853	1604	+
Contig30.278	Contig30.279	655	+
Contig44.546	Contig44.547	941	+
Contig137.31	Contig137.30	4177	+
Contig47.322	Contig47.321	7679	+
Contig238.88	Contig238.87	23365	+
Contig66.592	Contig66.591	2937	+
Contig86.41	Contig86.40	3871	+
Contig42.587	Contig42.588	3241	+
Contig106.149	Contig106.150	487	+
Contig356.12	Contig356.11	21900	+
Contig18.601	Contig18.600	36152	+
Contig16.668	Contig16.667	52415	+
Contig146.92	Contig146.91	1220	+
Contig6.1303	Contig6.1302	8509	+
Contig86.166	Contig86.167	875	+
Contig660.54	Contig660.53	13682	+
Contig248.5	Contig248.6	1014	+
Contig8.1280	Contig8.1281	1234	+
Contig157.110	Contig157.109	46329	+
Contig157.112	Contig157.113	1890	+
Contig178.270	Contig178.268	33132	+
Contig69.35	Contig69.34	19851	+
Contig69.39	Contig69.40	1547	+
Contig62.206	Contig62.207	1396	+
Contig243.147	Contig243.146	40314	+
Contig326.74	Contig326.75	1019	+
Contig20.214	Contig20.215	550	+
Contig3.1568	Contig3.1569	1077	+
Contig12.1388	Contig12.1389	1916	+
Contig19.431	Contig19.432	48	+
Contig49.328	Contig49.327	86918	+
Contig12.133	Contig12.132	6734	+
Contig335.54	Contig335.55	127	+
Contig61.46	Contig61.45	3819	+
Contig9.1523	Contig9.1522	20162	+
Contig88.16	Contig88.18	3071	+
Contig94.289	Contig94.288	12622	+
Contig212.217	Contig212.218	-10	+
Contig335.6	Contig335.7	1256	+
Contig21310.1	Contig1013.3	18885	+
Contig79.548	Contig79.547	6356	+
Contig291.104	Contig291.105	917	+
Contig291.102	Contig291.100	17248	+
Contig66.10	Contig66.11	774	+
Contig103.94	Contig103.95	878	+
Contig121.311	Contig121.310	38769	+
Contig68.525	Contig68.524	24468	+
Contig380.44	Contig380.45	612	+
Contig436.104	Contig436.102	36593	+
Contig13.554	Contig13.552	7740	+
Contig2.169	Contig2.168	61744	+
Contig6.1337	Contig6.1336	32300	+
Contig108.8	Contig108.7	23500	+
Contig281.58	Contig281.57	22370	+
Contig532.28	Contig532.29	859	+
Contig49.158	Contig49.157	65316	+
Contig37.350	Contig37.351	2163	+
Contig126.41	Contig126.40	13931	+
Contig305.269	Contig305.270	2650	+
Contig48.661	Contig48.660	24165	+
Contig156.2	Contig156.1	5898	+
Contig283.52	Contig283.51	22459	+
Contig1.224	Contig1.225	3156	+
Contig59.429	Contig59.428	11233	+
Contig1321.3	Contig1697.2	3343	-
Contig1321.2	Contig1321.1	24073	+
Contig140.51	Contig140.52	1149	+
Contig109.287	Contig109.288	102	+
Contig437.83	Contig437.82	8631	+
Contig154.533	Contig154.534	928	+
Contig0.1767	Contig0.1768	1028	+
Contig0.1760	Contig0.1762	1283	+
Contig1.1481	Contig1.1480	25173	+
Contig58.137	Contig58.138	1217	+
Contig65.510	Contig441.3	1328	+
Contig11.1327	Contig11.1328	1718	+
Contig356.30	Contig356.29	31789	+
Contig106.165	Contig106.166	233	+
Contig177.80	Contig177.79	4162	+
Contig74.507	Contig74.506	72912	+
Contig133.297	Contig133.298	1718	+
Contig13.1204	Contig13.1203	2	+
Contig68.199	Contig68.198	17965	+
Contig77.96	Contig77.97	118	+
Contig20.899	Contig20.900	1997	+
Contig175.84	Contig175.85	1994	+
Contig131.193	Contig131.194	3243	+
Contig38.916	Contig38.917	-44	+
Contig133.122	Contig133.121	39512	+
Contig477.44	Contig477.43	14451	+
Contig17.350	Contig17.351	5075	+
Contig115.97	Contig115.96	63491	+
Contig61.170	Contig61.169	10570	+
Contig49.522	Contig49.523	1966	+
Contig147.250	Contig147.249	67148	+
Contig257.128	Contig257.129	126	+
Contig138.330	Contig138.331	5666	+
Contig298.139	Contig298.140	583	+
Contig15.377	Contig15.378	823	+
Contig7.709	Contig7.708	85666	+
Contig7.705	Contig7.704	46726	+
Contig612.20	Contig612.19	4438	+
Contig81.234	Contig81.233	48689	+
Contig104.407	Contig104.405	17279	+
Contig22.1049	Contig22.1048	23529	+
Contig373.29	Contig373.30	5821	+
Contig153.402	Contig153.401	2977	+
Contig3.1008	Contig3.1009	1393	+
Contig104.289	Contig104.290	9219	+
Contig79.563	Contig79.564	-42	+
Contig352.124	Contig352.125	433	+
Contig6.302	Contig6.301	28053	+
Contig50.121	Contig50.120	7103	+
Contig8.446	Contig8.447	730	+
Contig205.228	Contig205.227	3699	+
Contig143.202	Contig143.201	36448	+
Contig1125.4	Contig1125.3	8183	+
Contig4.1496	Contig4.1497	1925	+
Contig8.995	Contig8.996	2587	+
Contig32.313	Contig32.314	992	+
Contig32.316	Contig32.315	14866	+
Contig161.15	Contig161.18	-72	+
Contig442.121	Contig442.120	5185	+
Contig391.165	Contig391.164	4970	+
Contig330.101	Contig330.102	1106	+
Contig72.224	Contig72.223	11691	+
Contig232.13	Contig232.12	18597	+
Contig25.1054	Contig25.1055	2882	+
Contig179.285	Contig179.286	1048	+
Contig412.23	Contig412.24	753	+
Contig26.510	Contig26.511	1422	+
Contig281.71	Contig281.72	441	+
Contig191.82	Contig191.87	10300	+
Contig250.241	Contig250.240	13282	+
Contig353.56	Contig353.55	7036	+
Contig12.1025	Contig12.1026	1085	+
Contig123.77	Contig123.78	750	+
Contig41.140	Contig41.141	279	+
Contig37.219	Contig37.218	40902	+
Contig205.89	Contig205.90	2458	+
Contig169.178	Contig169.179	1448	+
Contig780.2	Contig780.1	7492	+
Contig40.346	Contig40.345	60968	+
Contig45.768	Contig45.767	4179	+
Contig526.51	Contig526.52	1622	+
Contig12.305	Contig12.306	327	+
Contig67.461	Contig67.469	9413	+
Contig67.462	Contig67.469	12712	+
Contig235.95	Contig235.94	10379	+
Contig154.517	Contig154.518	2128	+
Contig225.116	Contig225.117	1	+
Contig623.34	Contig623.35	335	+
Contig210.17	Contig210.16	72762	+
Contig320.79	Contig320.80	122	+
Contig2326.7	Contig2326.4	4598	+
Contig34.52	Contig34.51	17074	+
Contig80.261	Contig80.260	5483	+
Contig28.460	Contig28.459	24776	+
Contig38.626	Contig38.625	4283	+
Contig63.408	Contig63.407	11243	+
Contig268.60	Contig268.61	1037	+
Contig1678.2	Contig1678.1	1996	+
Contig50.66	Contig50.65	37771	+
Contig93.29	Contig93.28	349	+
Contig1558.3	Contig1558.2	27729	+
Contig35.697	Contig35.698	1637	+
Contig137.173	Contig137.172	2727	+
Contig56.599	Contig56.598	20915	+
Contig491.92	Contig491.91	2436	+
Contig80.76	Contig80.75	47855	+
Contig228.117	Contig228.116	23416	+
Contig138.313	Contig138.312	20342	+
Contig263.227	Contig263.226	13376	+
Contig62.607	Contig62.606	28031	+
Contig160.199	Contig160.200	1679	+
Contig2.828	Contig2.827	25311	+
Contig21.644	Contig21.647	1502	+
Contig3.1291	Contig3.1290	67091	+
Contig3.1296	Contig3.1297	511	+
Contig388.74	Contig388.73	16861	+
Contig79.500	Contig79.501	1541	+
Contig158.42	Contig158.41	13557	+
Contig120.196	Contig120.197	1623	+
Contig103.54	Contig103.55	484	+
Contig120.193	Contig120.192	62812	+
Contig32.487	Contig32.488	1505	+
Contig4.1474	Contig4.1475	2222	+
Contig14.684	Contig14.683	51311	+
Contig127.278	Contig127.276	2485	+
Contig452.67	Contig452.68	3101	+
Contig15.1032	Contig15.1033	1845	+
Contig5.990	Contig5.991	-39	+
Contig2.129	Contig2.128	41635	+
Contig102.177	Contig102.178	3416	+
Contig74.175	Contig74.176	651	+
Contig74.173	Contig74.174	869	+
Contig2.697	Contig2.696	109240	+
Contig280.182	Contig280.184	1018	+
Contig339.178	Contig339.179	1258	+
Contig12.1004	Contig12.1005	3119	+
Contig1033.7	Contig1033.6	31921	+
Contig111.159	Contig111.160	12606	+
Contig90.114	Contig90.113	22790	+
Contig48.622	Contig48.621	3615	+
Contig91.352	Contig91.351	52253	+
Contig2.1147	Contig2.1146	4253	+
Contig48.484	Contig48.483	22137	+
Contig225.89	Contig225.88	53462	+
Contig0.534	Contig0.535	614	+
Contig0.537	Contig0.536	16920	+
Contig40.416	Contig40.417	1102	+
Contig55.221	Contig55.220	200	+
Contig186.282	Contig186.281	75553	+
Contig241.264	Contig241.265	1196	+
Contig197.121	Contig197.122	1706	+
Contig41.634	Contig41.633	46559	+
Contig41.632	Contig41.633	14999	+
Contig30.567	Contig30.568	1385	+
Contig222.271	Contig222.270	8389	+
Contig525.18	Contig525.17	20043	+
Contig13.415	Contig13.414	29281	+
Contig449.26	Contig449.25	7711	+
Contig22.643	Contig22.642	55110	+
Contig17.970	Contig17.972	2754	+
Contig203.36	Contig203.37	67	+
Contig79.243	Contig79.242	14670	+
Contig106.127	Contig106.128	852	+
Contig77.482	Contig77.481	23863	+
Contig77.483	Contig77.481	21242	+
Contig14.148	Contig14.149	716	+
Contig15.1206	Contig15.1207	1978	+
Contig51.201	Contig51.200	129557	+
Contig58.396	Contig58.395	9778	+
Contig107.16	Contig107.15	18522	+
Contig61.205	Contig61.206	719	+
Contig61.204	Contig61.203	45776	+
Contig4.1130	Contig4.1131	772	+
Contig231.104	Contig231.103	15647	+
Contig231.106	Contig231.107	1286	+
Contig31.1078	Contig31.1085	8046	+
Contig33.610	Contig33.611	992	+
Contig25.302	Contig25.301	6651	+
Contig137.119	Contig137.118	34217	+
Contig2406.1	Contig3953.1	1015	+
Contig173.41	Contig173.40	61508	+
Contig463.3	Contig463.2	12183	+
Contig222.47	Contig222.46	11483	+
Contig12.409	Contig12.408	12081	+
Contig26.700	Contig26.699	29	+
Contig150.129	Contig150.128	22176	+
Contig131.222	Contig131.221	44555	+
Contig12.1276	Contig12.1275	4535	+
Contig22.1082	Contig22.1081	9295	+
Contig18.325	Contig18.324	3857	+
Contig6.694	Contig6.693	68391	+
Contig40.609	Contig40.608	15831	+
Contig45.139	Contig45.140	1044	+
Contig120.208	Contig120.209	708	+
Contig9.1584	Contig9.1585	1388	+
Contig1326.6	Contig1596.1	19717	-
Contig401.75	Contig401.77	-102	+
Contig71.317	Contig71.316	43851	+
Contig8.408	Contig8.407	5323	+
Contig204.99	Contig204.100	2491	+
Contig57.152	Contig57.151	5584	+
Contig450.47	Contig450.48	650	+
Contig32.600	Contig32.599	43536	+
Contig47.280	Contig47.282	2173	+
Contig67.166	Contig67.168	1950	+
Contig123.154	Contig123.155	10	+
Contig42.669	Contig42.671	347	+
Contig47.137	Contig47.138	1875	+
Contig330.149	Contig330.150	5127	+
Contig13.356	Contig13.355	27119	+
Contig2.103	Contig2.102	8372	+
Contig373.2	Contig373.3	1945	+
Contig27.246	Contig27.247	102	+
Contig37.620	Contig37.621	4484	+
Contig624.49	Contig624.48	9295	+
Contig224.140	Contig224.139	17588	+
Contig11.1266	Contig11.1267	1215	+
Contig251.107	Contig251.106	7824	+
Contig25.1090	Contig25.1091	-13	+
Contig74.488	Contig74.487	8969	+
Contig118.165	Contig118.164	30440	+
Contig271.188	Contig3457.1	7214	-
Contig2.819	Contig2.820	1904	+
Contig90.282	Contig90.283	148	+
Contig208.150	Contig208.151	247	+
Contig297.73	Contig297.72	15948	+
Contig91.193	Contig91.194	1	+
Contig295.29	Contig295.28	8705	+
Contig26.551	Contig26.552	951	+
Contig8.1528	Contig8.1527	31384	+
Contig8.1529	Contig8.1530	1047	+
Contig105.183	Contig105.184	1426	+
Contig15.453	Contig15.452	15241	+
Contig91.375	Contig91.374	127088	+
Contig56.413	Contig56.412	42678	+
Contig404.203	Contig404.202	31498	+
Contig219.65	Contig219.64	10604	+
Contig439.101	Contig439.102	1924	+
Contig84.131	Contig84.132	3285	+
Contig74.61	Contig74.60	18071	+
Contig32.851	Contig32.852	-52	+
Contig181.147	Contig181.146	39289	+
Contig314.14	Contig314.13	4092	+
Contig104.100	Contig104.101	240	+
Contig104.107	Contig104.106	19024	+
Contig5.1184	Contig5.1183	64331	+
Contig331.41	Contig331.44	1123	+
Contig430.7	Contig430.8	28	+
Contig87.22	Contig87.21	29935	+
Contig28.423	Contig28.422	280	+
Contig133.181	Contig133.180	10720	+
Contig286.129	Contig286.130	1436	+
Contig286.122	Contig286.121	11708	+
Contig150.59	Contig150.58	11491	+
Contig73.104	Contig73.103	9398	+
Contig97.162	Contig97.161	15494	+
Contig61.220	Contig61.221	414	+
Contig31.1051	Contig31.1052	722	+
Contig231.163	Contig231.162	32815	+
Contig855.12	Contig855.11	8037	+
Contig25.678	Contig25.679	2931	+
Contig175.20	Contig175.22	6754	+
Contig1029.4	Contig1029.3	12249	+
Contig289.123	Contig289.124	720	+
Contig289.127	Contig289.128	877	+
Contig250.145	Contig250.144	1400	+
Contig174.438	Contig174.439	95	+
Contig12.420	Contig12.422	1642	+
Contig22.972	Contig22.973	1334	+
Contig263.260	Contig263.259	765	+
Contig114.308	Contig114.309	1235	+
Contig507.32	Contig507.34	4387	+
Contig120.220	Contig120.219	13446	+
Contig79.17	Contig79.18	1262	+
Contig599.38	Contig599.37	26133	+
Contig464.14	Contig464.13	47418	+
Contig0.1130	Contig0.1131	1534	+
Contig229.4	Contig229.3	15581	+
Contig400.55	Contig400.54	9768	+
Contig0.1395	Contig0.1394	37084	+
Contig45.111	Contig45.109	60198	+
Contig6.100	Contig6.102	1922	+
Contig171.112	Contig171.113	844	+
Contig821.26	Contig821.25	14844	+
Contig98.268	Contig98.270	2286	+
Contig30.150	Contig30.148	12884	+
Contig32.628	Contig32.627	9834	+
Contig303.91	Contig303.90	6876	+
Contig1123.18	Contig1123.19	561	+
Contig22.372	Contig22.371	8331	+
Contig495.48	Contig495.49	840	+
Contig416.48	Contig416.47	11201	+
Contig46.178	Contig46.177	7978	+
Contig27.516	Contig27.515	33913	+
Contig539.31	Contig539.30	12344	+
Contig129.165	Contig129.166	1002	+
Contig377.15	Contig377.14	3985	+
Contig250.66	Contig250.67	1068	+
Contig91.178	Contig91.179	1724	+
Contig275.72	Contig275.71	51606	+
Contig275.75	Contig275.74	10577	+
Contig20.297	Contig20.296	60705	+
Contig512.32	Contig512.34	3117	+
Contig203.207	Contig203.206	15644	+
Contig512.37	Contig512.38	217	+
Contig107.547	Contig107.548	299	+
Contig97.218	Contig97.217	1624	+
Contig68.81	Contig68.80	36056	+
Contig9.1261	Contig9.1262	896	+
Contig55.121	Contig55.120	18478	+
Contig115.208	Contig115.209	1029	+
Contig197.77	Contig197.76	25431	+
Contig15.654	Contig15.655	585	+
Contig398.2	Contig398.3	259	+
Contig40.907	Contig40.908	205	+
Contig42.50	Contig42.49	11124	+
Contig7.559	Contig7.558	15757	+
Contig217.18	Contig217.17	4886	+
Contig144.235	Contig144.236	2516	+
Contig217.16	Contig217.17	781	+
Contig217.14	Contig217.13	35898	+
Contig106.253	Contig106.252	25772	+
Contig51.565	Contig51.564	17346	+
Contig29.405	Contig29.404	4674	+
Contig29.401	Contig29.400	10026	+
Contig203.73	Contig203.72	21224	+
Contig169.4	Contig169.3	27586	+
Contig435.6	Contig435.5	8476	+
Contig38.190	Contig38.191	316	+
Contig208.301	Contig208.300	23410	+
Contig66.534	Contig66.533	22623	+
Contig132.126	Contig132.128	1662	+
Contig55.4	Contig55.3	12543	+
Contig99.294	Contig99.295	1274	+
Contig49.72	Contig49.73	739	+
Contig97.184	Contig97.185	1618	+
Contig98.111	Contig98.110	53682	+
Contig33.301	Contig33.299	35895	+
Contig33.304	Contig33.305	1016	+
Contig289.141	Contig289.142	1755	+
Contig92.145	Contig92.146	1353	+
Contig255.28	Contig255.27	16642	+
Contig75.185	Contig75.184	3023	+
Contig7.788	Contig7.787	9297	+
Contig20.381	Contig20.380	35498	+
Contig76.107	Contig76.108	1526	+
Contig8.582	Contig8.583	995	+
Contig403.73	Contig403.72	1668	+
Contig221.29	Contig221.32	4326	+
Contig403.75	Contig403.74	20234	+
Contig128.7	Contig128.6	6782	+
Contig45.682	Contig45.681	9079	+
Contig82.347	Contig82.348	2737	+
Contig100.208	Contig100.209	940	+
Contig362.41	Contig362.40	3744	+
Contig35.20	Contig35.21	504	+
Contig112.220	Contig112.219	6306	+
Contig3.909	Contig3.908	16534	+
Contig25.862	Contig25.861	14569	+
Contig70.95	Contig70.96	10032	+
Contig341.90	Contig341.91	1339	+
Contig95.534	Contig95.535	313	+
Contig4.68	Contig4.69	1661	+
Contig113.137	Contig113.138	1467	+
Contig1111.3	Contig1111.2	6850	+
Contig68.271	Contig68.270	4541	+
Contig9.510	Contig9.509	701	+
Contig38.389	Contig38.390	1110	+
Contig208.119	Contig208.120	4097	+
Contig472.20	Contig472.21	1690	+
Contig13.1091	Contig13.1092	2030	+
Contig167.135	Contig167.136	1528	+
Contig144.41	Contig144.42	451	+
Contig8.802	Contig8.803	1611	+
Contig91.152	Contig91.153	1	+
Contig428.95	Contig428.94	3091	+
Contig25.139	Contig25.140	3242	+
Contig1.751	Contig1.750	9019	+
Contig60.353	Contig60.354	4571	+
Contig356.19	Contig356.18	13877	+
Contig460.7	Contig460.8	473	+
Contig250.46	Contig250.45	32142	+
Contig257.262	Contig257.263	646	+
Contig438.52	Contig438.50	252	+
Contig202.531	Contig202.530	3727	+
Contig202.534	Contig202.533	8624	+
Contig264.86	Contig264.85	9485	+
Contig141.253	Contig141.254	1545	+
Contig535.8	Contig535.9	10559	+
Contig142.127	Contig142.129	1229	+
Contig142.121	Contig142.120	930	+
Contig181.103	Contig181.104	394	+
Contig181.107	Contig181.108	1367	+
Contig109.220	Contig109.221	2059	+
Contig41.657	Contig41.656	17039	+
Contig107.293	Contig107.294	-16	+
Contig11.188	Contig11.189	3775	+
Contig3.1359	Contig3.1360	3819	+
Contig302.118	Contig302.117	15042	+
Contig40.920	Contig40.921	1	+
Contig132.98	Contig132.99	1139	+
Contig449.40	Contig449.39	12040	+
Contig666.6	Contig666.7	2698	+
Contig8.245	Contig8.246	355	+
Contig2.1706	Contig2.1705	43117	+
Contig45.327	Contig45.328	754	+
Contig6.445	Contig6.446	554	+
Contig2.527	Contig2.528	74	+
Contig1.992	Contig1.991	49493	+
Contig203.59	Contig203.60	864	+
Contig203.56	Contig203.57	6146	+
Contig70.368	Contig70.367	37670	+
Contig31.423	Contig31.421	9527	+
Contig666.31	Contig666.32	848	+
Contig77.177	Contig77.175	10261	+
Contig133.235	Contig133.234	51523	+
Contig29.686	Contig29.687	-14	+
Contig162.48	Contig162.47	14202	+
Contig35.298	Contig35.297	913	+
Contig61.619	Contig61.618	609	+
Contig186.229	Contig186.228	9853	+
Contig63.482	Contig63.483	1319	+
Contig73.63	Contig73.62	24513	+
Contig1.1281	Contig1.1282	6688	+
Contig3.596	Contig3.597	1084	+
Contig1.1283	Contig1.1282	73067	+
Contig342.129	Contig342.128	7796	+
Contig136.27	Contig136.29	3218	+
Contig989.12	Contig989.11	211	+
Contig1210.1	Contig1210.2	413	+
Contig113.366	Contig113.367	637	+
Contig93.253	Contig93.254	1488	+
Contig36.392	Contig36.393	92	+
Contig48.748	Contig48.747	34431	+
Contig28.395	Contig28.394	23522	+
Contig261.61	Contig261.63	1369	+
Contig7.1358	Contig7.1353	20344	+
Contig280.47	Contig280.48	82	+
Contig267.28	Contig267.27	8518	+
Contig48.521	Contig48.522	900	+
Contig48.520	Contig48.519	19901	+
Contig59.506	Contig59.505	49417	+
Contig80.560	Contig80.563	44	+
Contig15.204	Contig15.205	1074	+
Contig24.412	Contig24.413	1651	+
Contig83.146	Contig83.145	19822	+
Contig9.89	Contig9.90	5599	+
Contig2.1394	Contig2.1395	1763	+
Contig57.351	Contig57.350	18652	+
Contig45.660	Contig45.659	107738	+
Contig62.204	Contig62.203	8762	+
Contig594.20	Contig594.21	1716	+
Contig171.151	Contig171.150	29230	+
Contig94.178	Contig94.179	247	+
Contig171.157	Contig171.158	1338	+
Contig6.638	Contig6.637	32661	+
[truncated: 298 more rows]
