# Supplementary material for: Detection and correction of false segmental duplications caused by genome mis-assembly
Source: Genome Biol. 2010 Mar 10;11(3):R28. doi: 10.1186/gb-2010-11-3-r28 (PMC2864568; doi:10.1186/gb-2010-11-3-r28)
Supplement: Additional file 1 — Descriptions of contigs involved in mis-assembled DCCs and DOCs, annotations on false duplications, and polymorphisms discovered. [file gb-2010-11-3-r28-S1.gz › supp/chimp.doc]

Contig193.105	Contig193.104	22237	+
Contig1.1851	Contig1.1850	35333	+
Contig87.318	Contig87.319	-5218	+
Contig114.54	Contig114.55	-81261	+
Contig593.26	Contig593.27	-778	+
Contig15.322	Contig15.323	-7589	+
Contig8.944	Contig8.943	5254	+
Contig192.426	Contig192.427	-152	+
Contig2311.4	Contig2311.3	339	+
Contig8.127	Contig8.126	34792	+
Contig37.200	Contig37.201	-28645	+
Contig8.811	Contig8.810	3552	+
Contig69.610	Contig69.609	1621	+
Contig273.74	Contig273.73	-223	+
Contig3.422	Contig3.423	-970	+
Contig327.27	Contig327.26	11920	+
Contig143.178	Contig143.179	-10738	+
Contig267.10	Contig267.11	-4435	+
Contig147.232	Contig147.231	7580	+
Contig1.899	Contig1.898	48724	+
Contig157.113	Contig157.111	1426	+
Contig71.442	Contig71.443	-20049	+
Contig264.100	Contig264.101	-35598	+
Contig69.57	Contig69.56	18352	+
Contig16.345	Contig16.346	-13961	+
Contig25.1060	Contig25.1061	-37053	+
Contig36.737	Contig36.736	26760	+
Contig42.782	Contig42.783	-10240	+
Contig204.52	Contig204.53	-31917	+
Contig5.1530	Contig5.1532	-29923	+
Contig65.191	Contig65.190	21578	+
Contig41326.1	Contig55.159	2257	-
Contig44.685	Contig44.684	6129	+
Contig44.667	Contig44.666	14402	+
Contig109.272	Contig109.271	20980	+
Contig260.73	Contig260.72	4698	+
Contig57.42	Contig57.41	4921	+
Contig189.7	Contig189.6	16765	+
Contig4.1356	Contig4.1357	-36474	+
Contig49.345	Contig49.346	-43753	+
Contig417.106	Contig417.105	2577	+
Contig207.240	Contig207.239	6663	+
Contig335.72	Contig335.73	-8564	+
Contig130.138	Contig130.139	-3945	+
Contig196.184	Contig196.185	-26497	+
Contig207.206	Contig207.205	10153	+
Contig303.82	Contig303.81	31472	+
Contig95.579	Contig95.580	-8240	+
Contig594.60	Contig594.61	-26116	+
Contig2.1804	Contig2.1802	10849	+
Contig27.767	Contig27.768	-40446	+
Contig51.149	Contig51.150	-32849	+
Contig10.21	Contig10.22	-27210	+
Contig243.70	Contig243.69	59839	+
Contig626.1	Contig4276.3	6825	+
Contig12.1257	Contig12.1256	6457	+
Contig102.206	Contig102.207	-44589	+
Contig10.1129	Contig10.1130	-26166	+
Contig53.333	Contig53.334	-1277	+
Contig6.170	Contig6.169	52455	+
Contig1.431	Contig1.430	9161	+
Contig171.75	Contig171.74	12387	+
Contig49.343	Contig49.344	-22505	+
Contig7.320	Contig7.319	1780	+
Contig18.397	Contig18.398	-1743	+
Contig120.3	Contig120.4	-239	+
Contig107.270	Contig107.269	3139	+
Contig7.807	Contig7.806	85	+
Contig116.24	Contig116.25	-12699	+
Contig70.487	Contig70.488	-85098	+
Contig586.15	Contig586.16	-4958	+
Contig94.379	Contig94.380	-19139	+
Contig142.190	Contig142.191	-11316	+
Contig13.432	Contig13.433	-25358	+
Contig42.193	Contig42.194	-28012	+
Contig106.69	Contig106.68	87016	+
Contig4.771	Contig4.772	-3930	+
Contig88.291	Contig88.290	17705	+
Contig251.121	Contig251.120	2118	+
Contig105.352	Contig105.353	-81683	+
Contig4.1034	Contig4.1035	-6386	+
Contig122.208	Contig122.209	-78733	+
Contig28.481	Contig28.482	-39378	+
Contig59.518	Contig59.519	-38908	+
Contig201.9	Contig201.10	-4058	+
Contig345.60	Contig345.59	13078	+
Contig392.147	Contig392.148	-7277	+
Contig209.191	Contig209.192	-1119	+
Contig34.395	Contig34.394	59285	+
Contig636.73	Contig636.72	5713	+
Contig12.266	Contig12.265	4925	+
Contig164.54	Contig164.55	-2598	+
Contig13.927	Contig13.928	-7543	+
Contig6.1204	Contig6.1203	5003	+
Contig10.711	Contig10.712	-48580	+
Contig49.476	Contig49.477	-35583	+
Contig1.1583	Contig1.1582	20661	+
Contig80.533	Contig80.534	-31344	+
Contig322.112	Contig322.113	-56874	+
Contig320.143	Contig320.144	-38408	+
Contig17.1023	Contig17.1024	-34278	+
Contig150.229	Contig150.228	35474	+
Contig31.541	Contig31.542	-13053	+
Contig501.39	Contig2565.2	6499	-
Contig26.532	Contig26.533	-1539	+
Contig108.141	Contig108.140	8826	+
Contig27.333	Contig27.334	-56328	+
Contig66.480	Contig66.479	56832	+
Contig17.363	Contig17.364	-4070	+
Contig27.121	Contig27.122	-53665	+
Contig142.187	Contig142.188	-3807	+
Contig44.85	Contig44.84	836	+
Contig373.56	Contig373.57	-11659	+
Contig120.39	Contig120.40	-6517	+
Contig683.36	Contig683.37	-4800	+
Contig186.151	Contig186.152	-7235	+
Contig78.169	Contig78.170	-16073	+
Contig354.72	Contig354.73	-11290	+
Contig291.175	Contig291.176	-16296	+
Contig65.319	Contig65.318	1701	+
Contig34.649	Contig34.648	2974	+
Contig304.31	Contig304.32	-33207	+
Contig706.25	Contig706.26	-15625	+
Contig118.112	Contig118.113	-8300	+
Contig84.431	Contig84.432	-27850	+
Contig15.950	Contig15.951	-4316	+
Contig31.1080	Contig31.1081	-4619	+
Contig11.377	Contig11.376	3059	+
Contig1.835	Contig1.834	9004	+
Contig22.352	Contig22.353	-10351	+
Contig51.342	Contig51.343	-39401	+
Contig22.608	Contig22.609	-11978	+
Contig164.110	Contig164.111	-64227	+
Contig33.755	Contig33.756	-11172	+
Contig100.355	Contig100.354	400	+
Contig113.96	Contig113.97	-7420	+
Contig24.56	Contig24.57	-63272	+
Contig106.210	Contig106.209	3544	+
Contig67.438	Contig67.439	-99990	+
Contig247.65	Contig247.64	10008	+
Contig512.13	Contig512.12	7681	+
Contig91.312	Contig91.313	-8709	+
Contig77.101	Contig77.100	1715	+
Contig6.311	Contig6.310	35049	+
Contig64.663	Contig64.662	17324	+
Contig30.684	Contig30.685	-14059	+
Contig199.241	Contig199.240	7448	+
Contig337.61	Contig337.60	1434	+
Contig37.426	Contig37.427	-4255	+
Contig2.1785	Contig2.1784	14068	+
Contig1.1121	Contig1.1120	20205	+
Contig260.122	Contig260.121	14180	+
Contig331.53	Contig331.52	3216	+
Contig95.349	Contig95.350	-11946	+
Contig22.767	Contig22.768	-20648	+
Contig7.688	Contig7.687	11558	+
Contig146.118	Contig146.119	-807	+
Contig238.96	Contig238.94	9726	+
Contig3.1242	Contig3.1243	-11735	+
Contig21.642	Contig21.643	-16426	+
Contig6.508	Contig6.507	1466	+
Contig21.244	Contig21.245	-6544	+
Contig126.132	Contig126.131	44884	+
Contig4938.1	Contig796.1	586	-
Contig280.130	Contig280.129	2593	+
Contig37.53	Contig37.54	-1598	+
Contig175.103	Contig175.104	-2769	+
Contig51.616	Contig51.617	-10045	+
Contig9.93	Contig9.92	2396	+
Contig183.261	Contig183.260	250	+
Contig18.948	Contig18.949	-26186	+
Contig68.167	Contig68.166	14177	+
Contig36.183	Contig36.182	60578	+
Contig10.1017	Contig10.1018	-22932	+
Contig22.429	Contig22.430	-13504	+
Contig9.127	Contig9.126	14089	+
Contig85.535	Contig85.536	-2349	+
Contig12.12	Contig12.11	33787	+
Contig0.1536	Contig0.1535	8042	+
Contig302.120	Contig302.121	-1026	+
Contig40.610	Contig40.608	19457	+
Contig152.26	Contig152.27	-59948	+
Contig64.1	Contig4487.1	1467	-
Contig112.98	Contig112.97	2333	+
Contig3.844	Contig3.845	-32884	+
Contig12.1236	Contig12.1235	1591	+
Contig397.182	Contig397.181	3541	+
Contig232.165	Contig232.164	1536	+
Contig0.823	Contig0.822	1618	+
Contig153.165	Contig153.166	-10702	+
Contig28.508	Contig28.509	-8708	+
Contig18.1092	Contig18.1093	-5354	+
Contig12.1067	Contig12.1066	70368	+
Contig221.34	Contig221.33	17491	+
Contig512.3	Contig512.2	5405	+
Contig28.864	Contig28.865	-10965	+
Contig43.67	Contig43.66	15391	+
Contig100.244	Contig100.243	5643	+
Contig17.954	Contig17.955	-27253	+
Contig54.373	Contig54.374	-14573	+
Contig131.262	Contig131.261	8335	+
Contig103.139	Contig103.140	-3794	+
Contig125.163	Contig125.162	26081	+
Contig5.1131	Contig5.1132	-5127	+
Contig215.172	Contig215.173	-4801	+
Contig25.407	Contig25.408	-12111	+
Contig241.182	Contig241.183	-6015	+
Contig66.45	Contig66.44	40380	+
Contig133.284	Contig133.283	4340	+
Contig122.252	Contig122.253	-105254	+
Contig9.996	Contig9.995	16560	+
Contig30.737	Contig30.738	-1125	+
Contig14.87	Contig14.88	-32	+
Contig4.112	Contig4.113	-38529	+
Contig1155.4	Contig1155.3	2636	+
Contig54.134	Contig54.136	-16862	+
Contig27.782	Contig27.783	-31110	+
Contig11.1149	Contig11.1148	13832	+
Contig1.1909	Contig1.1908	3644	+
Contig189.248	Contig189.247	21645	+
Contig357.168	Contig357.167	6245	+
Contig90.181	Contig90.180	55152	+
Contig25.928	Contig25.929	-36697	+
Contig34.105	Contig34.104	13685	+
Contig4.775	Contig4.776	-14663	+
Contig39.670	Contig39.668	9135	+
Contig11.1360	Contig11.1359	32233	+
Contig5.1351	Contig5.1352	-2253	+
Contig83.363	Contig83.364	-79424	+
Contig213.302	Contig213.301	36397	+
Contig0.1954	Contig0.1953	14638	+
Contig146.77	Contig146.78	-386	+
Contig8.1741	Contig19165.1	499	-
Contig56.219	Contig56.220	-3733	+
Contig255.107	Contig255.108	-40510	+
Contig22.397	Contig22.398	-1089	+
Contig54.93	Contig54.94	-7909	+
Contig29.107	Contig29.108	-21949	+
Contig89.249	Contig89.250	-28369	+
Contig43.74	Contig43.73	2692	+
Contig86.282	Contig86.281	18144	+
Contig120.218	Contig120.219	-46122	+
Contig219.175	Contig219.176	-6350	+
Contig172.352	Contig172.353	-1694	+
Contig2.1086	Contig2.1085	37718	+
Contig2.114	Contig2.113	40669	+
Contig648.1	Contig648.2	-26524	+
Contig12.585	Contig12.584	1570	+
Contig304.8	Contig304.9	-227	+
Contig94.97	Contig94.98	-50237	+
Contig404.56	Contig404.57	-16477	+
Contig4.1129	Contig4.1131	-14268	+
Contig20.922	Contig20.921	1080	+
Contig136.93	Contig136.94	-1817	+
Contig136.209	Contig136.210	-3615	+
Contig47.457	Contig47.458	-66852	+
Contig93.347	Contig93.348	-12947	+
Contig14.1356	Contig14.1357	-33038	+
Contig116.523	Contig116.524	-843	+
Contig12.1005	Contig12.1003	15014	+
Contig0.1405	Contig0.1404	17660	+
Contig52.456	Contig52.455	2416	+
Contig72.535	Contig72.536	-6396	+
Contig92.246	Contig92.245	1844	+
Contig207.42	Contig207.40	30533	+
Contig198.92	Contig198.93	-750	+
Contig520.46	Contig520.45	12347	+
Contig36.271	Contig36.270	3556	+
Contig13.626	Contig13.627	-27897	+
Contig136.374	Contig136.375	-29138	+
Contig0.1372	Contig0.1371	13655	+
Contig21.61	Contig21.62	-95633	+
Contig290.50	Contig290.49	5582	+
Contig8.28	Contig8.27	52716	+
Contig129.169	Contig129.168	8410	+
Contig173.163	Contig173.165	-39141	+
Contig135.372	Contig135.371	4715	+
Contig27.43	Contig27.44	-15376	+
Contig31.45	Contig31.46	-17773	+
Contig319.192	Contig319.193	-20711	+
Contig31.1046	Contig31.1047	-5041	+
Contig2164.3	Contig2164.4	-2612	+
Contig365.129	Contig365.130	-9928	+
Contig26.760	Contig26.761	-23833	+
Contig62.317	Contig62.316	3780	+
Contig18.152	Contig18.153	-4021	+
Contig308.43	Contig308.42	1295	+
Contig2.1717	Contig2.1716	33823	+
Contig488.53	Contig488.54	-18312	+
Contig117.51	Contig117.52	-2331	+
Contig455.58	Contig455.59	-3777	+
Contig131.98	Contig131.97	8962	+
Contig122.205	Contig122.206	-144	+
Contig140.6	Contig140.5	2998	+
Contig90.120	Contig90.119	27516	+
Contig19.520	Contig19.518	14334	+
Contig231.105	Contig231.107	-1099	+
Contig6.1307	Contig6.1306	2703	+
Contig49.157	Contig49.159	-66965	+
Contig28.170	Contig28.171	-2206	+
Contig3.308	Contig3.309	-6384	+
Contig218.140	Contig218.139	2014	+
Contig80.526	Contig80.527	-44477	+
Contig4.501	Contig4.502	-8480	+
Contig29.986	Contig29.987	-1092	+
Contig61.512	Contig61.511	3310	+
Contig50.401	Contig50.400	8380	+
Contig286.211	Contig286.210	3519	+
Contig92.146	Contig92.144	20687	+
Contig218.254	Contig218.253	15007	+
Contig0.1163	Contig0.1162	63543	+
Contig239.37	Contig239.35	33586	+
Contig19.151	Contig19.150	4674	+
Contig98.359	Contig98.360	-72074	+
Contig4.731	Contig4.732	-5793	+
Contig357.34	Contig357.33	11665	+
Contig27.306	Contig27.307	-59954	+
Contig105.340	Contig105.341	-23499	+
Contig2.392	Contig2.391	26167	+
Contig318.40	Contig318.39	1332	+
Contig170.346	Contig170.347	-1941	+
Contig195.319	Contig195.318	3802	+
Contig5.327	Contig5.328	-54181	+
Contig18.391	Contig18.392	-80250	+
Contig146.39	Contig146.40	-67258	+
Contig239.11	Contig239.10	6468	+
Contig44.488	Contig44.487	114114	+
Contig31.195	Contig31.196	-5405	+
Contig153.360	Contig153.361	-958	+
Contig6.1032	Contig6.1031	26463	+
Contig60.324	Contig60.325	-4000	+
Contig275.28	Contig275.29	-8976	+
Contig59.597	Contig59.598	-61558	+
Contig68.135	Contig68.134	34188	+
Contig203.69	Contig203.70	-19735	+
Contig79.483	Contig79.482	41430	+
Contig5.1207	Contig5.1208	-7985	+
Contig214.153	Contig214.155	-45434	+
Contig5.1449	Contig5.1450	-12224	+
Contig43.442	Contig43.441	53830	+
Contig30.685	Contig30.686	-82659	+
Contig4.545	Contig4.546	-38603	+
Contig44.558	Contig44.557	3115	+
Contig21.608	Contig21.609	-13370	+
Contig50.110	Contig50.109	-139	+
Contig1.530	Contig1.529	26830	+
Contig258.8	Contig258.9	-12806	+
Contig559.14	Contig559.15	-32252	+
Contig12.391	Contig12.390	52151	+
Contig51.522	Contig51.523	-15638	+
Contig5.958	Contig5.959	-54359	+
Contig21.365	Contig21.366	-57363	+
Contig250.245	Contig250.244	1112	+
Contig266.75	Contig266.74	50726	+
Contig43.94	Contig43.93	1293	+
Contig56.380	Contig56.381	-832	+
Contig356.7	Contig356.8	-27833	+
Contig40.932	Contig40.931	16559	+
Contig17.228	Contig17.229	-34519	+
Contig93.217	Contig93.218	-17250	+
Contig24.51	Contig24.52	-5772	+
Contig41.279	Contig41.280	-12719	+
Contig585.2	Contig585.3	-26466	+
Contig39.878	Contig39.877	20828	+
Contig110.108	Contig110.107	2825	+
Contig19.248	Contig19.247	19793	+
Contig3.674	Contig3.675	-6727	+
Contig300.48	Contig300.49	-2890	+
Contig159.88	Contig159.89	-29411	+
Contig31.123	Contig31.124	-7027	+
Contig53.23	Contig53.24	-1611	+
Contig135.31	Contig135.30	6957	+
Contig2.1119	Contig2.1118	15639	+
Contig264.105	Contig264.106	-76814	+
Contig31.361	Contig31.362	-20752	+
Contig87.134	Contig87.135	-7198	+
Contig47.542	Contig47.543	-43237	+
Contig37.627	Contig37.628	-6700	+
Contig436.109	Contig436.108	5844	+
Contig220.101	Contig220.102	-22356	+
Contig69.567	Contig69.566	416	+
Contig28.855	Contig28.856	-6172	+
Contig21.892	Contig21.893	-12104	+
Contig86.22	Contig86.21	12915	+
Contig20.254	Contig20.253	40620	+
Contig228.79	Contig228.80	-5202	+
Contig6.384	Contig6.383	16827	+
Contig214.77	Contig214.78	-4874	+
Contig43.53	Contig43.52	61301	+
Contig3.165	Contig3.166	-1946	+
Contig168.118	Contig168.119	-654	+
Contig91.219	Contig91.220	-29313	+
Contig81.17	Contig81.16	9378	+
Contig30.583	Contig30.584	-30393	+
Contig156.303	Contig156.302	39675	+
Contig1155.3	Contig1155.2	1102	+
Contig36.668	Contig36.667	61596	+
Contig113.220	Contig113.221	-597	+
Contig64.562	Contig64.561	7731	+
Contig28.21	Contig28.22	-33709	+
Contig8.939	Contig8.938	70789	+
Contig12.652	Contig12.651	2047	+
Contig64.638	Contig64.637	34445	+
Contig6.1329	Contig6.1328	7051	+
Contig39.614	Contig39.613	10009	+
Contig14.1104	Contig14.1105	-2245	+
Contig54.527	Contig54.528	-7010	+
Contig260.124	Contig260.123	3491	+
Contig8.169	Contig8.168	41591	+
Contig1450.5	Contig1450.6	-1234	+
Contig217.11	Contig217.12	-21358	+
Contig239.83	Contig239.82	45688	+
Contig12.1203	Contig12.1202	4013	+
Contig204.79	Contig204.80	-13105	+
Contig37.668	Contig37.669	-282203	+
Contig26.932	Contig26.933	-55105	+
Contig25.60	Contig25.61	-58222	+
Contig613.7	Contig613.8	-24235	+
Contig33.760	Contig33.761	-5994	+
Contig218.138	Contig218.137	825	+
Contig144.117	Contig144.116	25890	+
Contig185.28	Contig185.27	17820	+
Contig10.904	Contig10.905	-28456	+
Contig135.60	Contig135.59	28478	+
Contig320.69	Contig320.70	-16411	+
Contig45.232	Contig45.231	4230	+
Contig201.74	Contig201.75	-70010	+
Contig14.737	Contig14.738	-66146	+
Contig215.216	Contig215.217	-31754	+
Contig9.1070	Contig9.1069	9061	+
Contig251.15	Contig251.14	4052	+
Contig20.250	Contig20.249	77523	+
Contig66.397	Contig66.396	4557	+
Contig28.31	Contig28.32	-7020	+
Contig76.349	Contig76.350	-25238	+
Contig41.322	Contig41.323	-18753	+
Contig193.119	Contig193.118	1897	+
Contig720.12	Contig720.11	2245	+
Contig8.1424	Contig8.1423	20044	+
Contig2.277	Contig2.276	4293	+
Contig783.24	Contig783.23	20421	+
Contig67.101	Contig67.102	-37590	+
Contig36.477	Contig36.476	4249	+
Contig112.64	Contig112.63	17611	+
Contig308.41	Contig308.40	13339	+
Contig210.12	Contig210.13	-11231	+
Contig136.318	Contig136.319	-90021	+
Contig143.10	Contig143.11	-32951	+
Contig70.230	Contig70.231	-3715	+
Contig651.78	Contig651.76	6126	+
Contig22.1131	Contig22.1132	-51383	+
Contig115.131	Contig115.132	-15899	+
Contig672.5	Contig672.4	22967	+
Contig33.757	Contig33.758	-28960	+
Contig13.271	Contig13.272	-21846	+
Contig146.41	Contig146.42	-15420	+
Contig133.178	Contig133.177	8819	+
Contig100.313	Contig100.312	28093	+
Contig103.56	Contig103.57	-7158	+
Contig5.1089	Contig5.1090	-3561	+
Contig174.557	Contig174.558	-911	+
Contig18.9	Contig18.11	-42373	+
Contig156.219	Contig156.218	3672	+
Contig21.120	Contig21.121	-34163	+
Contig652.16	Contig652.17	-12375	+
Contig21.74	Contig21.75	-13602	+
Contig177.226	Contig177.225	13525	+
Contig57.504	Contig57.503	5064	+
Contig42.781	Contig42.782	-22349	+
Contig67.437	Contig67.438	-35142	+
Contig47.238	Contig47.239	-11171	+
Contig255.32	Contig255.33	-21393	+
Contig2.240	Contig2.239	10150	+
Contig221.27	Contig221.26	1902	+
Contig78.379	Contig78.380	-24226	+
Contig49.301	Contig49.302	-14861	+
Contig286.186	Contig286.185	3139	+
Contig37.490	Contig37.491	-197725	+
Contig124.188	Contig124.187	3426	+
Contig13.1122	Contig13.1123	-4939	+
Contig25.562	Contig25.563	-15952	+
Contig541.16	Contig541.17	-15613	+
Contig18.299	Contig18.300	-9387	+
Contig90.69	Contig90.68	1047	+
Contig126.109	Contig126.108	7281	+
Contig287.67	Contig287.66	5944	+
Contig103.77	Contig103.78	-39967	+
Contig1114.3	Contig1114.2	9140	+
Contig57.9	Contig57.8	28030	+
Contig250.224	Contig250.223	571	+
Contig4.640	Contig4.641	-40954	+
Contig146.104	Contig146.105	-99955	+
Contig89.94	Contig89.95	-26975	+
Contig17.486	Contig17.487	-32443	+
Contig73.235	Contig73.236	-23958	+
Contig28.420	Contig28.421	-6152	+
Contig0.780	Contig0.779	64011	+
Contig142.273	Contig142.274	-512	+
Contig60.365	Contig60.366	-33083	+
Contig60.270	Contig60.271	-26746	+
Contig117.357	Contig117.358	-21708	+
Contig265.116	Contig265.117	-9605	+
Contig14.938	Contig14.939	-4398	+
Contig5.1064	Contig5.1066	-23036	+
Contig150.29	Contig150.28	2384	+
Contig54.266	Contig54.267	-68265	+
Contig62.272	Contig62.271	12488	+
Contig60.308	Contig60.309	-836	+
Contig12.1070	Contig12.1069	12272	+
Contig21.678	Contig21.679	-61831	+
Contig0.1721	Contig0.1720	9650	+
Contig53.227	Contig53.228	-4095	+
Contig21.732	Contig21.733	-8722	+
Contig484.53	Contig484.52	1016	+
Contig11.477	Contig11.476	3073	+
Contig340.145	Contig340.144	1714	+
Contig556.45	Contig556.44	321	+
Contig114.75	Contig114.76	-1423	+
Contig130.74	Contig130.75	-48882	+
Contig57.182	Contig57.181	14612	+
Contig29.176	Contig29.177	-27247	+
Contig7.1141	Contig7.1140	67720	+
Contig0.562	Contig0.561	389	+
Contig93.202	Contig93.203	-28586	+
Contig168.208	Contig168.209	-26998	+
Contig145.99	Contig145.98	13557	+
Contig166.39	Contig166.38	28110	+
Contig146.214	Contig146.215	-9397	+
Contig150.172	Contig150.171	9860	+
Contig83.149	Contig83.151	-34770	+
Contig542.34	Contig542.35	-2772	+
Contig42.148	Contig42.149	-86458	+
Contig247.134	Contig247.133	28602	+
Contig43.502	Contig43.501	17969	+
Contig306.127	Contig306.126	8856	+
Contig8.239	Contig8.238	5596	+
Contig59.30	Contig59.31	-5080	+
Contig269.62	Contig269.61	6714	+
Contig5.1525	Contig5.1526	-11742	+
Contig63.689	Contig63.688	6324	+
Contig240.36	Contig240.35	337	+
Contig37.367	Contig37.368	-52429	+
Contig88.320	Contig88.319	18711	+
Contig464.8	Contig464.7	63335	+
Contig818.11	Contig818.12	-5026	+
Contig10.1004	Contig10.1005	-101714	+
Contig66.40	Contig66.39	11743	+
Contig52.491	Contig52.490	3257	+
Contig53.402	Contig53.403	-2208	+
Contig1.113	Contig1.112	22703	+
Contig100.94	Contig100.93	8027	+
Contig29.95	Contig29.96	-34298	+
Contig3.1310	Contig3.1311	-3954	+
Contig210.130	Contig210.131	-11937	+
Contig88.53	Contig88.52	37191	+
Contig153.164	Contig153.165	-39597	+
Contig28.893	Contig28.895	-3514	+
Contig384.30	Contig384.29	5253	+
Contig56.482	Contig56.483	-8745	+
Contig139.221	Contig139.219	4787	+
Contig30.279	Contig30.280	-9870	+
Contig2933.1	Contig603.46	25933	-
Contig224.109	Contig224.110	-19298	+
Contig291.48	Contig291.49	-10675	+
Contig241.110	Contig241.111	-45023	+
Contig6.1208	Contig6.1207	50622	+
Contig78.266	Contig78.267	-37902	+
Contig894.25	Contig894.24	4441	+
Contig13.950	Contig13.951	-16111	+
Contig76.28	Contig76.29	-68517	+
Contig131.304	Contig131.303	18411	+
Contig119.356	Contig119.357	-125725	+
Contig21.721	Contig21.722	-4663	+
Contig77.56	Contig77.55	14849	+
Contig15.982	Contig15.983	-34247	+
Contig26.848	Contig26.849	-19762	+
Contig291.30	Contig291.31	-6090	+
Contig206.41	Contig206.42	-56	+
Contig895.9	Contig895.8	820	+
Contig3.295	Contig3.296	-19378	+
Contig14.1119	Contig14.1120	-37535	+
Contig41.445	Contig41.446	-10227	+
Contig10.1009	Contig10.1010	-65078	+
Contig20.942	Contig20.941	8660	+
Contig228.155	Contig228.156	-27990	+
Contig125.166	Contig125.165	7519	+
Contig257.89	Contig257.88	1804	+
Contig27.413	Contig27.414	-8561	+
Contig73.242	Contig73.243	-3872	+
Contig98.100	Contig98.101	-86877	+
Contig1.1157	Contig1.1156	130550	+
Contig99.100	Contig99.101	-14930	+
Contig14.470	Contig14.471	-296	+
Contig247.100	Contig247.99	6127	+
Contig82.228	Contig82.229	-702	+
Contig4.1597	Contig4.1598	-15128	+
Contig308.20	Contig308.19	2999	+
Contig28.866	Contig28.867	-53929	+
Contig56.189	Contig56.190	-6897	+
Contig36.597	Contig36.596	22352	+
Contig691.25	Contig691.24	5814	+
Contig215.81	Contig215.82	-15052	+
Contig0.1144	Contig0.1143	73630	+
Contig435.145	Contig3128.1	-123	+
Contig36.702	Contig36.701	5953	+
Contig179.129	Contig179.128	386	+
Contig294.49	Contig294.50	-363	+
Contig15.495	Contig15.496	-2071	+
Contig269.2	Contig269.1	37752	+
Contig121.354	Contig121.355	-38766	+
Contig123.343	Contig123.344	-7182	+
Contig291.83	Contig291.84	-150	+
Contig66.575	Contig66.574	15509	+
Contig27.199	Contig27.200	-28231	+
Contig39.775	Contig39.774	11783	+
Contig276.27	Contig276.29	-2511	+
Contig228.28	Contig228.29	-4449	+
Contig201.227	Contig408.81	3675	-
Contig138.33	Contig138.34	-7653	+
Contig100.177	Contig100.176	5269	+
Contig115.78	Contig115.79	-317	+
Contig35.386	Contig35.385	9949	+
Contig324.42	Contig324.41	12435	+
Contig72.130	Contig72.131	-34729	+
Contig73.327	Contig73.328	-44024	+
Contig9.1077	Contig9.1076	3815	+
Contig362.75	Contig362.74	7210	+
Contig194.78	Contig194.79	-290	+
Contig114.81	Contig114.82	-11528	+
Contig7.1471	Contig7.1470	8592	+
Contig27.165	Contig27.166	-17210	+
Contig76.280	Contig76.281	-23572	+
Contig129.12	Contig129.11	2146	+
Contig36.671	Contig36.670	26219	+
Contig8.1386	Contig8.1385	277	+
Contig105.199	Contig105.200	-9253	+
Contig192.153	Contig192.154	-5924	+
Contig100.278	Contig100.277	1982	+
Contig874.3	Contig874.4	-5627	+
Contig32.624	Contig32.625	-24832	+
Contig67.278	Contig67.279	-41270	+
Contig183.151	Contig183.150	31355	+
Contig70.211	Contig70.212	-65034	+
Contig40.281	Contig40.280	10668	+
Contig61.574	Contig61.573	72366	+
Contig153.420	Contig153.421	-13506	+
Contig419.41	Contig419.40	35513	+
Contig788.10	Contig788.9	2446	+
Contig79.520	Contig79.519	5294	+
Contig116.103	Contig116.104	-1318	+
Contig19.424	Contig19.423	16257	+
Contig237.47	Contig237.48	-3324	+
Contig132.110	Contig132.109	7364	+
Contig326.76	Contig326.77	-118	+
Contig44.541	Contig44.540	22773	+
Contig169.31	Contig169.32	-16424	+
Contig14.986	Contig14.987	-28420	+
Contig19.654	Contig19.652	33282	+
Contig257.42	Contig257.41	8036	+
Contig8.1046	Contig8.1045	3922	+
Contig390.94	Contig390.93	1327	+
Contig25.1020	Contig25.1021	-24157	+
Contig3.1300	Contig3.1301	-43951	+
Contig11.182	Contig11.181	15553	+
Contig86.360	Contig86.359	41733	+
Contig73.362	Contig73.363	-8186	+
Contig170.47	Contig170.48	-1579	+
Contig71.172	Contig71.174	-1701	+
Contig67.291	Contig67.292	-16681	+
Contig53.165	Contig53.166	-11144	+
Contig74.226	Contig74.225	14158	+
Contig60.119	Contig60.120	-31509	+
Contig210.1	Contig210.2	-2283	+
Contig42.566	Contig42.567	-23288	+
Contig77.80	Contig77.79	24508	+
Contig143.220	Contig143.221	-13756	+
Contig25.11	Contig25.12	-3653	+
Contig125.297	Contig125.295	33620	+
Contig450.34	Contig450.35	-30377	+
Contig36.608	Contig36.607	35398	+
Contig108.162	Contig108.161	19425	+
Contig181.183	Contig181.182	6921	+
Contig110.319	Contig110.318	73227	+
Contig113.236	Contig113.237	-4097	+
Contig7.958	Contig7.957	4238	+
Contig6.441	Contig6.440	31407	+
Contig148160.1	Contig6.850	5294	-
Contig14.752	Contig14.753	-71175	+
Contig20.364	Contig20.363	60429	+
Contig68.461	Contig68.460	1376	+
Contig562.14	Contig562.15	-74050	+
Contig36.503	Contig36.502	507	+
Contig1.1494	Contig1.1493	18453	+
Contig177.14	Contig177.13	3813	+
Contig142.295	Contig142.296	-4867	+
Contig5.395	Contig5.396	-8563	+
Contig398.31	Contig398.32	-21451	+
Contig85.680	Contig85.681	-2373	+
Contig831.1	Contig831.2	-598	+
Contig191.77	Contig191.76	34629	+
Contig78.238	Contig78.239	-2544	+
Contig102.316	Contig102.317	-2874	+
Contig112.150	Contig112.149	14646	+
Contig38.1	Contig98.1	799	-
Contig49.43	Contig49.44	-70030	+
Contig25.957	Contig25.958	-12754	+
Contig131.79	Contig131.78	8125	+
Contig171.120	Contig171.119	1600	+
Contig5.252	Contig5.253	-35734	+
Contig137.125	Contig137.126	-19651	+
Contig0.1272	Contig0.1271	91464	+
Contig191.179	Contig191.178	20604	+
Contig27.242	Contig27.243	-24365	+
Contig277.33	Contig277.32	33647	+
Contig42.321	Contig42.322	73	+
Contig222.200	Contig222.199	8322	+
Contig268.2	Contig268.1	405	+
Contig464.37	Contig464.36	685	+
Contig1626.1	Contig1626.2	-4307	+
Contig58.292	Contig58.291	10977	+
Contig42.149	Contig42.150	-2450	+
Contig66.124	Contig66.123	21918	+
Contig48.99	Contig48.100	-139	+
Contig19559.1	Contig10.249	783	-
Contig30.236	Contig30.237	-16401	+
Contig341.92	Contig341.91	26783	+
Contig198.122	Contig198.123	-10182	+
Contig141.259	Contig141.258	66163	+
Contig78.291	Contig78.292	-5920	+
Contig76.137	Contig76.138	-17557	+
Contig218.171	Contig218.170	19290	+
Contig161.158	Contig161.159	-4337	+
Contig71.306	Contig71.307	-15374	+
Contig195.23	Contig195.22	10145	+
Contig419.46	Contig419.45	10186	+
Contig211.19	Contig211.18	13569	+
Contig104.66	Contig104.67	-9179	+
Contig501.14	Contig501.15	-22291	+
Contig26.542	Contig26.543	-622	+
Contig31.355	Contig31.356	-9753	+
Contig9.1072	Contig9.1071	2477	+
Contig24.922	Contig24.923	-21382	+
Contig26.995	Contig26.996	-3967	+
Contig43.491	Contig43.490	5660	+
Contig43.567	Contig43.566	22818	+
Contig39.364	Contig39.363	15220	+
Contig8.1308	Contig8.1307	26930	+
Contig17.441	Contig17.442	-33566	+
Contig35.950	Contig35.949	12576	+
Contig217.147	Contig217.148	-2413	+
Contig136.308	Contig136.309	-11688	+
Contig189.239	Contig189.238	6402	+
Contig77.503	Contig77.502	707	+
Contig260.8	Contig260.7	15241	+
Contig29.212	Contig29.213	-20049	+
Contig62.372	Contig62.371	14300	+
Contig1645.1	Contig4990.1	1114	-
Contig55.458	Contig55.457	34681	+
Contig18.912	Contig18.913	-21050	+
Contig24.529	Contig24.530	-41545	+
Contig183.167	Contig183.166	2516	+
Contig243.68	Contig243.67	22900	+
Contig12.1216	Contig12.1215	36072	+
Contig22.826	Contig22.827	-369	+
Contig27.440	Contig27.441	-15482	+
Contig147.104	Contig147.103	9938	+
Contig197.22	Contig197.23	-31170	+
Contig117.143	Contig117.144	-10546	+
Contig107.501	Contig107.500	1156	+
Contig25.768	Contig25.769	-8384	+
Contig138.282	Contig138.283	-4786	+
Contig15.893	Contig15.894	-51472	+
Contig16.428	Contig16.429	-577	+
Contig205.69	Contig205.70	-23334	+
Contig137.56	Contig137.57	-68433	+
Contig69.91	Contig69.90	22989	+
Contig34.433	Contig34.432	16986	+
Contig305.304	Contig305.305	-1900	+
Contig45.379	Contig45.378	16287	+
Contig217.139	Contig217.140	-9142	+
Contig137.87	Contig137.88	-46316	+
Contig31.327	Contig31.328	-50900	+
Contig541.30	Contig541.31	-3957	+
Contig3.1345	Contig3.1346	-15969	+
Contig360.21	Contig360.20	1267	+
Contig149.23	Contig149.22	12416	+
Contig270.2	Contig270.1	995	+
Contig5.903	Contig5.904	-19399	+
Contig1616.4	Contig1210.2	-5670	+
Contig5.676	Contig5.677	-2575	+
Contig118.128	Contig118.129	-46763	+
Contig58.12	Contig58.11	37643	+
Contig92.345	Contig92.344	21468	+
Contig141.349	Contig141.348	23601	+
Contig233.199	Contig233.200	-483	+
Contig13.524	Contig13.525	-8126	+
Contig109.97	Contig109.96	14718	+
Contig238.127	Contig238.126	2096	+
Contig70.238	Contig70.240	-17879	+
Contig20.126	Contig20.125	2452	+
Contig36.32	Contig36.31	10684	+
Contig15.491	Contig15.492	-3127	+
Contig8.1480	Contig8.1479	-135	+
Contig129.147	Contig129.146	10036	+
Contig36.133	Contig36.132	2024	+
Contig14.917	Contig14.918	-131593	+
Contig46.446	Contig46.447	-8424	+
Contig35.264	Contig35.263	41296	+
Contig46.628	Contig46.629	-6261	+
Contig73.50	Contig73.51	-36452	+
Contig74.66	Contig74.65	5933	+
Contig190.27	Contig190.26	1230	+
Contig46.640	Contig46.641	-4943	+
Contig9.840	Contig9.839	12934	+
Contig28.342	Contig28.343	-17818	+
Contig108.234	Contig108.233	5883	+
Contig15.618	Contig15.619	-5059	+
Contig24.170	Contig24.171	-1022	+
Contig48.694	Contig48.695	-7868	+
Contig176.16	Contig176.15	17457	+
Contig103.297	Contig103.298	-79792	+
Contig372.106	Contig372.107	-3823	+
Contig237.145	Contig237.146	66	+
Contig213.259	Contig213.258	2293	+
Contig208.151	Contig208.152	-4805	+
Contig20.513	Contig20.512	12259	+
Contig1322.3	Contig1322.2	1519	+
Contig61.488	Contig61.487	37424	+
Contig27.529	Contig27.530	-7779	+
Contig497.45	Contig497.46	-30394	+
Contig27.549	Contig27.550	-987	+
Contig157.159	Contig157.158	13792	+
Contig6.1116	Contig6.1115	11242	+
Contig145.145	Contig145.144	8608	+
Contig95.262	Contig95.263	-2883	+
Contig0.1717	Contig0.1716	21725	+
Contig115.36	Contig115.37	-10867	+
Contig275.33	Contig275.34	-20858	+
Contig27.691	Contig27.692	-4572	+
Contig74.519	Contig74.518	13429	+
Contig10.54	Contig10.55	-6563	+
Contig648.24	Contig648.25	-6183	+
Contig35.634	Contig35.633	3018	+
Contig67.84	Contig67.85	-70234	+
Contig259.321	Contig259.322	-999	+
Contig10.626	Contig10.627	-21087	+
Contig38.280	Contig38.279	89388	+
Contig405.16	Contig405.17	-10163	+
Contig133.199	Contig133.198	294	+
Contig198.128	Contig198.129	-6523	+
Contig143.254	Contig143.255	-1769	+
Contig17.202	Contig17.204	-42466	+
Contig34.606	Contig34.605	13112	+
Contig108.399	Contig108.398	8269	+
Contig72.152	Contig72.153	-17753	+
Contig273.37	Contig273.36	49808	+
Contig9.119	Contig9.118	39728	+
Contig84.370	Contig84.371	-4081	+
Contig221.15	Contig221.14	38116	+
Contig415.63	Contig415.62	20227	+
Contig173.55	Contig173.56	-2472	+
Contig170.230	Contig170.231	-53449	+
Contig91.153	Contig91.154	-79629	+
Contig15.985	Contig15.986	-2059	+
Contig11.877	Contig11.876	10847	+
Contig99.99	Contig99.100	-10180	+
Contig95.64	Contig95.65	-42410	+
Contig38.1028	Contig38.1027	10434	+
Contig18.141	Contig18.142	-56563	+
Contig70.390	Contig70.391	-2578	+
Contig131.115	Contig131.114	16507	+
Contig190.132	Contig190.131	5573	+
Contig26.761	Contig26.762	-20005	+
Contig69.66	Contig69.65	15473	+
Contig2235.1	Contig3617.3	21170	-
Contig628.99	Contig628.98	251	+
Contig164.150	Contig164.151	-13492	+
Contig2597.1	Contig8961.1	1452	-
Contig12.645	Contig12.644	38935	+
Contig248.73	Contig248.74	-4511	+
Contig308.24	Contig308.23	6963	+
Contig185.212	Contig185.211	11222	+
Contig75.35	Contig75.34	77783	+
Contig196.32	Contig196.33	-9994	+
Contig4.1712	Contig4.1713	-31443	+
Contig80.542	Contig80.543	-7126	+
Contig0.1196	Contig0.1195	33945	+
Contig3.1785	Contig3.1786	-25570	+
Contig28.771	Contig28.772	-10779	+
Contig1876.1	Contig395.1	666	-
Contig11.649	Contig11.648	36913	+
Contig10.119	Contig10.120	-102640	+
Contig233.25	Contig233.26	-1240	+
Contig313.480	Contig313.481	-1312	+
Contig44.612	Contig44.611	4610	+
Contig62.689	Contig62.688	7740	+
Contig2.1049	Contig2.1048	7929	+
Contig55.249	Contig55.248	11194	+
Contig12.44	Contig12.43	12346	+
Contig140.42	Contig140.40	2003	+
Contig352.79	Contig352.78	1102	+
Contig9.96	Contig9.95	11620	+
Contig67.399	Contig67.400	-33238	+
Contig51.547	Contig51.548	-1832	+
Contig134.250	Contig134.251	-43028	+
Contig11.440	Contig11.439	37786	+
Contig127.236	Contig127.235	31772	+
Contig50.150	Contig50.149	38478	+
Contig26.708	Contig26.709	-15649	+
Contig948.10	Contig948.9	264	+
Contig191.56	Contig191.55	48403	+
Contig141.410	Contig141.409	1005	+
Contig208.293	Contig208.294	-19013	+
Contig7532.1	Contig1960.2	1999	-
Contig45.140	Contig45.138	5700	+
Contig29.630	Contig29.631	-769	+
Contig39.446	Contig39.445	1083	+
Contig36.561	Contig36.560	3456	+
Contig0.2077	Contig0.2075	35393	+
Contig341.162	Contig341.161	3998	+
Contig168.65	Contig168.66	-6532	+
Contig357.190	Contig357.189	7778	+
Contig167.37	Contig167.36	2631	+
Contig63.644	Contig63.643	22447	+
Contig30.41	Contig30.42	-8175	+
Contig140.169	Contig140.168	27235	+
Contig90.250	Contig90.249	1589	+
Contig42.114	Contig42.115	-12368	+
Contig24.252	Contig24.253	-5937	+
Contig276.35	Contig276.36	-7807	+
Contig138.5	Contig138.6	-8133	+
Contig50.510	Contig50.509	4955	+
Contig48.545	Contig48.546	-15516	+
Contig69.427	Contig33960.1	707	+
Contig104.237	Contig104.238	-6173	+
Contig2392.3	Contig2392.1	1218	+
Contig31.312	Contig31.313	-15756	+
Contig51.411	Contig51.412	-23639	+
Contig469.36	Contig469.35	24764	+
Contig226.198	Contig226.197	17836	+
Contig46.54	Contig46.55	-29272	+
Contig46.208	Contig46.209	-39745	+
Contig8.799	Contig8.798	26602	+
Contig29.35	Contig29.36	-17143	+
Contig2.1076	Contig2.1075	1223	+
Contig135.116	Contig135.115	8554	+
Contig90.289	Contig90.288	14166	+
Contig75.419	Contig75.418	61867	+
Contig221.157	Contig221.156	6008	+
Contig140.206	Contig140.205	31000	+
Contig32.514	Contig32.515	-75617	+
Contig11.224	Contig11.222	77032	+
Contig50.469	Contig50.467	11892	+
Contig50.663	Contig50.662	40068	+
Contig1087.6	Contig1087.7	-4426	+
Contig21.454	Contig21.455	-617	+
Contig5.173	Contig5.174	-2421	+
Contig116.503	Contig116.504	-1667	+
Contig11.818	Contig11.817	11072	+
Contig30.36	Contig30.37	-11972	+
Contig270.89	Contig270.88	27617	+
Contig275.107	Contig275.109	-60986	+
Contig31983.1	Contig26.578	-1801	+
Contig61.461	Contig61.460	539	+
Contig81.183	Contig81.182	2846	+
Contig12.1074	Contig12.1073	3119	+
Contig5.901	Contig5.902	-118	+
Contig11.1380	Contig11.1379	9101	+
Contig271.50	Contig271.49	13783	+
Contig17.716	Contig17.717	-10514	+
Contig195.323	Contig195.322	17968	+
Contig79.259	Contig79.258	1973	+
Contig78.391	Contig78.392	-30080	+
Contig168.26	Contig168.27	-664	+
Contig16.402	Contig16.403	-28738	+
Contig63.326	Contig63.325	43663	+
Contig81.446	Contig81.445	5320	+
Contig632.73	Contig632.74	-3886	+
Contig143.230	Contig143.231	-11453	+
Contig84.228	Contig84.229	-16921	+
Contig57.286	Contig57.285	4582	+
Contig21.690	Contig21.691	-114	+
Contig177.214	Contig177.213	32340	+
Contig16.192	Contig16.193	-10290	+
Contig7.60	Contig7.59	2487	+
Contig108.99	Contig108.98	43930	+
Contig17.914	Contig17.915	-26187	+
Contig223.171	Contig223.170	11893	+
Contig83.81	Contig83.82	-22215	+
Contig234.39	Contig234.40	-5189	+
Contig19.164	Contig19.163	4791	+
Contig4.844	Contig4.845	-42921	+
Contig370.44	Contig370.45	-28082	+
Contig342.83	Contig342.82	3814	+
Contig63.391	Contig63.390	1001	+
Contig106.101	Contig106.100	12007	+
Contig204.177	Contig204.178	-25285	+
Contig2.1299	Contig2.1298	3632	+
Contig135.88	Contig135.87	6053	+
Contig338.33	Contig338.34	-11967	+
Contig8.1137	Contig8.1136	57	+
Contig250.195	Contig250.194	365	+
Contig134.166	Contig134.167	-24775	+
Contig16.343	Contig16.344	-4775	+
Contig166.80	Contig166.79	54514	+
Contig286.18	Contig286.17	4971	+
Contig24.469	Contig24.470	-15303	+
Contig113.138	Contig113.139	-24993	+
Contig150.106	Contig150.105	23927	+
Contig376.10	Contig376.11	-1178	+
Contig539.30	Contig539.32	-13179	+
Contig26.993	Contig26.994	-2487	+
Contig126.129	Contig126.128	135375	+
Contig208.242	Contig208.243	-6554	+
Contig30.288	Contig30.289	-55467	+
Contig12.1227	Contig12.1226	12112	+
Contig281.53	Contig281.52	5057	+
Contig297.78	Contig297.77	1721	+
Contig89.229	Contig89.230	-7014	+
Contig22.688	Contig22.689	-2216	+
Contig344.20	Contig344.19	1344	+
Contig307.133	Contig307.132	14353	+
Contig14.1077	Contig14.1078	-12085	+
Contig167.89	Contig167.88	64517	+
Contig94.435	Contig94.436	-24063	+
Contig25.391	Contig25.392	-843	+
Contig16.654	Contig16.655	-9764	+
Contig983.2	Contig983.3	-19529	+
Contig13.602	Contig13.603	-3837	+
Contig1.971	Contig1.970	84639	+
Contig122.182	Contig122.183	-3213	+
Contig76.544	Contig76.545	-446	+
Contig821.16	Contig821.15	4131	+
Contig40.734	Contig40.733	11444	+
Contig206.260	Contig206.261	-681	+
Contig12.1277	Contig12.1275	9396	+
Contig92.165	Contig92.164	13676	+
Contig68.558	Contig68.557	29341	+
Contig1.582	Contig1.581	43001	+
Contig4.907	Contig4.908	-1698	+
Contig24.235	Contig24.236	-16678	+
Contig1.432	Contig1.431	26139	+
Contig6.1356	Contig6.1355	11128	+
Contig213.295	Contig213.294	8796	+
Contig26.352	Contig26.353	-6567	+
Contig295.9	Contig295.10	-38301	+
Contig26.467	Contig26.468	-28429	+
Contig20.229	Contig20.228	70747	+
Contig31.942	Contig31.943	-11786	+
Contig4269.3	Contig4269.4	-956	+
Contig1.698	Contig1.697	1221	+
Contig195.381	Contig195.380	2405	+
Contig32.894	Contig32.895	-13601	+
Contig619.86	Contig619.85	280	+
Contig48.431	Contig48.432	-23591	+
Contig28.164	Contig28.165	-3357	+
Contig574.12	Contig574.13	-1220	+
Contig37.622	Contig37.623	-3309	+
Contig281.56	Contig281.55	27004	+
Contig0.1957	Contig0.1956	15211	+
Contig0.2009	Contig0.2008	2803	+
Contig89.216	Contig89.217	-1495	+
Contig70.131	Contig70.132	-4925	+
Contig146.256	Contig146.257	-8669	+
Contig234.103	Contig234.104	-16134	+
Contig217.201	Contig217.202	-42620	+
Contig29.682	Contig29.683	-12903	+
Contig82.449	Contig82.451	-5430	+
Contig94.245	Contig94.246	-5402	+
Contig103.237	Contig103.238	-5437	+
Contig427.111	Contig427.110	1847	+
Contig18.546	Contig18.547	-12411	+
Contig196.80	Contig196.81	-11608	+
Contig5.65	Contig5.66	-35110	+
Contig42.733	Contig42.734	-38388	+
Contig54.536	Contig54.537	-9621	+
Contig211.96	Contig211.95	35267	+
Contig581.7	Contig581.6	20228	+
Contig24.346	Contig24.347	-29308	+
Contig12.729	Contig12.728	10119	+
Contig31.202	Contig31.203	-9767	+
Contig306.89	Contig306.88	8020	+
Contig49.70	Contig49.71	-48780	+
Contig76.310	Contig76.311	-49785	+
Contig212.238	Contig212.237	16967	+
Contig89.203	Contig89.204	-15885	+
Contig237.34	Contig237.35	-2741	+
Contig205.77	Contig205.78	-52542	+
Contig24.896	Contig24.897	-13516	+
Contig119.203	Contig119.204	-5470	+
Contig24.881	Contig24.883	-4935	+
Contig13.340	Contig13.341	-34728	+
Contig14.145	Contig14.146	-32395	+
Contig13.820	Contig13.821	-6541	+
Contig194.194	Contig194.195	-46625	+
Contig127.57	Contig127.56	42891	+
Contig121.215	Contig121.216	-1016	+
Contig21.514	Contig21.515	-7950	+
Contig119.264	Contig119.265	-98424	+
Contig35.947	Contig35.946	4152	+
Contig46.162	Contig46.163	-21464	+
Contig245.115	Contig245.114	9036	+
Contig97.61	Contig97.60	10033	+
Contig100.150	Contig100.149	75827	+
Contig104.113	Contig104.114	-32734	+
Contig207.183	Contig207.182	1370	+
Contig238.13	Contig238.12	28425	+
Contig0.2049	Contig0.2048	16409	+
Contig79.16	Contig79.15	8330	+
Contig579.106	Contig579.107	-4323	+
Contig302.155	Contig302.156	-233	+
Contig289.149	Contig289.148	556	+
Contig1.1089	Contig1.1088	682	+
Contig67.380	Contig67.381	-6829	+
Contig19.28	Contig19.27	4337	+
Contig403.7	Contig403.6	802	+
Contig44.40	Contig44.39	654	+
Contig84.399	Contig84.400	-45827	+
Contig295.103	Contig295.104	-284	+
Contig13.649	Contig13.650	-485	+
Contig18.791	Contig18.792	-28748	+
Contig174.575	Contig174.576	14	+
Contig51.135	Contig51.137	-67716	+
Contig10.1096	Contig10.1097	-18106	+
Contig172.291	Contig172.292	-1377	+
Contig75.202	Contig75.201	14121	+
Contig108.52	Contig108.51	5043	+
Contig47.571	Contig47.572	-22913	+
Contig100.227	Contig100.226	1009	+
Contig99.244	Contig99.245	-28088	+
Contig2.156	Contig2.155	1284	+
Contig4.1446	Contig4.1447	-691	+
Contig126.100	Contig126.99	56340	+
Contig14.177	Contig14.178	-35956	+
Contig9.886	Contig9.885	63678	+
Contig78.26	Contig78.27	-4118	+
Contig444.37	Contig444.36	57986	+
Contig166.135	Contig166.134	15154	+
Contig781.41	Contig781.40	663	+
Contig453.4	Contig453.3	7028	+
Contig5.132	Contig5.133	-10056	+
Contig97.237	Contig97.236	4220	+
Contig342.137	Contig342.136	48750	+
Contig14.1218	Contig14.1219	-314	+
Contig0.1749	Contig0.1748	26139	+
Contig31.1038	Contig31.1039	-492	+
Contig52.323	Contig52.322	29776	+
Contig32.810	Contig32.811	-3327	+
Contig36.88	Contig36.87	10372	+
Contig40.126	Contig40.125	2716	+
Contig15.1123	Contig15.1124	-15636	+
Contig678.58	Contig678.57	17809	+
Contig32.426	Contig32.427	-30970	+
Contig133.121	Contig133.120	29173	+
Contig22.515	Contig22.516	-23577	+
Contig463.28	Contig463.27	78052	+
Contig13.101	Contig13.102	-23256	+
Contig133.293	Contig133.292	52819	+
Contig71.72	Contig71.73	-2595	+
Contig21.677	Contig21.678	-14727	+
Contig477.43	Contig477.45	-15865	+
Contig77.532	Contig77.531	41971	+
Contig50.611	Contig50.610	10439	+
Contig36.330	Contig36.329	7873	+
Contig401.148	Contig401.149	-15967	+
Contig119.165	Contig119.166	-37008	+
Contig77.118	Contig77.117	22549	+
Contig213.318	Contig213.316	24762	+
Contig175.92	Contig175.93	-15199	+
Contig51.414	Contig51.415	-11080	+
Contig108.44	Contig108.43	6687	+
Contig186.122	Contig186.123	-23085	+
Contig130.226	Contig130.227	-7157	+
Contig143.75	Contig143.76	-5952	+
Contig253.211	Contig253.210	8724	+
Contig354.56	Contig354.57	-2605	+
Contig113.105	Contig113.107	-40171	+
Contig527.93	Contig527.92	1266	+
Contig93.16	Contig93.17	-398	+
Contig2.90	Contig2.89	10743	+
Contig0.1453	Contig0.1452	9720	+
Contig42.519	Contig42.520	-1918	+
Contig564.42	Contig564.41	2022	+
Contig498.4	Contig498.5	-5786	+
Contig10.135	Contig10.136	-6835	+
Contig110.348	Contig110.347	4012	+
Contig55.379	Contig55.378	37486	+
Contig29.611	Contig29.612	-2280	+
Contig42.470	Contig42.471	-26620	+
Contig2.772	Contig2.771	4635	+
Contig36.386	Contig36.385	17711	+
Contig98.123	Contig98.124	-1616	+
Contig88.55	Contig88.54	23412	+
Contig3.613	Contig3.614	-322	+
Contig37.438	Contig37.440	-15240	+
Contig210.187	Contig210.188	-462	+
Contig19.129	Contig19.128	39515	+
Contig46.575	Contig46.576	-25007	+
Contig118.18	Contig118.19	-5046	+
Contig99.331	Contig99.332	-34994	+
Contig233.127	Contig233.128	-24278	+
Contig336.34	Contig336.33	690	+
Contig5951.6	Contig5951.5	3307	+
Contig1081.2	Contig1081.1	425	+
Contig2249.1	Contig2733.1	-8403	+
Contig193.139	Contig193.138	16225	+
Contig186.91	Contig186.92	-219	+
Contig217.169	Contig217.170	-2725	+
Contig35.540	Contig35.539	4850	+
Contig95.43	Contig95.44	-14009	+
Contig445.48	Contig445.47	938	+
Contig108.24	Contig108.23	38344	+
Contig198.75	Contig198.76	-9623	+
Contig67.188	Contig67.189	-941	+
Contig7.907	Contig7.906	6291	+
Contig38.153	Contig38.152	7789	+
Contig108.229	Contig108.228	835	+
Contig115.8	Contig115.9	-32717	+
Contig485.20	Contig485.21	-25751	+
Contig53.85	Contig53.86	-8808	+
Contig10.1107	Contig10.1108	-3822	+
Contig19.552	Contig19.551	15663	+
Contig33.308	Contig33.309	-11892	+
Contig3.328	Contig3.329	-3100	+
Contig68.43	Contig68.42	6849	+
Contig66.439	Contig66.438	16271	+
Contig106.193	Contig106.192	17838	+
Contig5.1535	Contig5.1536	-1524	+
Contig41.646	Contig41.648	-12095	+
Contig71.496	Contig71.497	-13192	+
Contig989.17	Contig989.16	8100	+
Contig22.609	Contig22.610	-4095	+
Contig291.105	Contig291.106	-31775	+
Contig126.147	Contig126.146	34942	+
Contig11.959	Contig11.958	11659	+
Contig55.265	Contig55.264	22099	+
Contig72.118	Contig72.119	-818	+
Contig56.546	Contig56.547	-1004	+
Contig38.195	Contig38.194	45777	+
Contig159.160	Contig159.161	-15408	+
Contig7.1382	Contig7.1381	3423	+
Contig156.74	Contig156.73	19044	+
Contig493.61	Contig493.60	5734	+
Contig42.548	Contig42.549	-6656	+
Contig224.36	Contig224.37	-8928	+
Contig199.237	Contig199.236	19548	+
Contig115.228	Contig115.229	-1561	+
Contig170.166	Contig170.167	-8105	+
Contig61.441	Contig61.440	113989	+
Contig99.11	Contig99.12	-6800	+
Contig799.21	Contig799.22	-11395	+
Contig105.365	Contig105.366	-4407	+
Contig38.781	Contig38.780	1254	+
Contig11.549	Contig11.548	20188	+
Contig79.55	Contig79.54	6259	+
Contig12.1218	Contig12.1217	11923	+
Contig229.21	Contig229.22	-8912	+
Contig8.922	Contig8.921	33901	+
Contig73.312	Contig73.313	-68359	+
Contig11.115	Contig11.114	3303	+
Contig96.42	Contig96.43	-51467	+
Contig2.294	Contig2.293	58690	+
Contig12.463	Contig12.462	9	+
Contig1.1085	Contig1.1084	6418	+
Contig196.261	Contig196.262	-13074	+
Contig257.43	Contig257.42	11216	+
Contig164.105	Contig164.106	-1335	+
Contig13.100	Contig13.101	-6753	+
Contig225.68	Contig225.69	-42504	+
Contig49.267	Contig49.268	-15580	+
Contig45.467	Contig45.466	3226	+
Contig21.173	Contig21.174	-14555	+
Contig56.155	Contig56.156	-9981	+
Contig132.146	Contig132.145	2213	+
Contig91.174	Contig91.175	-6560	+
Contig2785.2	Contig2392.5	3319	-
Contig51.196	Contig51.197	-8900	+
Contig59.82	Contig59.83	-18416	+
Contig22.318	Contig22.319	-5310	+
Contig68.484	Contig68.483	10482	+
Contig726.8	Contig726.7	12340	+
Contig88.136	Contig88.135	3301	+
Contig33.577	Contig33.578	-15412	+
Contig24.748	Contig24.749	-655	+
Contig61.218	Contig61.217	7318	+
Contig232.14	Contig232.12	19911	+
Contig318.123	Contig318.122	6648	+
Contig53.42	Contig53.43	-8530	+
Contig64.671	Contig64.670	67992	+
Contig1.818	Contig1.817	39082	+
Contig35.517	Contig35.516	2255	+
Contig179.24	Contig179.23	3849	+
Contig1.1058	Contig56852.1	1142	+
Contig34.131	Contig34.130	14822	+
Contig16.1148	Contig16.1149	-18589	+
Contig178.84	Contig178.83	63434	+
Contig75.291	Contig75.290	10398	+
Contig108.85	Contig108.84	10957	+
Contig78.327	Contig78.328	-12224	+
Contig90.275	Contig90.274	6348	+
Contig5.712	Contig5.713	-13757	+
Contig68.477	Contig68.476	1994	+
Contig192.104	Contig192.105	-11464	+
Contig47.236	Contig47.237	-11499	+
Contig154.373	Contig154.374	-2900	+
Contig138.210	Contig138.211	-3675	+
Contig8.132	Contig8.131	1261	+
Contig13.409	Contig13.410	-1282	+
Contig1146.5	Contig1146.4	13164	+
Contig24.600	Contig24.601	-14146	+
Contig3.39	Contig3.40	-2721	+
Contig54.189	Contig54.190	-6568	+
Contig38.137	Contig38.136	10693	+
Contig282.44	Contig282.43	23533	+
Contig35.696	Contig35.695	9059	+
Contig37.105	Contig37.106	-3038	+
Contig122.295	Contig122.296	-20211	+
Contig39.649	Contig39.648	6956	+
Contig199.108	Contig199.107	18207	+
Contig4.1428	Contig4.1429	-2136	+
Contig66.175	Contig66.174	4560	+
Contig50.484	Contig50.483	74536	+
Contig21.662	Contig21.663	-85753	+
Contig564.57	Contig564.56	461	+
Contig97.271	Contig97.270	1497	+
Contig3706.3	Contig228.1	-3057	+
Contig167.97	Contig167.96	56288	+
Contig91.180	Contig91.181	-11685	+
Contig47.151	Contig47.152	-14150	+
Contig429.51	Contig429.52	-12837	+
Contig75.126	Contig75.125	10785	+
Contig112.429	Contig112.428	911	+
Contig115.255	Contig115.256	-18486	+
Contig12.1007	Contig12.1006	21131	+
Contig405.24	Contig405.25	-2689	+
Contig161.103	Contig161.104	-475	+
Contig196.22	Contig196.23	-26497	+
Contig176.155	Contig176.154	17420	+
Contig15.822	Contig15.823	-25623	+
Contig37.324	Contig37.325	-21761	+
Contig17.911	Contig17.912	-9049	+
Contig276.37	Contig276.38	-2546	+
Contig14.1039	Contig14.1040	-3150	+
Contig9.850	Contig9.849	56421	+
Contig124.94	Contig124.93	7730	+
Contig42.621	Contig42.622	-12877	+
Contig27.390	Contig27.391	-6735	+
Contig19.148	Contig19.147	9735	+
Contig126.43	Contig126.42	71729	+
Contig374.3	Contig374.2	11759	+
Contig114.50	Contig114.51	-82566	+
Contig369.74	Contig369.73	28624	+
Contig1.5	Contig1.4	4150	+
Contig11.1171	Contig11.1170	58582	+
Contig139.559	Contig139.558	27990	+
Contig371.93	Contig371.94	-26935	+
Contig100.57	Contig100.56	13053	+
Contig11.399	Contig11.398	13976	+
Contig18.973	Contig18.974	-8216	+
Contig197.187	Contig197.188	-2986	+
Contig97.134	Contig97.133	101768	+
Contig70.103	Contig70.104	-14286	+
Contig6.987	Contig6.986	11915	+
Contig2.436	Contig2.435	11957	+
Contig54.263	Contig54.264	-6689	+
Contig18.600	Contig18.602	-37883	+
Contig35.692	Contig35.691	81436	+
Contig198.174	Contig198.175	-1920	+
Contig118.319	Contig118.320	-27032	+
Contig445.45	Contig445.44	1081	+
Contig93.230	Contig93.231	-26324	+
Contig27.639	Contig27.640	-38888	+
Contig205.72	Contig205.73	-4310	+
Contig694.10	Contig694.9	19321	+
Contig136.369	Contig136.370	-3862	+
Contig10.78	Contig10.79	-54042	+
Contig35.368	Contig35.367	5812	+
Contig20.7	Contig20.6	17436	+
Contig109.294	Contig109.293	58955	+
Contig10.871	Contig10.872	-76234	+
Contig3.170	Contig3.171	-16258	+
Contig298.134	Contig298.133	25466	+
Contig77.2	Contig77.1	5928	+
Contig108.183	Contig108.182	75772	+
Contig7.766	Contig7.765	29098	+
Contig4.1369	Contig4.1370	-14594	+
Contig366.23	Contig366.24	-6327	+
Contig68.329	Contig68.328	13462	+
Contig2.1277	Contig2.1276	18730	+
Contig14.1271	Contig14.1272	-22502	+
Contig26.1050	Contig26.1051	-926	+
Contig76.366	Contig76.367	-1204	+
Contig106.100	Contig106.99	1636	+
Contig10.1098	Contig10.1099	-14034	+
Contig48.573	Contig48.574	-27137	+
Contig230.66	Contig230.67	-18027	+
Contig89.259	Contig89.260	-84218	+
Contig22.977	Contig22.978	-1167	+
Contig15.211	Contig15.212	-7938	+
Contig239.31	Contig239.30	768	+
Contig9.1634	Contig9.1632	35327	+
Contig95.111	Contig95.112	-41384	+
Contig78.179	Contig78.180	-25982	+
Contig31.341	Contig31.342	-5401	+
Contig84.384	Contig84.385	-13154	+
Contig5.642	Contig5.643	-57338	+
Contig89.227	Contig89.228	-21157	+
Contig64.384	Contig64.383	1267	+
Contig82.320	Contig82.321	-7730	+
Contig72.413	Contig72.414	-17632	+
Contig5.968	Contig5.969	-6169	+
Contig16.403	Contig16.404	-38292	+
Contig22.152	Contig22.153	-3113	+
Contig1.844	Contig1.843	1633	+
Contig218.226	Contig218.225	14204	+
Contig221.106	Contig221.105	77	+
Contig117.108	Contig117.109	-20678	+
Contig147.206	Contig147.205	35172	+
Contig106.256	Contig106.255	17379	+
Contig369.11	Contig369.10	7615	+
Contig17.951	Contig17.952	-8616	+
Contig309.87	Contig309.88	-14309	+
Contig190.30	Contig190.29	17413	+
Contig24.926	Contig24.927	-35559	+
Contig417.2	Contig417.1	4175	+
Contig220.12	Contig220.13	-6708	+
Contig40.925	Contig40.924	30595	+
Contig372.52	Contig372.53	-2623	+
Contig8.816	Contig8.815	4733	+
Contig31.507	Contig31.508	-2201	+
Contig24.1015	Contig24.1016	-2079	+
Contig9.665	Contig9.664	8503	+
Contig59.565	Contig59.566	-1182	+
Contig6.759	Contig6.758	25476	+
Contig36.395	Contig36.394	40265	+
Contig232.188	Contig232.187	469	+
Contig62.79	Contig62.78	18441	+
Contig110.339	Contig110.338	2619	+
Contig84.226	Contig84.227	-718	+
Contig281.67	Contig281.66	43312	+
Contig27.200	Contig27.201	-8010	+
Contig16.712	Contig16.713	-39705	+
Contig86.151	Contig86.150	3932	+
Contig11.446	Contig11.445	65801	+
Contig80.342	Contig80.343	-22219	+
Contig228.161	Contig228.162	-11022	+
Contig179.374	Contig179.373	16739	+
Contig98.271	Contig98.273	-23871	+
Contig39.297	Contig39.296	9092	+
Contig14.1106	Contig14.1107	-30333	+
Contig60.523	Contig60.524	-54075	+
Contig265.51	Contig265.52	-1512	+
Contig46.40	Contig46.41	-8916	+
Contig209.91	Contig209.92	-9965	+
Contig100.360	Contig26546.1	706	-
Contig19.152	Contig19.151	8770	+
Contig2.585	Contig2.584	9274	+
Contig158.136	Contig158.135	4861	+
Contig49.314	Contig49.315	-2700	+
Contig31.278	Contig31.279	-3365	+
Contig0.397	Contig0.396	55186	+
Contig112.254	Contig112.253	10632	+
Contig191.48	Contig191.47	35451	+
Contig5.699	Contig5.700	-5056	+
Contig12.237	Contig12.236	18746	+
Contig19.378	Contig19.377	18823	+
Contig10.923	Contig10.924	-47461	+
Contig27.74	Contig27.75	-2717	+
Contig0.627	Contig0.626	55651	+
Contig16.823	Contig16.824	-46985	+
Contig1.679	Contig1.678	23233	+
Contig376.39	Contig376.40	-545	+
Contig85.153	Contig85.154	-21685	+
Contig22.758	Contig22.759	-11301	+
Contig45.26	Contig45.25	21234	+
Contig103.260	Contig103.261	-19898	+
Contig104.185	Contig104.186	-158205	+
Contig57.101	Contig57.100	5869	+
Contig4.186	Contig4.187	-41542	+
Contig109.317	Contig109.316	5034	+
Contig355.96	Contig355.95	22826	+
Contig5.48	Contig5.49	-7248	+
Contig13.201	Contig13.202	-11010	+
Contig493.73	Contig493.72	571	+
Contig43.242	Contig43.241	9752	+
Contig68.443	Contig68.442	63	+
Contig79.547	Contig79.546	5347	+
Contig116.233	Contig116.234	-2363	+
Contig155.203	Contig155.204	-461	+
Contig93.229	Contig93.230	-56344	+
Contig123.20	Contig123.21	-284	+
Contig17.303	Contig17.304	-8111	+
Contig2.758	Contig2.757	7895	+
Contig6.804	Contig6.803	21162	+
Contig26.121	Contig26.122	-2730	+
Contig289.10	Contig289.9	26862	+
Contig103.177	Contig103.178	-1395	+
Contig870.11	Contig870.12	-799	+
Contig16.342	Contig16.343	-23700	+
Contig301.99	Contig301.100	-11759	+
Contig10.382	Contig10.383	-10831	+
Contig324.137	Contig324.136	25522	+
Contig270.90	Contig270.89	18894	+
Contig73.54	Contig73.55	-116810	+
Contig63.571	Contig63.570	9361	+
Contig49.81	Contig49.82	-5888	+
Contig111.22	Contig111.23	-17866	+
Contig216.35	Contig216.36	-12033	+
Contig221.18	Contig221.17	3364	+
Contig68.476	Contig68.475	15318	+
Contig40.344	Contig40.343	30730	+
Contig58.520	Contig58.519	3023	+
Contig61.496	Contig61.495	2935	+
Contig24.708	Contig24.709	-12838	+
Contig67.229	Contig67.230	-10960	+
Contig537.7	Contig537.8	-23407	+
Contig44.620	Contig44.619	15776	+
Contig1603.1	Contig1603.2	-4065	+
Contig103.358	Contig103.359	-97074	+
Contig26.787	Contig26.789	-6113	+
Contig1389.4	Contig1389.3	6943	+
Contig50.573	Contig50.572	1345	+
Contig1016.29	Contig1016.28	3798	+
Contig106.70	Contig106.69	10711	+
Contig21.128	Contig21.129	-39873	+
Contig55.206	Contig55.205	2755	+
Contig10.163	Contig10.164	-17245	+
Contig9.1376	Contig9.1375	8563	+
Contig535.22	Contig535.21	1479	+
Contig612.70	Contig612.71	-312	+
Contig1.840	Contig1.839	4474	+
Contig92.326	Contig92.325	26384	+
Contig230.78	Contig230.79	-7150	+
Contig237.193	Contig237.194	-6844	+
Contig172.101	Contig172.102	-2279	+
Contig48.830	Contig48.831	-27621	+
Contig51.424	Contig51.425	-6703	+
Contig10.24	Contig10.25	-28429	+
Contig95.34	Contig95.35	-5213	+
Contig0.1018	Contig0.1017	6847	+
Contig367.56	Contig367.55	87981	+
Contig27.634	Contig27.635	-63675	+
Contig428.86	Contig428.87	-18535	+
Contig224.21	Contig224.22	-9745	+
Contig269.101	Contig269.100	944	+
Contig145.146	Contig145.145	54745	+
Contig7.770	Contig7.769	1529	+
Contig167.154	Contig167.153	64283	+
Contig209.21	Contig209.22	-28271	+
Contig63.491	Contig63.490	2246	+
Contig96.238	Contig96.239	-40200	+
Contig526.34	Contig526.33	30198	+
Contig135.374	Contig135.373	696	+
Contig93.337	Contig93.338	-15640	+
Contig42.253	Contig42.254	-4314	+
Contig127.105	Contig127.104	85376	+
Contig121.399	Contig121.400	-11995	+
Contig126.90	Contig126.89	3664	+
Contig84.219	Contig84.220	-6465	+
Contig157.50	Contig157.48	104351	+
Contig43.92	Contig43.91	68747	+
Contig107.397	Contig107.396	5390	+
Contig391.207	Contig391.208	-10028	+
Contig0.2089	Contig0.2088	33016	+
Contig137.141	Contig137.142	-32973	+
Contig67.315	Contig67.316	-31318	+
Contig35.253	Contig35.251	1312	+
Contig56.256	Contig56.257	-39978	+
Contig51.92	Contig51.93	-9049	+
Contig578.53	Contig578.52	11919	+
Contig132.157	Contig132.156	30616	+
Contig264.43	Contig264.44	-8884	+
Contig105.241	Contig105.242	-15443	+
Contig10.1178	Contig10.1179	-17626	+
Contig8.872	Contig8.871	28302	+
Contig260.67	Contig260.66	7283	+
Contig75.188	Contig75.187	3095	+
Contig67.309	Contig67.310	-2101	+
Contig168.218	Contig168.219	-15980	+
Contig202.474	Contig202.475	-47778	+
Contig246.46	Contig246.47	-4638	+
Contig24.52	Contig24.53	-4968	+
Contig307.230	Contig307.229	1971	+
Contig55.256	Contig55.255	3537	+
Contig55.99	Contig55.98	31444	+
Contig677.28	Contig677.29	-13473	+
Contig49.518	Contig49.519	-9085	+
Contig293.3	Contig293.2	3307	+
Contig33.73	Contig33.74	-46861	+
Contig75.449	Contig75.448	46263	+
Contig10.693	Contig10.694	-33354	+
Contig59.467	Contig59.468	-15060	+
Contig268.6	Contig268.5	6070	+
Contig32.228	Contig32.229	-18597	+
Contig182.148	Contig182.149	-2389	+
Contig34.115	Contig34.114	354	+
Contig120.29	Contig120.30	-4436	+
Contig238.76	Contig238.75	3785	+
Contig12.1059	Contig12.1058	12044	+
Contig329.106	Contig329.105	3176	+
Contig7.1558	Contig7.1557	1992	+
Contig79.475	Contig79.474	9959	+
Contig136.242	Contig136.243	-5778	+
Contig27.113	Contig27.114	-13958	+
Contig2.738	Contig2.737	15937	+
Contig5.51	Contig5.53	-11863	+
Contig417.24	Contig417.23	1245	+
Contig201.113	Contig201.114	-3321	+
Contig16.1096	Contig16.1097	-25887	+
Contig11.408	Contig11.407	86012	+
Contig74.76	Contig74.75	18701	+
Contig35.511	Contig35.510	58731	+
Contig26.950	Contig26.951	-11802	+
Contig103.280	Contig103.281	-303	+
Contig15.776	Contig15.777	-11976	+
Contig192.367	Contig192.368	-56329	+
Contig94.317	Contig94.318	-1222	+
Contig32.277	Contig32.278	-21445	+
Contig51.229	Contig51.230	-1031	+
Contig319.144	Contig319.145	-1845	+
Contig836.29	Contig836.28	6974	+
Contig12.547	Contig12.546	6129	+
Contig105.441	Contig105.442	-3322	+
Contig78.236	Contig78.237	-924	+
Contig96.12	Contig96.13	-45859	+
Contig1312.7	Contig1312.8	-197	+
Contig4.1727	Contig4.1728	-3364	+
Contig31.419	Contig31.420	-8782	+
Contig431.13	Contig431.15	-5618	+
Contig77.123	Contig77.122	692	+
Contig0.1421	Contig0.1420	941	+
Contig61.472	Contig61.471	13666	+
Contig21.192	Contig21.193	-46853	+
Contig10.169	Contig10.170	-10310	+
Contig304.37	Contig304.38	-10358	+
Contig428.39	Contig428.40	-6260	+
Contig32.597	Contig32.598	-3793	+
Contig363.95	Contig363.94	2305	+
Contig230.79	Contig230.80	-12784	+
Contig104.389	Contig104.390	-117528	+
Contig155.315	Contig155.316	-3384	+
Contig35.644	Contig35.643	13167	+
Contig449.6	Contig449.5	26582	+
Contig79.240	Contig79.239	34873	+
Contig3.981	Contig3.982	-1735	+
Contig194.211	Contig194.212	-12874	+
Contig1050.3	Contig1050.2	7787	+
Contig1.11	Contig1.10	18744	+
Contig70.137	Contig70.138	-15791	+
Contig246.48	Contig246.49	-626	+
Contig12.447	Contig12.446	58189	+
Contig663.27	Contig663.28	-64521	+
Contig463.5	Contig463.4	2830	+
Contig154.44	Contig154.45	-15297	+
Contig183.169	Contig183.168	41908	+
Contig22.1119	Contig22.1120	-5043	+
Contig9.591	Contig9.590	48891	+
Contig14.1328	Contig14.1329	-88582	+
Contig20.308	Contig20.307	20266	+
Contig58.558	Contig58.557	24052	+
Contig1.1290	Contig1.1289	9928	+
Contig2.1725	Contig2.1724	10932	+
Contig360.82	Contig360.81	5396	+
Contig1178.1	Contig1178.2	-3608	+
Contig2683.1	Contig1553.1	2415	-
Contig14.871	Contig14.872	-32301	+
Contig13.671	Contig13.672	-17236	+
Contig197.155	Contig197.156	-14151	+
Contig71.147	Contig71.148	-11556	+
Contig0.259	Contig0.258	8965	+
Contig169.77	Contig169.78	-12415	+
Contig2.860	Contig2.859	47597	+
Contig29.280	Contig29.281	-40541	+
Contig9.1007	Contig9.1006	15812	+
Contig1246.2	Contig1246.1	1323	+
Contig464.60	Contig464.59	181	+
Contig33.753	Contig33.754	-21034	+
Contig94.174	Contig94.175	-4409	+
Contig65.262	Contig65.261	31378	+
Contig42.159	Contig42.160	-8881	+
Contig360.67	Contig360.66	20383	+
Contig51.390	Contig51.391	-62222	+
Contig306.6	Contig306.5	2969	+
Contig13.940	Contig13.941	-3526	+
Contig150.265	Contig150.264	10949	+
Contig201.174	Contig201.175	-9287	+
Contig33.242	Contig33.243	-19463	+
Contig214.50	Contig214.51	-22029	+
Contig16.724	Contig16.725	-12549	+
Contig14.1042	Contig14.1043	-8468	+
Contig386.26	Contig386.27	-35730	+
Contig88.58	Contig88.56	58944	+
Contig28.338	Contig28.340	-17774	+
Contig613.67	Contig613.68	-878	+
Contig167.29	Contig167.28	730	+
Contig243.60	Contig243.59	34774	+
Contig26.151	Contig26.152	-14761	+
Contig40.1059	Contig40.1058	38694	+
Contig7.1008	Contig7.1007	20136	+
Contig157.17	Contig157.16	15621	+
Contig21.301	Contig21.302	-28811	+
Contig9.1437	Contig9.1436	4320	+
Contig56.531	Contig56.532	-44720	+
Contig218.23	Contig218.22	3880	+
Contig351.31	Contig351.32	-1203	+
Contig35.894	Contig35.893	45163	+
Contig11.1195	Contig11.1194	32954	+
Contig37.582	Contig37.583	-13998	+
Contig3.167	Contig3.168	-2709	+
Contig1381.6	Contig1381.7	-2458	+
Contig19.27	Contig19.26	221	+
Contig16.955	Contig16.956	-21791	+
Contig415.31	Contig415.30	16459	+
Contig20.179	Contig20.177	49816	+
Contig55.488	Contig55.487	22269	+
Contig192.128	Contig192.129	-2951	+
Contig330.99	Contig330.100	-7176	+
Contig131.296	Contig131.295	13708	+
Contig39.53	Contig39.52	2048	+
Contig11.150	Contig11.149	1488	+
Contig176.13	Contig176.12	39461	+
Contig56.384	Contig56.385	-29216	+
Contig70.105	Contig70.106	-3918	+
Contig297.55	Contig297.54	42950	+
Contig526.32	Contig526.31	502	+
Contig158.97	Contig158.96	34199	+
Contig220.186	Contig220.187	-4855	+
Contig31.305	Contig31.306	-14166	+
Contig34.510	Contig34.509	23704	+
Contig864.2	Contig864.3	-3977	+
Contig0.398	Contig0.397	44985	+
Contig16.142	Contig16.143	-26225	+
Contig18.174	Contig18.175	-8374	+
Contig302.117	Contig302.119	-16551	+
Contig147.137	Contig147.136	6311	+
Contig21.145	Contig21.146	-5074	+
Contig64.114	Contig64.113	32346	+
Contig108.143	Contig108.142	11159	+
Contig8.1051	Contig8.1050	4300	+
Contig263.173	Contig263.174	-7395	+
Contig3.1161	Contig3.1162	-27800	+
Contig296.56	Contig296.57	-9000	+
Contig334.159	Contig334.160	-8413	+
Contig310.146	Contig310.145	12800	+
Contig228.106	Contig228.107	-1392	+
Contig73.162	Contig73.163	-10182	+
Contig271.142	Contig271.141	36397	+
Contig178.69	Contig178.68	8006	+
Contig62.635	Contig62.634	7182	+
Contig22.104	Contig22.105	-8009	+
Contig25.655	Contig25.656	-6358	+
Contig182.130	Contig182.131	-1729	+
Contig290.89	Contig290.88	11660	+
Contig0.967	Contig0.966	27618	+
Contig37.65	Contig37.66	-8455	+
Contig2.962	Contig2.961	40950	+
Contig3.156	Contig3.157	-49818	+
Contig4.258	Contig4.259	-62372	+
Contig5.57	Contig5.58	-26699	+
Contig160.223	Contig160.222	-152	+
Contig54.29	Contig54.30	-7911	+
Contig72.498	Contig72.499	-3987	+
Contig117.40	Contig117.41	-16636	+
Contig371.24	Contig371.25	-11400	+
Contig562.3	Contig562.4	-433	+
Contig78.358	Contig78.359	-33644	+
Contig105.263	Contig105.264	-16959	+
Contig233.187	Contig233.188	-23420	+
Contig56.400	Contig56.401	-6272	+
Contig52.261	Contig52.260	119332	+
Contig209.248	Contig209.249	-5983	+
Contig111.33	Contig111.34	-6385	+
Contig147.169	Contig147.168	6039	+
Contig515.15	Contig515.16	-2152	+
Contig162.45	Contig162.46	-20529	+
Contig81.405	Contig81.404	10210	+
Contig684.10	Contig684.9	11022	+
Contig22.707	Contig22.708	-3882	+
Contig17.973	Contig17.974	-894	+
Contig6.1078	Contig6.1077	12702	+
Contig109.123	Contig109.122	42065	+
Contig119.190	Contig119.191	-40734	+
Contig70.326	Contig70.327	-48568	+
Contig16.220	Contig16.221	-3222	+
Contig133.157	Contig133.156	12397	+
Contig193.132	Contig193.131	41237	+
Contig245.237	Contig245.236	2852	+
Contig74.379	Contig74.378	20559	+
Contig4366.2	Contig4682.5	9889	-
Contig100.238	Contig100.237	54334	+
Contig99.246	Contig99.247	-13385	+
Contig80.40	Contig80.41	-11743	+
Contig158.75	Contig158.74	4095	+
Contig65.306	Contig65.305	19000	+
Contig125.189	Contig125.188	15791	+
Contig19.973	Contig19.972	7006	+
Contig143.59	Contig143.60	-7563	+
Contig111.310	Contig111.311	-143	+
Contig19.601	Contig19.600	67386	+
Contig6.800	Contig6.799	29673	+
Contig75.7	Contig75.6	4464	+
Contig2540.1	Contig2540.2	-8671	+
Contig191.148	Contig191.147	8351	+
Contig495.68	Contig495.69	-3779	+
Contig27.191	Contig27.192	-6706	+
Contig205.80	Contig205.81	-12529	+
Contig119.88	Contig119.89	-984	+
Contig16.777	Contig16.778	-16239	+
Contig225.91	Contig225.92	-36124	+
Contig16.423	Contig16.424	-16710	+
Contig121.380	Contig121.381	-92910	+
Contig2.324	Contig2.323	6832	+
Contig1133.20	Contig1133.19	8975	+
Contig24.564	Contig24.565	-1941	+
Contig366.43	Contig366.44	-107	+
Contig140.8	Contig140.7	2151	+
Contig332.33	Contig332.34	-10917	+
Contig51.234	Contig51.235	-54221	+
Contig68.435	Contig68.434	7077	+
Contig1254.1	Contig1254.3	-11138	+
Contig192.204	Contig192.205	-10472	+
Contig92.395	Contig34716.1	606	-
Contig197.178	Contig197.179	-3045	+
Contig16.961	Contig16.962	-2226	+
Contig38.1037	Contig38.1036	26854	+
Contig208.296	Contig208.297	-10193	+
Contig70.492	Contig70.493	-14228	+
Contig3.808	Contig3.809	-698	+
Contig14.946	Contig14.947	-29768	+
Contig4.447	Contig4.448	-72470	+
Contig65.190	Contig65.189	2184	+
Contig47.298	Contig47.299	-69636	+
Contig12.1357	Contig12.1356	66017	+
Contig323.27	Contig323.28	-8010	+
Contig214.42	Contig214.43	-3755	+
Contig15.103	Contig15.104	-4923	+
Contig16.785	Contig16.786	-5058	+
Contig249.46	Contig249.45	13776	+
Contig120.280	Contig120.281	-1112	+
Contig167.145	Contig167.144	5466	+
Contig77.79	Contig77.78	52281	+
Contig10.979	Contig10.980	-3988	+
Contig117.244	Contig117.245	-108613	+
Contig0.1965	Contig0.1964	2634	+
Contig24.186	Contig24.187	-2165	+
Contig247.129	Contig247.128	340	+
Contig6.1137	Contig6.1136	6653	+
Contig1.1337	Contig1.1336	46543	+
Contig20.204	Contig20.203	23623	+
Contig103.293	Contig103.294	-26169	+
Contig852.32	Contig852.31	9339	+
Contig1157.27	Contig1323.23	7171	-
Contig74.395	Contig74.394	27151	+
Contig37.560	Contig37.561	-20472	+
Contig2.902	Contig2.901	49489	+
Contig319.23	Contig319.24	-1789	+
Contig15.661	Contig15.662	-11401	+
Contig398.36	Contig398.37	-14919	+
Contig18.917	Contig18.918	-4275	+
Contig2.1462	Contig2.1461	6125	+
Contig28.907	Contig28.908	-8426	+
Contig90.273	Contig90.272	4472	+
Contig97.408	Contig97.407	7858	+
Contig41.88	Contig41.89	-38276	+
Contig27.232	Contig27.234	-20473	+
Contig16.657	Contig16.658	-111853	+
Contig208.41	Contig208.42	-1413	+
Contig58.409	Contig58.408	25726	+
Contig6.1418	Contig6.1417	28670	+
Contig154.266	Contig154.267	-1736	+
Contig25.162	Contig25.163	-21927	+
Contig45.21	Contig45.19	3188	+
Contig30.44	Contig30.45	-5615	+
Contig63.843	Contig63.842	10423	+
Contig92.152	Contig92.151	8647	+
Contig677.51	Contig677.52	-6822	+
Contig407.35	Contig407.36	-3845	+
Contig95.136	Contig95.137	-17559	+
Contig88.260	Contig88.259	11431	+
Contig6.909	Contig6.908	48346	+
Contig289.110	Contig289.109	6169	+
Contig200.118	Contig200.119	-77937	+
Contig35.864	Contig35.863	14535	+
Contig41.271	Contig41.272	-32465	+
Contig26.962	Contig26.963	-27111	+
Contig170.290	Contig170.291	-2363	+
Contig158.85	Contig158.84	15846	+
Contig26.994	Contig26.995	-4134	+
Contig55.599	Contig55.598	29079	+
Contig83.496	Contig83.497	-8194	+
Contig132.183	Contig132.182	1924	+
Contig66.166	Contig66.165	8906	+
Contig0.1461	Contig0.1460	84190	+
Contig59.12	Contig59.13	-14803	+
Contig376.69	Contig376.70	-4200	+
Contig291.62	Contig291.63	-4079	+
Contig377.30	Contig377.31	-18599	+
Contig1.1551	Contig1.1550	346	+
Contig150.268	Contig150.267	22239	+
Contig55.570	Contig55.569	84601	+
Contig11.358	Contig11.357	6310	+
Contig224.85	Contig224.86	-22705	+
Contig330.53	Contig330.54	-14667	+
Contig278.10	Contig278.11	-17658	+
Contig17.618	Contig17.619	-17144	+
Contig150.243	Contig150.242	21342	+
Contig3.1349	Contig3.1350	-42458	+
Contig106.326	Contig106.325	12403	+
Contig276.18	Contig276.19	-848	+
Contig16.407	Contig16.408	-8400	+
Contig5.1182	Contig5.1183	-19747	+
Contig47.608	Contig47.609	-51722	+
Contig159.17	Contig159.18	-18567	+
Contig64.467	Contig64.466	10957	+
Contig380.106	Contig380.105	94	+
Contig40.733	Contig40.732	19086	+
Contig134.270	Contig134.271	-35364	+
Contig58.602	Contig58.601	78963	+
Contig98.329	Contig98.330	-547	+
Contig106.107	Contig106.106	74235	+
Contig95.333	Contig95.334	-9583	+
Contig36.500	Contig36.499	21289	+
Contig60.295	Contig60.296	-14232	+
Contig380.128	Contig380.127	10038	+
Contig2.895	Contig2.894	4124	+
Contig1.1186	Contig1.1185	1829	+
Contig239.129	Contig239.128	22029	+
Contig2.1551	Contig2.1550	39276	+
Contig26.854	Contig26.855	-17839	+
Contig0.992	Contig0.991	339	+
Contig43.187	Contig43.186	56560	+
Contig201.90	Contig201.91	-14518	+
Contig21.198	Contig21.199	-35617	+
Contig203.163	Contig203.164	-4884	+
Contig79.490	Contig79.489	114164	+
Contig209.162	Contig209.163	-575	+
Contig1.144	Contig1.143	17018	+
Contig31.451	Contig31.452	-15159	+
Contig56.52	Contig56.53	-6349	+
Contig71.413	Contig71.414	-5171	+
Contig49.156	Contig49.157	-5610	+
Contig106.254	Contig106.252	25995	+
Contig328.58	Contig328.59	-26525	+
Contig21.438	Contig21.439	-55812	+
Contig358.9	Contig358.10	-16573	+
Contig74.145	Contig74.144	4755	+
Contig169.58	Contig169.59	-12846	+
Contig34.313	Contig34.312	5138	+
Contig19.441	Contig19.440	8503	+
Contig52.280	Contig52.279	4069	+
Contig157.97	Contig157.96	3806	+
Contig320.55	Contig320.56	-260	+
Contig154.273	Contig154.274	-5801	+
Contig27.307	Contig27.308	-53595	+
Contig4.107	Contig4.108	-14151	+
Contig21.259	Contig21.260	-1862	+
Contig124.173	Contig124.172	3604	+
Contig35.829	Contig35.828	65010	+
Contig2.157	Contig2.156	7805	+
Contig3.1737	Contig3.1739	-48994	+
Contig184.301	Contig184.300	17966	+
Contig339.222	Contig339.221	2654	+
Contig136.250	Contig136.251	-10780	+
Contig203.62	Contig203.63	-88388	+
Contig4.1437	Contig4.1438	-41059	+
Contig266.41	Contig266.40	33175	+
Contig33.483	Contig33.484	-24653	+
Contig539.104	Contig539.105	-9566	+
Contig223.113	Contig223.112	25661	+
Contig142.309	Contig142.310	-27090	+
Contig15.337	Contig15.339	-7608	+
Contig469.53	Contig469.52	9275	+
Contig362.69	Contig362.68	51861	+
Contig6.167	Contig6.166	11572	+
Contig196.157	Contig196.158	-459	+
Contig22.822	Contig22.823	-9456	+
Contig75.256	Contig75.255	16573	+
Contig421.31	Contig421.30	6075	+
Contig87.235	Contig87.236	-48828	+
Contig309.34	Contig309.35	-1483	+
Contig105.219	Contig105.220	-53971	+
Contig481.5	Contig481.6	-9987	+
Contig67.440	Contig67.441	-27379	+
Contig16.697	Contig16.698	-3119	+
Contig4.1731	Contig4.1732	-18500	+
Contig49.355	Contig49.356	-35589	+
Contig149.102	Contig149.101	24541	+
Contig27.185	Contig27.186	-37475	+
Contig905.2	Contig905.3	-17561	+
Contig0.850	Contig0.849	11469	+
Contig27.322	Contig27.323	-25509	+
Contig194.13	Contig194.14	-11465	+
Contig113.283	Contig113.284	-16796	+
Contig26.125	Contig26.126	-11251	+
Contig45.715	Contig45.714	1780	+
Contig197.212	Contig197.213	-16242	+
Contig77.83	Contig77.81	2398	+
Contig39.296	Contig39.295	13237	+
Contig0.883	Contig0.882	45672	+
Contig278.80	Contig278.81	-970	+
[truncated: 11,159 more rows]
