# Supplementary material for: Detection and correction of false segmental duplications caused by genome mis-assembly
Source: Genome Biol. 2010 Mar 10;11(3):R28. doi: 10.1186/gb-2010-11-3-r28 (PMC2864568; doi:10.1186/gb-2010-11-3-r28)
Supplement: Additional file 1 — Descriptions of contigs involved in mis-assembled DCCs and DOCs, annotations on false duplications, and polymorphisms discovered. [file gb-2010-11-3-r28-S1.gz › supp/chimp.md]

Contig132.232	9598	4	34868388	34868452	+	NW_001234058.1	5710661	5710725	+	XP_001136760.1	GeneID:736732	CDS	Pan_troglodytes-2.1	XM_001136760.1	-
Contig186.277	9598	10	42886982	42887146	+	NW_001220664.1	446382	446546	+	XP_521452.2	GeneID:466050	CDS	Pan_troglodytes-2.1	XM_521452.2	-
Contig88.77	9598	13	31982908	31982990	+	NW_001224003.1	1410428	1410510	+	XR_023403.1	GeneID:452524	UTR	Pan_troglodytes-2.1	XR_023403.1	-
Contig223.53	9598	16	23750262	23750343	-	NW_001225950.1	751734	751815	-	XP_001162100.1	GeneID:744307	CDS	Pan_troglodytes-2.1	XM_001162100.1	-
Contig223.53	9598	16	23750262	23750343	-	NW_001225950.1	751734	751815	-	XP_001162172.1	GeneID:744307	CDS	Pan_troglodytes-2.1	XM_001162172.1	-
Contig223.53	9598	16	23750262	23750343	-	NW_001225950.1	751734	751815	-	XP_001162130.1	GeneID:744307	CDS	Pan_troglodytes-2.1	XM_001162130.1	-
Contig62.741	9598	16	85624346	85624413	-	NW_001226062.1	11279206	11279273	-	XP_529799.2	GeneID:454290	CDS	Pan_troglodytes-2.1	XM_529799.2	-
Contig314.14	9598	4	3631670	3631758	+	NW_001234036.1	1797084	1797172	+	XP_001174613.1	GeneID:750536	CDS	Pan_troglodytes-2.1	XM_001174613.1	-
Contig69.516	9598	20	43181098	43181184	+	NW_001230500.1	7634975	7635061	+	XP_001157036.1	GeneID:458287	CDS	Pan_troglodytes-2.1	XM_001157036.1	-
Contig87.22	9598	13	26229424	26229501	+	NW_001224001.1	8182094	8182171	+	XM_001157073.1	GeneID:452502	UTR	Pan_troglodytes-2.1	XM_001157073.1	-
Contig286.129	9598	20	34539052	34539125	+	NW_001230498.1	1080249	1080322	+	XM_514630.2	GeneID:458229	UTR	Pan_troglodytes-2.1	XM_514630.2	-
Contig286.129	9598	20	34539052	34539125	+	NW_001230498.1	1080249	1080322	+	XM_001141069.1	GeneID:458229	UTR	Pan_troglodytes-2.1	XM_001141069.1	-
Contig286.129	9598	20	34539052	34539125	+	NW_001230498.1	1080249	1080322	+	XM_001141228.1	GeneID:458229	UTR	Pan_troglodytes-2.1	XM_001141228.1	-
Contig286.129	9598	20	34539052	34539125	+	NW_001230498.1	1080249	1080322	+	XM_001140981.1	GeneID:458229	UTR	Pan_troglodytes-2.1	XM_001140981.1	-
Contig286.129	9598	20	34539052	34539125	+	NW_001230498.1	1080249	1080322	+	XM_001140897.1	GeneID:458229	UTR	Pan_troglodytes-2.1	XM_001140897.1	-
Contig286.129	9598	20	34539052	34539125	+	NW_001230498.1	1080249	1080322	+	XM_001140826.1	GeneID:458229	UTR	Pan_troglodytes-2.1	XM_001140826.1	-
Contig1035.1	9598	10	134989947	134990129	+	NW_001220758.1	37336	37518	+	XP_001159735.1	GeneID:748105	CDS	Pan_troglodytes-2.1	XM_001159735.1	-
Contig79.17	9598	20	46434709	46434860	+	NW_001230501.1	163870	164021	+	XP_001165517.1	GeneID:743923	CDS	Pan_troglodytes-2.1	XM_001165517.1	-
Contig79.17	9598	20	46434709	46434860	+	NW_001230501.1	163870	164021	+	XP_001165584.1	GeneID:743923	CDS	Pan_troglodytes-2.1	XM_001165584.1	-
Contig17.970	9598	12	71107352	71107465	-	NW_001223163.1	2853006	2853119	-	XP_509221.2	GeneID:452076	CDS	Pan_troglodytes-2.1	XM_509221.2	-
Contig1484.2	9598	17	37690885	37691031	-	NW_001226967.1	2082	2228	-	XP_001156867.1	GeneID:743106	CDS	Pan_troglodytes-2.1	XM_001156867.1	-
Contig1484.2	9598	17	37690885	37691031	-	NW_001226967.1	2082	2228	-	XP_001156415.1	GeneID:743106	CDS	Pan_troglodytes-2.1	XM_001156415.1	-
Contig1484.2	9598	17	37690885	37691031	-	NW_001226967.1	2082	2228	-	XP_001156930.1	GeneID:743106	CDS	Pan_troglodytes-2.1	XM_001156930.1	-
Contig1484.2	9598	17	37690885	37691031	-	NW_001226967.1	2082	2228	-	XP_001156813.1	GeneID:743106	CDS	Pan_troglodytes-2.1	XM_001156813.1	-
Contig1484.2	9598	17	37690885	37691031	-	NW_001226967.1	2082	2228	-	XP_001156690.1	GeneID:743106	CDS	Pan_troglodytes-2.1	XM_001156690.1	-
Contig1484.2	9598	17	37692388	37692550	-	NW_001226967.1	3585	3747	-	XP_001156930.1	GeneID:743106	CDS	Pan_troglodytes-2.1	XM_001156930.1	-
Contig1484.2	9598	17	37692388	37692550	-	NW_001226967.1	3585	3747	-	XP_001156867.1	GeneID:743106	CDS	Pan_troglodytes-2.1	XM_001156867.1	-
Contig1484.2	9598	17	37692702	37692790	-	NW_001226967.1	3899	3987	-	XP_001156867.1	GeneID:743106	CDS	Pan_troglodytes-2.1	XM_001156867.1	-
Contig1484.2	9598	17	37692702	37692790	-	NW_001226967.1	3899	3987	-	XP_001156930.1	GeneID:743106	CDS	Pan_troglodytes-2.1	XM_001156930.1	-
Contig1484.2	9598	17	37693258	37693302	-	NW_001226967.1	4455	4499	-	XP_001156930.1	GeneID:743106	CDS	Pan_troglodytes-2.1	XM_001156930.1	-
Contig1484.2	9598	17	37693258	37693299	-	NW_001226967.1	4455	4496	-	XP_001156867.1	GeneID:743106	CDS	Pan_troglodytes-2.1	XM_001156867.1	-
Contig1484.2	9598	17	37693924	37693974	-	NW_001226967.1	5121	5171	-	XP_001156867.1	GeneID:743106	CDS	Pan_troglodytes-2.1	XM_001156867.1	-
Contig1484.2	9598	17	37693924	37693974	-	NW_001226967.1	5121	5171	-	XP_001156930.1	GeneID:743106	CDS	Pan_troglodytes-2.1	XM_001156930.1	-
Contig1484.2	9598	17	37694479	37694514	-	NW_001226967.1	5676	5711	-	XP_001156930.1	GeneID:743106	CDS	Pan_troglodytes-2.1	XM_001156930.1	-
Contig1484.2	9598	17	37694479	37694514	-	NW_001226967.1	5676	5711	-	XP_001156867.1	GeneID:743106	CDS	Pan_troglodytes-2.1	XM_001156867.1	-
Contig1484.2	9598	17	37696210	37696305	-	NW_001226967.1	7407	7502	-	XP_001156867.1	GeneID:743106	CDS	Pan_troglodytes-2.1	XM_001156867.1	-
Contig1484.2	9598	17	37696210	37696305	-	NW_001226967.1	7407	7502	-	XP_001156930.1	GeneID:743106	CDS	Pan_troglodytes-2.1	XM_001156930.1	-
Contig338.85	9598	5	181234329	181234412	-	NW_001235436.1	787881	787964	-	XR_023232.1	GeneID:471812	UTR	Pan_troglodytes-2.1	XR_023232.1	-
Contig338.85	9598	5	181234650	181234809	-	NW_001235436.1	788202	788361	-	XR_023232.1	GeneID:471812	UTR	Pan_troglodytes-2.1	XR_023232.1	-
Contig2958.1	9598	18	31667	31833	-	NW_001227597.1	436	602	-	XM_001173489.1	GeneID:750209	UTR	Pan_troglodytes-2.1	XM_001173489.1	-
Contig2958.1	9598	18	31834	32914	-	NW_001227597.1	603	1683	-	XP_001173489.1	GeneID:750209	CDS	Pan_troglodytes-2.1	XM_001173489.1	-
Contig263.227	9598	19	15810650	15810977	+	NW_001228200.1	711624	711951	+	XP_001159397.1	GeneID:748036	CDS	Pan_troglodytes-2.1	XM_001159397.1	-
Contig263.227	9598	19	15810954	15811027	-	NW_001228200.1	711928	712001	-	XM_001159452.1	GeneID:748051	UTR	Pan_troglodytes-2.1	XM_001159452.1	-
Contig263.227	9598	19	15811028	15811336	-	NW_001228200.1	712002	712310	-	XP_001159452.1	GeneID:748051	CDS	Pan_troglodytes-2.1	XM_001159452.1	-
Contig263.227	9598	19	15811423	15811455	-	NW_001228200.1	712397	712429	-	XP_001159452.1	GeneID:748051	CDS	Pan_troglodytes-2.1	XM_001159452.1	-
Contig107.547	9598	14	102691826	102692004	-	NW_001224615.1	7000127	7000305	-	XP_001162569.1	GeneID:453176	CDS	Pan_troglodytes-2.1	XM_001162569.1	-
Contig107.547	9598	14	102691826	102692001	-	NW_001224615.1	7000127	7000302	-	XP_001162699.1	GeneID:453176	CDS	Pan_troglodytes-2.1	XM_001162699.1	-
Contig107.547	9598	14	102691826	102692001	-	NW_001224615.1	7000127	7000302	-	XP_001162741.1	GeneID:453176	CDS	Pan_troglodytes-2.1	XM_001162741.1	-
Contig107.547	9598	14	102691826	102691869	-	NW_001224615.1	7000127	7000170	-	XP_001162396.1	GeneID:453176	CDS	Pan_troglodytes-2.1	XM_001162396.1	-
Contig107.547	9598	14	102691826	102691869	-	NW_001224615.1	7000127	7000170	-	XP_001162278.1	GeneID:453176	CDS	Pan_troglodytes-2.1	XM_001162278.1	-
Contig107.547	9598	14	102691870	102692001	-	NW_001224615.1	7000171	7000302	-	XM_001162278.1	GeneID:453176	UTR	Pan_troglodytes-2.1	XM_001162278.1	-
Contig107.547	9598	14	102691870	102692001	-	NW_001224615.1	7000171	7000302	-	XM_001162396.1	GeneID:453176	UTR	Pan_troglodytes-2.1	XM_001162396.1	-
Contig97.218	9598	15	86610316	86610339	-	NW_001225258.1	3675728	3675751	-	XM_001165450.1	GeneID:453630	UTR	Pan_troglodytes-2.1	XM_001165450.1	-
Contig139.683	9598	17	10520449	10520502	+	NW_001226908.1	6024850	6024903	+	XR_022463.1	GeneID:749308	UTR	Pan_troglodytes-2.1	XR_022463.1	-
Contig218.261	9598	16	58167474	58168111	+	NW_001226039.1	2947209	2947846	+	LOC739341	GeneID:739341	GENE	Pan_troglodytes-2.1	-	mRNA;identical;N
Contig218.261	9598	16	58167474	58168111	+	NW_001226039.1	2947209	2947846	+	XM_001154372.1	GeneID:739341	RNA	Pan_troglodytes-2.1	XM_001154372.1	mRNA;identical;N
Contig218.261	9598	16	58167474	58167524	+	NW_001226039.1	2947209	2947259	+	XM_001154372.1	GeneID:739341	UTR	Pan_troglodytes-2.1	XM_001154372.1	-
Contig218.261	9598	16	58167525	58168007	+	NW_001226039.1	2947260	2947742	+	XP_001154372.1	GeneID:739341	CDS	Pan_troglodytes-2.1	XM_001154372.1	-
Contig218.261	9598	16	58168008	58168111	+	NW_001226039.1	2947743	2947846	+	XM_001154372.1	GeneID:739341	UTR	Pan_troglodytes-2.1	XM_001154372.1	-
Contig419.24	9598	8	119914719	119914799	+	NW_001240364.1	456157	456237	+	XP_001144500.1	GeneID:464361	CDS	Pan_troglodytes-2.1	XM_001144500.1	-
Contig249.83	9598	19	9767325	9767349	-	NW_001228193.1	546558	546582	-	XP_512350.2	GeneID:455682	CDS	Pan_troglodytes-2.1	XM_512350.2	-
Contig250.236	9598	22	37577619	37577637	-	NW_001230981.1	1868945	1868963	-	XP_001148619.1	GeneID:744154	CDS	Pan_troglodytes-2.1	XM_001148619.1	-
Contig250.236	9598	22	37577638	37577741	-	NW_001230981.1	1868964	1869067	-	XM_001148619.1	GeneID:744154	UTR	Pan_troglodytes-2.1	XM_001148619.1	-
Contig239.39	9598	14	93033233	93033403	+	NW_001224608.1	434198	434368	+	XP_001148857.1	GeneID:453119	CDS	Pan_troglodytes-2.1	XM_001148857.1	-
Contig341.90	9598	1	31977909	31978001	+	NW_001230371.1	802522	802614	+	XP_524645.2	GeneID:469260	CDS	Pan_troglodytes-2.1	XM_524645.2	-
Contig197.77	9598	8	132936837	132936957	-	NW_001240369.1	2398233	2398353	-	XP_001140027.1	GeneID:464411	CDS	Pan_troglodytes-2.1	XM_001140027.1	-
Contig197.77	9598	8	132936837	132936957	-	NW_001240369.1	2398233	2398353	-	XP_001140531.1	GeneID:464411	CDS	Pan_troglodytes-2.1	XM_001140531.1	-
Contig197.77	9598	8	132936837	132936957	-	NW_001240369.1	2398233	2398353	-	XP_001140617.1	GeneID:464411	CDS	Pan_troglodytes-2.1	XM_001140617.1	-
Contig197.77	9598	8	132936837	132936957	-	NW_001240369.1	2398233	2398353	-	XP_001140704.1	GeneID:464411	CDS	Pan_troglodytes-2.1	XM_001140704.1	-
Contig41.277	9598	5	59995366	59995383	-	NW_001235395.1	8767461	8767478	-	XP_526923.2	GeneID:471545	CDS	Pan_troglodytes-2.1	XM_526923.2	-
Contig5.52	9598	7	38356383	38356527	+	NW_001237933.1	31471197	31471341	+	XP_527723.2	GeneID:472348	CDS	Pan_troglodytes-2.1	XM_527723.2	-
Contig460.7	9598	5	80810016	80810096	-	NW_001235400.1	76561	76641	-	XP_517812.2	GeneID:461927	CDS	Pan_troglodytes-2.1	XM_517812.2	-
Contig460.7	9598	5	80810056	80810793	+	NW_001235400.1	76601	77338	+	RAD1	GeneID:740886	GENE	Pan_troglodytes-2.1	-	mRNA;identical;N
Contig460.7	9598	5	80810056	80810793	+	NW_001235400.1	76601	77338	+	XM_001151040.1	GeneID:740886	RNA	Pan_troglodytes-2.1	XM_001151040.1	mRNA;identical;N
Contig460.7	9598	5	80810056	80810123	+	NW_001235400.1	76601	76668	+	XM_001151040.1	GeneID:740886	UTR	Pan_troglodytes-2.1	XM_001151040.1	-
Contig460.7	9598	5	80810124	80810333	+	NW_001235400.1	76669	76878	+	XP_001151040.1	GeneID:740886	CDS	Pan_troglodytes-2.1	XM_001151040.1	-
Contig460.7	9598	5	80810334	80810793	+	NW_001235400.1	76879	77338	+	XM_001151040.1	GeneID:740886	UTR	Pan_troglodytes-2.1	XM_001151040.1	-
Contig202.531	9598	19	49097082	49097162	-	NW_001228236.1	45149	45229	-	XM_001156871.1	GeneID:456094	UTR	Pan_troglodytes-2.1	XM_001156871.1	-
Contig202.531	9598	19	49097163	49097276	-	NW_001228236.1	45230	45343	-	XP_001156871.1	GeneID:456094	CDS	Pan_troglodytes-2.1	XM_001156871.1	-
Contig1201.1	9598	9	42773625	42773654	+	NW_001240469.1	7880	7909	+	XR_025391.1	GeneID:465109	UTR	Pan_troglodytes-2.1	XR_025391.1	-
Contig141.253	9598	1	137474368	137474387	-	NW_001229602.1	2557825	2557844	-	XP_001148346.1	GeneID:743994	CDS	Pan_troglodytes-2.1	XM_001148346.1	-
Contig676.1	9598	X	115365304	115365815	-	NW_001252060.1	103	614	-	XP_001147797.1	GeneID:743721	CDS	Pan_troglodytes-2.1	XM_001147797.1	-
Contig676.1	9598	X	115365304	115365815	-	NW_001252060.1	103	614	-	LOC743721	GeneID:743721	GENE	Pan_troglodytes-2.1	-	protein;identical;N
Contig676.1	9598	X	115365304	115365815	-	NW_001252060.1	103	614	-	XM_001147797.1	GeneID:743721	RNA	Pan_troglodytes-2.1	XM_001147797.1	protein;identical;N
Contig146.73	9598	8	16505353	16505854	-	NW_001240333.1	3941267	3941768	-	XP_001144445.1	GeneID:741727	CDS	Pan_troglodytes-2.1	XM_001144445.1	-
Contig146.73	9598	8	16507106	16507450	-	NW_001240333.1	3943020	3943364	-	XP_001144445.1	GeneID:741727	CDS	Pan_troglodytes-2.1	XM_001144445.1	-
Contig439.85	9598	9	130010363	130010412	+	NW_001240650.1	731615	731664	+	XP_001164765.1	GeneID:742811	CDS	Pan_troglodytes-2.1	XM_001164765.1	-
Contig171.151	9598	1	87908229	87908671	+	NW_001228844.1	3009901	3010343	+	XP_001142936.1	GeneID:736939	CDS	Pan_troglodytes-2.1	XM_001142936.1	-
Contig1534.7	9598	16	30646447	30647348	-	NW_001225984.1	37917	38818	-	LOC740540	GeneID:740540	GENE	Pan_troglodytes-2.1	-	mRNA;identical;N
Contig1534.7	9598	16	30646447	30647348	-	NW_001225984.1	37917	38818	-	XM_001142608.1	GeneID:740540	RNA	Pan_troglodytes-2.1	XM_001142608.1	mRNA;identical;N
Contig1534.7	9598	16	30646447	30647012	-	NW_001225984.1	37917	38482	-	XM_001142608.1	GeneID:740540	UTR	Pan_troglodytes-2.1	XM_001142608.1	-
Contig1534.7	9598	16	30647013	30647085	-	NW_001225984.1	38483	38555	-	XP_001142608.1	GeneID:740540	CDS	Pan_troglodytes-2.1	XM_001142608.1	-
Contig1534.7	9598	16	30647194	30647348	-	NW_001225984.1	38664	38818	-	XP_001142608.1	GeneID:740540	CDS	Pan_troglodytes-2.1	XM_001142608.1	-
Contig491.110	9598	5	271880	271928	+	NW_001235368.1	45502	45550	+	XP_526816.2	GeneID:471435	CDS	Pan_troglodytes-2.1	XM_526816.2	-
Contig3.1159	9598	8	61252775	61252825	-	NW_001240345.1	13405727	13405777	-	XP_001159345.1	GeneID:464204	CDS	Pan_troglodytes-2.1	XM_001159345.1	-
Contig87.142	9598	13	24121706	24121768	+	NW_001224001.1	6074376	6074438	+	XP_509584.2	GeneID:452488	CDS	Pan_troglodytes-2.1	XM_509584.2	-
Contig95.249	9598	17	64069388	64069431	-	NW_001227001.1	4739368	4739411	-	XP_001162322.1	GeneID:740169	CDS	Pan_troglodytes-2.1	XM_001162322.1	-
Contig226.194	9598	16	14987457	14987531	-	NW_001225844.1	2674595	2674669	-	XP_510832.2	GeneID:453936	CDS	Pan_troglodytes-2.1	XM_510832.2	-
Contig106.149	9598	7	135431429	135431439	+	NW_001238095.1	3324639	3324649	+	XP_001142837.1	GeneID:472523	CDS	Pan_troglodytes-2.1	XM_001142837.1	-
Contig326.74	9598	5	183018895	183019256	+	NW_001235443.1	896980	897341	+	XM_518159.2	GeneID:462338	UTR	Pan_troglodytes-2.1	XM_518159.2	-
Contig326.74	9598	5	183018895	183019256	+	NW_001235443.1	896980	897341	+	XM_001155177.1	GeneID:462338	UTR	Pan_troglodytes-2.1	XM_001155177.1	-
Contig12.133	9598	6	71295873	71295983	+	NW_001236562.1	2756190	2756300	+	XP_001137858.1	GeneID:472050	CDS	Pan_troglodytes-2.1	XM_001137858.1	-
Contig12.133	9598	6	71295873	71295983	+	NW_001236562.1	2756190	2756300	+	XP_001137690.1	GeneID:472050	CDS	Pan_troglodytes-2.1	XM_001137690.1	-
Contig12.133	9598	6	71295873	71295983	+	NW_001236562.1	2756190	2756300	+	XP_001137773.1	GeneID:472050	CDS	Pan_troglodytes-2.1	XM_001137773.1	-
Contig12.133	9598	6	71295873	71295983	+	NW_001236562.1	2756190	2756300	+	XP_001138203.1	GeneID:472050	CDS	Pan_troglodytes-2.1	XM_001138203.1	-
Contig12.133	9598	6	71295873	71295983	+	NW_001236562.1	2756190	2756300	+	XP_527429.2	GeneID:472050	CDS	Pan_troglodytes-2.1	XM_527429.2	-
Contig12.133	9598	6	71295873	71295983	+	NW_001236562.1	2756190	2756300	+	XP_001137951.1	GeneID:472050	CDS	Pan_troglodytes-2.1	XM_001137951.1	-
Contig12.133	9598	6	71295873	71295983	+	NW_001236562.1	2756190	2756300	+	XP_001138358.1	GeneID:472050	CDS	Pan_troglodytes-2.1	XM_001138358.1	-
Contig178.290	9598	1	44138274	44138464	+	NW_001230449.1	3727215	3727405	+	XP_513379.2	GeneID:456824	CDS	Pan_troglodytes-2.1	XM_513379.2	-
Contig178.290	9598	1	44138803	44138952	+	NW_001230449.1	3727744	3727893	+	XP_513379.2	GeneID:456824	CDS	Pan_troglodytes-2.1	XM_513379.2	-
Contig29.782	9598	3	52888563	52888655	+	NW_001232823.1	2977922	2978014	+	XP_001169781.1	GeneID:745605	CDS	Pan_troglodytes-2.1	XM_001169781.1	-
Contig1450.4	9598	16	15262366	15262506	+	NW_001225854.1	12884	13024	+	XP_001143674.1	GeneID:741220	CDS	Pan_troglodytes-2.1	XM_001143674.1	-
Contig213.290	9598	1	8477523	8478662	-	NW_001229828.1	2622088	2623227	-	LOC746280	GeneID:746280	GENE	Pan_troglodytes-2.1	-	mRNA;identical;N
Contig213.290	9598	1	8477523	8478662	-	NW_001229828.1	2622088	2623227	-	XM_001159559.1	GeneID:746280	RNA	Pan_troglodytes-2.1	XM_001159559.1	mRNA;identical;N
Contig213.290	9598	1	8477523	8477879	-	NW_001229828.1	2622088	2622444	-	XM_001159559.1	GeneID:746280	UTR	Pan_troglodytes-2.1	XM_001159559.1	-
Contig213.290	9598	1	8477880	8478242	-	NW_001229828.1	2622445	2622807	-	XP_001159559.1	GeneID:746280	CDS	Pan_troglodytes-2.1	XM_001159559.1	-
Contig213.290	9598	1	8478243	8478662	-	NW_001229828.1	2622808	2623227	-	XM_001159559.1	GeneID:746280	UTR	Pan_troglodytes-2.1	XM_001159559.1	-
Contig107.334	9598	14	100640775	100641237	+	NW_001224615.1	4949076	4949538	+	XP_510162.2	GeneID:453159	CDS	Pan_troglodytes-2.1	XM_510162.2	-
Contig100.198	9598	6	156089123	156089693	-	NW_001236565.1	3431091	3431661	-	XM_001141820.1	GeneID:463085	RNA	Pan_troglodytes-2.1	XM_001141820.1	mRNA;identical;N
Contig100.198	9598	6	156089123	156089200	-	NW_001236565.1	3431091	3431168	-	XM_518819.2	GeneID:463085	UTR	Pan_troglodytes-2.1	XM_518819.2	-
Contig100.198	9598	6	156089123	156089200	-	NW_001236565.1	3431091	3431168	-	XM_001141820.1	GeneID:463085	UTR	Pan_troglodytes-2.1	XM_001141820.1	-
Contig100.198	9598	6	156089201	156089647	-	NW_001236565.1	3431169	3431615	-	XP_001141820.1	GeneID:463085	CDS	Pan_troglodytes-2.1	XM_001141820.1	-
Contig100.198	9598	6	156089201	156089647	-	NW_001236565.1	3431169	3431615	-	XP_518819.1	GeneID:463085	CDS	Pan_troglodytes-2.1	XM_518819.2	-
Contig100.198	9598	6	156089648	156089693	-	NW_001236565.1	3431616	3431661	-	XM_001141820.1	GeneID:463085	UTR	Pan_troglodytes-2.1	XM_001141820.1	-
Contig100.198	9598	6	156089648	156089673	-	NW_001236565.1	3431616	3431641	-	XM_518819.2	GeneID:463085	UTR	Pan_troglodytes-2.1	XM_518819.2	-
Contig0.1970	9598	6	149244841	149245050	+	NW_001236564.1	41452460	41452669	+	XM_527527.2	GeneID:472148	UTR	Pan_troglodytes-2.1	XM_527527.2	-
Contig235.81	9598	18	3780027	3780236	-	NW_001227606.1	1569152	1569361	-	XM_001174033.1	GeneID:750373	UTR	Pan_troglodytes-2.1	XM_001174033.1	-
Contig235.81	9598	18	3780237	3780329	-	NW_001227606.1	1569362	1569454	-	XP_001174033.1	GeneID:750373	CDS	Pan_troglodytes-2.1	XM_001174033.1	-
Contig235.81	9598	18	3781147	3781267	-	NW_001227606.1	1570272	1570392	-	XP_001174033.1	GeneID:750373	CDS	Pan_troglodytes-2.1	XM_001174033.1	-
Contig25.194	9598	11	20379427	20379509	+	NW_001222274.1	16200401	16200483	+	XR_025086.1	GeneID:451078	UTR	Pan_troglodytes-2.1	XR_025086.1	-
Contig710.25	9598	17	18834757	18834804	-	NW_001226924.1	225650	225697	-	XP_511439.1	GeneID:454613	CDS	Pan_troglodytes-2.1	XM_511439.2	-
Contig710.25	9598	17	18834805	18834927	-	NW_001226924.1	225698	225820	-	XM_511439.2	GeneID:454613	UTR	Pan_troglodytes-2.1	XM_511439.2	-
Contig710.20	9598	17	18807523	18807630	-	NW_001226924.1	198416	198523	-	XP_511441.2	GeneID:454616	CDS	Pan_troglodytes-2.1	XM_511441.2	-
Contig1.2060	9598	9	39596694	39596933	-	NW_001240439.1	38801468	38801707	-	XR_025137.1	GeneID:464928	UTR	Pan_troglodytes-2.1	XR_025137.1	-
Contig25.1068	9598	11	5156180	5157118	-	NW_001222274.1	977154	978092	-	XP_508244.2	GeneID:450980	CDS	Pan_troglodytes-2.1	XM_508244.2	-
Contig25.1068	9598	11	5156180	5157118	-	NW_001222274.1	977154	978092	-	LOC450980	GeneID:450980	GENE	Pan_troglodytes-2.1	-	mRNA;identical;N
Contig25.1068	9598	11	5156180	5157118	-	NW_001222274.1	977154	978092	-	XM_508244.2	GeneID:450980	RNA	Pan_troglodytes-2.1	XM_508244.2	mRNA;identical;N
Contig154.248	9598	20	31099092	31099834	+	NW_001230497.1	3120262	3121004	+	LOC744579	GeneID:744579	GENE	Pan_troglodytes-2.1	-	mRNA;identical;N
Contig154.248	9598	20	31099092	31099834	+	NW_001230497.1	3120262	3121004	+	XM_001159282.1	GeneID:744579	RNA	Pan_troglodytes-2.1	XM_001159282.1	mRNA;identical;N
Contig154.248	9598	20	31099092	31099387	+	NW_001230497.1	3120262	3120557	+	XM_001159282.1	GeneID:744579	UTR	Pan_troglodytes-2.1	XM_001159282.1	-
Contig154.248	9598	20	31099388	31099452	+	NW_001230497.1	3120558	3120622	+	XP_001159282.1	GeneID:744579	CDS	Pan_troglodytes-2.1	XM_001159282.1	-
Contig154.248	9598	20	31099633	31099684	+	NW_001230497.1	3120803	3120854	+	XP_001159282.1	GeneID:744579	CDS	Pan_troglodytes-2.1	XM_001159282.1	-
Contig154.248	9598	20	31099685	31099834	+	NW_001230497.1	3120855	3121004	+	XM_001159282.1	GeneID:744579	UTR	Pan_troglodytes-2.1	XM_001159282.1	-
Contig1678.2	9598	16	16518946	16519122	-	NW_001225878.1	24091	24267	-	XP_001145665.1	GeneID:742462	CDS	Pan_troglodytes-2.1	XM_001145665.1	-
Contig1678.2	9598	16	16519338	16519464	-	NW_001225878.1	24483	24609	-	XP_001145665.1	GeneID:742462	CDS	Pan_troglodytes-2.1	XM_001145665.1	-
Contig31.611	9598	17	49042181	49042269	+	NW_001226990.1	8282790	8282878	+	XP_001168713.1	GeneID:455111	CDS	Pan_troglodytes-2.1	XM_001168713.1	-
Contig31.611	9598	17	49042181	49042269	+	NW_001226990.1	8282790	8282878	+	XP_511872.2	GeneID:455111	CDS	Pan_troglodytes-2.1	XM_511872.2	-
Contig0.1261	9598	6	134153980	134153999	+	NW_001236564.1	26361599	26361618	+	XP_518743.2	GeneID:463002	CDS	Pan_troglodytes-2.1	XM_518743.2	-
Contig0.1261	9598	6	134154226	134154385	+	NW_001236564.1	26361845	26362004	+	XP_518743.2	GeneID:463002	CDS	Pan_troglodytes-2.1	XM_518743.2	-
Contig66.162	9598	7	141198440	141198742	-	NW_001238096.1	1900839	1901141	-	XM_001153981.1	GeneID:740790	UTR	Pan_troglodytes-2.1	XM_001153981.1	-
Contig66.162	9598	7	141198743	141198952	-	NW_001238096.1	1901142	1901351	-	XP_001153981.1	GeneID:740790	CDS	Pan_troglodytes-2.1	XM_001153981.1	-
Contig66.162	9598	7	141198804	141198952	-	NW_001238096.1	1901203	1901351	-	XP_001154109.1	GeneID:740790	CDS	Pan_troglodytes-2.1	XM_001154109.1	-
Contig198.68	9598	15	23147419	23147549	-	NW_001225214.1	2152821	2152951	-	XP_001161533.1	GeneID:453268	CDS	Pan_troglodytes-2.1	XM_001161533.1	-
Contig51.434	9598	20	3754664	3754730	+	NW_001230484.1	3677868	3677934	+	XM_525410.2	GeneID:470026	UTR	Pan_troglodytes-2.1	XM_525410.2	-
Contig51.434	9598	20	3754731	3754847	+	NW_001230484.1	3677935	3678051	+	XP_525410.2	GeneID:470026	CDS	Pan_troglodytes-2.1	XM_525410.2	-
Contig110.231	9598	2B	221182232	221182357	+	NW_001232112.1	4497416	4497541	+	XP_001150055.1	GeneID:459925	CDS	Pan_troglodytes-2.1	XM_001150055.1	-
Contig110.231	9598	2B	221182232	221182357	+	NW_001232112.1	4497416	4497541	+	XP_001150761.1	GeneID:459925	CDS	Pan_troglodytes-2.1	XM_001150761.1	-
Contig57.44	9598	5	103934280	103934308	+	NW_001235418.1	1182393	1182421	+	XM_001136726.1	GeneID:461974	UTR	Pan_troglodytes-2.1	XM_001136726.1	-
Contig57.44	9598	5	103934513	103934544	+	NW_001235418.1	1182626	1182657	+	XM_001136887.1	GeneID:461974	UTR	Pan_troglodytes-2.1	XM_001136887.1	-
Contig44.685	9598	12	67747909	67748081	+	NW_001223161.1	13737151	13737323	+	XP_001151275.1	GeneID:473385	CDS	Pan_troglodytes-2.1	XM_001151275.1	-
Contig44.685	9598	12	67747909	67748081	+	NW_001223161.1	13737151	13737323	+	XP_528756.1	GeneID:473385	CDS	Pan_troglodytes-2.1	XM_528756.2	-
Contig44.685	9598	12	67747909	67748081	+	NW_001223161.1	13737151	13737323	+	XP_001151406.1	GeneID:473385	CDS	Pan_troglodytes-2.1	XM_001151406.1	-
Contig44.685	9598	12	67747909	67748081	+	NW_001223161.1	13737151	13737323	+	XP_001151598.1	GeneID:473385	CDS	Pan_troglodytes-2.1	XM_001151598.1	-
Contig49.345	9598	4	52489216	52489406	-	NW_001234060.1	5840460	5840650	-	XM_517204.2	GeneID:461228	UTR	Pan_troglodytes-2.1	XM_517204.2	-
Contig49.345	9598	4	52489216	52489406	-	NW_001234060.1	5840460	5840650	-	XM_001147015.1	GeneID:461228	UTR	Pan_troglodytes-2.1	XM_001147015.1	-
Contig49.345	9598	4	52489407	52489525	-	NW_001234060.1	5840651	5840769	-	XP_001147015.1	GeneID:461228	CDS	Pan_troglodytes-2.1	XM_001147015.1	-
Contig49.345	9598	4	52489407	52489525	-	NW_001234060.1	5840651	5840769	-	XP_517204.2	GeneID:461228	CDS	Pan_troglodytes-2.1	XM_517204.2	-
Contig247.65	9598	15	26073895	26073996	+	NW_001225218.1	1092165	1092266	+	XR_022392.1	GeneID:750048	UTR	Pan_troglodytes-2.1	XR_022392.1	-
Contig241.182	9598	17	2795403	2795479	+	NW_001226906.1	1170334	1170410	+	XP_001174365.1	GeneID:750467	CDS	Pan_troglodytes-2.1	XM_001174365.1	-
Contig241.182	9598	17	2796283	2796469	+	NW_001226906.1	1171214	1171400	+	XP_001174365.1	GeneID:750467	CDS	Pan_troglodytes-2.1	XM_001174365.1	-
Contig241.182	9598	17	2796687	2796778	+	NW_001226906.1	1171618	1171709	+	XP_001174365.1	GeneID:750467	CDS	Pan_troglodytes-2.1	XM_001174365.1	-
Contig11.1149	9598	4	106038440	106038545	-	NW_001234074.1	23314853	23314958	-	XP_517370.2	GeneID:461407	CDS	Pan_troglodytes-2.1	XM_517370.2	-
Contig189.248	9598	17	30303362	30303460	+	NW_001226932.1	3649884	3649982	+	XP_001149980.1	GeneID:739932	CDS	Pan_troglodytes-2.1	XM_001149980.1	-
Contig94.97	9598	9	111120293	111120418	+	NW_001240635.1	6559807	6559932	+	XP_001148273.1	GeneID:740490	CDS	Pan_troglodytes-2.1	XM_001148273.1	-
Contig94.97	9598	9	111120419	111120885	+	NW_001240635.1	6559933	6560399	+	XM_001148273.1	GeneID:740490	UTR	Pan_troglodytes-2.1	XM_001148273.1	-
Contig2164.3	9598	16	33357297	33357335	+	NW_001226012.1	20802	20840	+	XP_001160256.1	GeneID:744053	CDS	Pan_troglodytes-2.1	XM_001160256.1	-
Contig2164.3	9598	16	33357297	33357335	+	NW_001226012.1	20802	20840	+	XP_001160218.1	GeneID:744053	CDS	Pan_troglodytes-2.1	XM_001160218.1	-
Contig131.98	9598	12	10292903	10293001	-	NW_001223150.1	1655536	1655634	-	XP_520735.2	GeneID:465283	CDS	Pan_troglodytes-2.1	XM_520735.2	-
Contig218.254	9598	16	58035555	58035841	-	NW_001226039.1	2815290	2815576	-	XP_511007.2	GeneID:454137	CDS	Pan_troglodytes-2.1	XM_511007.2	-
Contig357.34	9598	7	101012997	101013195	+	NW_001238079.1	177206	177404	+	XP_527841.2	GeneID:472467	CDS	Pan_troglodytes-2.1	XM_527841.2	-
Contig146.39	9598	8	17212649	17212858	-	NW_001240333.1	4648563	4648772	-	XR_020675.1	GeneID:742225	UTR	Pan_troglodytes-2.1	XR_020675.1	-
Contig41.279	9598	5	59944847	59944943	+	NW_001235395.1	8716942	8717038	+	XP_517756.2	GeneID:461866	CDS	Pan_troglodytes-2.1	XM_517756.2	-
Contig41.279	9598	5	59944847	59944943	+	NW_001235395.1	8716942	8717038	+	XP_001144341.1	GeneID:461866	CDS	Pan_troglodytes-2.1	XM_001144341.1	-
Contig41.279	9598	5	59944847	59944943	+	NW_001235395.1	8716942	8717038	+	XP_001144416.1	GeneID:461866	CDS	Pan_troglodytes-2.1	XM_001144416.1	-
Contig228.79	9598	16	27933834	27933986	-	NW_001225953.1	2005195	2005347	-	XP_510894.2	GeneID:454007	CDS	Pan_troglodytes-2.1	XM_510894.2	-
Contig251.15	9598	19	12365108	12365754	-	NW_001228196.1	164776	165422	-	XP_524445.2	GeneID:469060	CDS	Pan_troglodytes-2.1	XM_524445.2	-
Contig136.318	9598	10	11280509	11280553	+	NW_001220645.1	1496861	1496905	+	XP_507653.2	GeneID:450298	CDS	Pan_troglodytes-2.1	XM_507653.2	-
Contig136.318	9598	10	11280662	11280786	+	NW_001220645.1	1497014	1497138	+	XP_507653.2	GeneID:450298	CDS	Pan_troglodytes-2.1	XM_507653.2	-
Contig90.69	9598	4	160012106	160012224	+	NW_001234090.1	1670415	1670533	+	XR_023159.1	GeneID:461565	UTR	Pan_troglodytes-2.1	XR_023159.1	-
Contig142.273	9598	5	46224746	46224891	+	NW_001235394.1	451521	451666	+	XP_001159630.1	GeneID:461833	CDS	Pan_troglodytes-2.1	XM_001159630.1	-
Contig142.273	9598	5	46224746	46224891	+	NW_001235394.1	451521	451666	+	XP_001159769.1	GeneID:461833	CDS	Pan_troglodytes-2.1	XM_001159769.1	-
Contig142.273	9598	5	46224746	46224891	+	NW_001235394.1	451521	451666	+	XP_001159682.1	GeneID:461833	CDS	Pan_troglodytes-2.1	XM_001159682.1	-
Contig15.982	9598	6	7689135	7689263	+	NW_001236512.1	3873006	3873134	+	XP_001165463.1	GeneID:462420	CDS	Pan_troglodytes-2.1	XM_001165463.1	-
Contig15.982	9598	6	7690209	7690259	+	NW_001236512.1	3874080	3874130	+	XP_001165463.1	GeneID:462420	CDS	Pan_troglodytes-2.1	XM_001165463.1	-
Contig15.982	9598	6	7690209	7690259	+	NW_001236512.1	3874080	3874130	+	XP_001165361.1	GeneID:462420	CDS	Pan_troglodytes-2.1	XM_001165361.1	-
Contig15.982	9598	6	7690209	7690259	+	NW_001236512.1	3874080	3874130	+	XP_001165431.1	GeneID:462420	CDS	Pan_troglodytes-2.1	XM_001165431.1	-
Contig15.982	9598	6	7690209	7690259	+	NW_001236512.1	3874080	3874130	+	XP_518227.2	GeneID:462420	CDS	Pan_troglodytes-2.1	XM_518227.2	-
Contig56.189	9598	13	95976904	95977014	-	NW_001224037.1	9223923	9224033	-	XP_001136700.1	GeneID:452625	CDS	Pan_troglodytes-2.1	XM_001136700.1	-
Contig56.189	9598	13	95976904	95977014	-	NW_001224037.1	9223923	9224033	-	XP_001137006.1	GeneID:452625	CDS	Pan_troglodytes-2.1	XM_001137006.1	-
Contig72.130	9598	10	27513961	27514037	-	NW_001220649.1	7674486	7674562	-	XP_001159654.1	GeneID:742378	CDS	Pan_troglodytes-2.1	XM_001159654.1	-
Contig72.130	9598	10	27513961	27514037	-	NW_001220649.1	7674486	7674562	-	XP_001159699.1	GeneID:742378	CDS	Pan_troglodytes-2.1	XM_001159699.1	-
Contig72.130	9598	10	27514038	27514064	-	NW_001220649.1	7674563	7674589	-	XM_001159699.1	GeneID:742378	UTR	Pan_troglodytes-2.1	XM_001159699.1	-
Contig177.14	9598	17	14411899	14412038	+	NW_001226923.1	142223	142362	+	XP_001156929.1	GeneID:449497	CDS	Pan_troglodytes-2.1	XM_001156929.1	-
Contig177.14	9598	17	14411899	14412038	+	NW_001226923.1	142223	142362	+	XP_001157030.1	GeneID:449497	CDS	Pan_troglodytes-2.1	XM_001157030.1	-
Contig177.14	9598	17	14411899	14412038	+	NW_001226923.1	142223	142362	+	XP_001156989.1	GeneID:449497	CDS	Pan_troglodytes-2.1	XM_001156989.1	-
Contig177.14	9598	17	14411899	14412038	+	NW_001226923.1	142223	142362	+	XP_001156866.1	GeneID:449497	CDS	Pan_troglodytes-2.1	XM_001156866.1	-
Contig177.14	9598	17	14411899	14412038	+	NW_001226923.1	142223	142362	+	XP_001156689.1	GeneID:449497	CDS	Pan_troglodytes-2.1	XM_001156689.1	-
Contig177.14	9598	17	14411899	14412038	+	NW_001226923.1	142223	142362	+	XP_001156640.1	GeneID:449497	CDS	Pan_troglodytes-2.1	XM_001156640.1	-
Contig177.14	9598	17	14411899	14412038	+	NW_001226923.1	142223	142362	+	XP_001156583.1	GeneID:449497	CDS	Pan_troglodytes-2.1	XM_001156583.1	-
Contig177.14	9598	17	14411899	14412038	+	NW_001226923.1	142223	142362	+	XP_001156187.1	GeneID:449497	CDS	Pan_troglodytes-2.1	XM_001156187.1	-
Contig177.14	9598	17	14411899	14412038	+	NW_001226923.1	142223	142362	+	XP_001157352.1	GeneID:449497	CDS	Pan_troglodytes-2.1	XM_001157352.1	-
Contig177.14	9598	17	14411899	14412038	+	NW_001226923.1	142223	142362	+	XP_001156129.1	GeneID:449497	CDS	Pan_troglodytes-2.1	XM_001156129.1	-
Contig177.14	9598	17	14411899	14412038	+	NW_001226923.1	142223	142362	+	XP_001156470.1	GeneID:449497	CDS	Pan_troglodytes-2.1	XM_001156470.1	-
Contig177.14	9598	17	14411899	14412038	+	NW_001226923.1	142223	142362	+	XP_001156528.1	GeneID:449497	CDS	Pan_troglodytes-2.1	XM_001156528.1	-
Contig177.14	9598	17	14411899	14412038	+	NW_001226923.1	142223	142362	+	XP_511531.2	GeneID:449497	CDS	Pan_troglodytes-2.1	XM_511531.2	-
Contig177.14	9598	17	14411899	14412038	+	NW_001226923.1	142223	142362	+	XP_001157134.1	GeneID:449497	CDS	Pan_troglodytes-2.1	XM_001157134.1	-
Contig177.14	9598	17	14411899	14412038	+	NW_001226923.1	142223	142362	+	XP_001157458.1	GeneID:449497	CDS	Pan_troglodytes-2.1	XM_001157458.1	-
Contig177.14	9598	17	14411899	14412038	+	NW_001226923.1	142223	142362	+	XP_001157239.1	GeneID:449497	CDS	Pan_troglodytes-2.1	XM_001157239.1	-
Contig177.14	9598	17	14411899	14412038	+	NW_001226923.1	142223	142362	+	XP_001157185.1	GeneID:449497	CDS	Pan_troglodytes-2.1	XM_001157185.1	-
Contig211.19	9598	16	70188684	70188732	+	NW_001226058.1	162040	162088	+	XP_001170333.1	GeneID:454213	CDS	Pan_troglodytes-2.1	XM_001170333.1	-
Contig211.19	9598	16	70188684	70188732	+	NW_001226058.1	162040	162088	+	XP_001170187.1	GeneID:454213	CDS	Pan_troglodytes-2.1	XM_001170187.1	-
Contig137.87	9598	13	111700657	111700765	+	NW_001224039.1	4410084	4410192	+	XP_001138756.1	GeneID:452663	CDS	Pan_troglodytes-2.1	XM_001138756.1	-
Contig137.87	9598	13	111700657	111700765	+	NW_001224039.1	4410084	4410192	+	XP_001138851.1	GeneID:452663	CDS	Pan_troglodytes-2.1	XM_001138851.1	-
Contig270.2	9598	2B	239370879	239371002	+	NW_001232116.1	2990	3113	+	XP_001148873.1	GeneID:470683	CDS	Pan_troglodytes-2.1	XM_001148873.1	-
Contig270.2	9598	2B	239370879	239371002	+	NW_001232116.1	2990	3113	+	XP_526066.2	GeneID:470683	CDS	Pan_troglodytes-2.1	XM_526066.2	-
Contig13.524	9598	1	162633198	162633231	-	NW_001229605.1	14785188	14785221	-	XR_021843.1	GeneID:743416	UTR	Pan_troglodytes-2.1	XR_021843.1	-
Contig24.170	9598	4	25766343	25767066	+	NW_001234057.1	16621693	16622416	+	LOC750876	GeneID:750876	GENE	Pan_troglodytes-2.1	-	mRNA;identical;N
Contig24.170	9598	4	25766343	25767066	+	NW_001234057.1	16621693	16622416	+	XM_001175257.1	GeneID:750876	RNA	Pan_troglodytes-2.1	XM_001175257.1	mRNA;identical;N
Contig24.170	9598	4	25766343	25766423	+	NW_001234057.1	16621693	16621773	+	XP_001175257.1	GeneID:750876	CDS	Pan_troglodytes-2.1	XM_001175257.1	-
Contig24.170	9598	4	25766740	25767066	+	NW_001234057.1	16622090	16622416	+	XP_001175257.1	GeneID:750876	CDS	Pan_troglodytes-2.1	XM_001175257.1	-
Contig405.16	9598	1	21305835	21306036	-	NW_001230249.1	816091	816292	-	XP_001165083.1	GeneID:469204	CDS	Pan_troglodytes-2.1	XM_001165083.1	-
Contig3.1785	9598	8	48725029	48725121	+	NW_001240345.1	877981	878073	+	XP_001148121.1	GeneID:464170	CDS	Pan_troglodytes-2.1	XM_001148121.1	-
Contig3.1785	9598	8	48725029	48725121	+	NW_001240345.1	877981	878073	+	XP_001148338.1	GeneID:464170	CDS	Pan_troglodytes-2.1	XM_001148338.1	-
Contig3.1785	9598	8	48725029	48725121	+	NW_001240345.1	877981	878073	+	XP_001147972.1	GeneID:464170	CDS	Pan_troglodytes-2.1	XM_001147972.1	-
Contig3.1785	9598	8	48725029	48725121	+	NW_001240345.1	877981	878073	+	XP_001148270.1	GeneID:464170	CDS	Pan_troglodytes-2.1	XM_001148270.1	-
Contig3.1785	9598	8	48725029	48725121	+	NW_001240345.1	877981	878073	+	XP_001148191.1	GeneID:464170	CDS	Pan_troglodytes-2.1	XM_001148191.1	-
Contig3.1785	9598	8	48725029	48725121	+	NW_001240345.1	877981	878073	+	XP_531132.2	GeneID:464170	CDS	Pan_troglodytes-2.1	XM_531132.2	-
Contig30.36	9598	1	203252532	203252686	-	NW_001229613.1	16849824	16849978	-	XP_001173080.1	GeneID:747636	CDS	Pan_troglodytes-2.1	XM_001173080.1	-
Contig30.36	9598	1	203252532	203252686	-	NW_001229613.1	16849824	16849978	-	XP_001173109.1	GeneID:747636	CDS	Pan_troglodytes-2.1	XM_001173109.1	-
Contig30.36	9598	1	203252532	203252686	-	NW_001229613.1	16849824	16849978	-	XP_001173072.1	GeneID:747636	CDS	Pan_troglodytes-2.1	XM_001173072.1	-
Contig30.36	9598	1	203252532	203252686	-	NW_001229613.1	16849824	16849978	-	XP_001173064.1	GeneID:747636	CDS	Pan_troglodytes-2.1	XM_001173064.1	-
Contig12.1074	9598	6	88808920	88808967	+	NW_001236562.1	20269237	20269284	+	XM_001156492.1	GeneID:462876	UTR	Pan_troglodytes-2.1	XM_001156492.1	-
Contig12.1074	9598	6	88808920	88808967	+	NW_001236562.1	20269237	20269284	+	XM_001156658.1	GeneID:462876	UTR	Pan_troglodytes-2.1	XM_001156658.1	-
Contig12.1074	9598	6	88808920	88808967	+	NW_001236562.1	20269237	20269284	+	XM_001156713.1	GeneID:462876	UTR	Pan_troglodytes-2.1	XM_001156713.1	-
Contig12.1074	9598	6	88808920	88808967	+	NW_001236562.1	20269237	20269284	+	XM_001156544.1	GeneID:462876	UTR	Pan_troglodytes-2.1	XM_001156544.1	-
Contig12.1074	9598	6	88808920	88808967	+	NW_001236562.1	20269237	20269284	+	XM_001156438.1	GeneID:462876	UTR	Pan_troglodytes-2.1	XM_001156438.1	-
Contig12.1074	9598	6	88808935	88808991	+	NW_001236562.1	20269252	20269308	+	XM_001156262.1	GeneID:462876	UTR	Pan_troglodytes-2.1	XM_001156262.1	-
Contig12.1074	9598	6	88808940	88808991	+	NW_001236562.1	20269257	20269308	+	XM_001156153.1	GeneID:462876	UTR	Pan_troglodytes-2.1	XM_001156153.1	-
Contig12.1074	9598	6	88808968	88808991	+	NW_001236562.1	20269285	20269308	+	XP_001156438.1	GeneID:462876	CDS	Pan_troglodytes-2.1	XM_001156438.1	-
Contig12.1074	9598	6	88808968	88808991	+	NW_001236562.1	20269285	20269308	+	XP_001156713.1	GeneID:462876	CDS	Pan_troglodytes-2.1	XM_001156713.1	-
Contig12.1074	9598	6	88808968	88808991	+	NW_001236562.1	20269285	20269308	+	XP_001156544.1	GeneID:462876	CDS	Pan_troglodytes-2.1	XM_001156544.1	-
Contig12.1074	9598	6	88808968	88808991	+	NW_001236562.1	20269285	20269308	+	XP_001156492.1	GeneID:462876	CDS	Pan_troglodytes-2.1	XM_001156492.1	-
Contig12.1074	9598	6	88808968	88808991	+	NW_001236562.1	20269285	20269308	+	XP_001156658.1	GeneID:462876	CDS	Pan_troglodytes-2.1	XM_001156658.1	-
Contig632.73	9598	9	136973144	136973704	+	NW_001240668.1	302504	303064	+	XP_001162686.1	GeneID:748694	CDS	Pan_troglodytes-2.1	XM_001162686.1	-
Contig16.192	9598	4	190854824	190854943	+	NW_001234092.1	19852612	19852731	+	XR_024261.1	GeneID:461641	UTR	Pan_troglodytes-2.1	XR_024261.1	-
Contig16.192	9598	4	190855045	190855316	+	NW_001234092.1	19852833	19853104	+	XR_024261.1	GeneID:461641	UTR	Pan_troglodytes-2.1	XR_024261.1	-
Contig204.177	9598	9	96521916	96522031	+	NW_001240632.1	178286	178401	+	XP_520133.2	GeneID:464596	CDS	Pan_troglodytes-2.1	XM_520133.2	-
Contig208.242	9598	1	132791121	132791222	+	NW_001229599.1	1402596	1402697	+	XP_001139135.1	GeneID:738328	CDS	Pan_troglodytes-2.1	XM_001139135.1	-
Contig307.133	9598	7	100218849	100218924	+	NW_001238078.1	1223041	1223116	+	XP_519257.2	GeneID:463597	CDS	Pan_troglodytes-2.1	XM_519257.2	-
Contig213.295	9598	1	8519444	8519524	-	NW_001229828.1	2664009	2664089	-	XP_001159405.1	GeneID:457909	CDS	Pan_troglodytes-2.1	XM_001159405.1	-
Contig213.295	9598	1	8519444	8519524	-	NW_001229828.1	2664009	2664089	-	XP_001159355.1	GeneID:457909	CDS	Pan_troglodytes-2.1	XM_001159355.1	-
Contig28.164	9598	18	28019731	28019896	+	NW_001227608.1	14823539	14823704	+	XP_512083.2	GeneID:455361	CDS	Pan_troglodytes-2.1	XM_512083.2	-
Contig42.733	9598	3	136906437	136906629	+	NW_001232838.1	1199662	1199854	+	XP_001149021.1	GeneID:460702	CDS	Pan_troglodytes-2.1	XM_001149021.1	-
Contig42.733	9598	3	136906437	136906629	+	NW_001232838.1	1199662	1199854	+	XP_001149173.1	GeneID:460702	CDS	Pan_troglodytes-2.1	XM_001149173.1	-
Contig42.733	9598	3	136906437	136906629	+	NW_001232838.1	1199662	1199854	+	XP_001149098.1	GeneID:460702	CDS	Pan_troglodytes-2.1	XM_001149098.1	-
Contig42.733	9598	3	136906437	136906606	+	NW_001232838.1	1199662	1199831	+	XP_001148736.1	GeneID:460702	CDS	Pan_troglodytes-2.1	XM_001148736.1	-
Contig42.733	9598	3	136906437	136906606	+	NW_001232838.1	1199662	1199831	+	XP_516754.2	GeneID:460702	CDS	Pan_troglodytes-2.1	XM_516754.2	-
Contig119.203	9598	1	120512128	120512209	-	NW_001229571.1	2969334	2969415	-	XP_513683.2	GeneID:457157	CDS	Pan_troglodytes-2.1	XM_513683.2	-
Contig100.150	9598	6	154913032	154913090	-	NW_001236565.1	2255000	2255058	-	XP_518815.2	GeneID:463081	CDS	Pan_troglodytes-2.1	XM_518815.2	-
Contig100.150	9598	6	154913032	154913090	-	NW_001236565.1	2255000	2255058	-	XP_001139525.1	GeneID:463081	CDS	Pan_troglodytes-2.1	XM_001139525.1	-
Contig295.103	9598	15	80420853	80422205	-	NW_001225251.1	11953	13305	-	LOC742007	GeneID:742007	GENE	Pan_troglodytes-2.1	-	mRNA;identical;N
Contig295.103	9598	15	80420853	80422205	-	NW_001225251.1	11953	13305	-	XM_001158383.1	GeneID:742007	RNA	Pan_troglodytes-2.1	XM_001158383.1	mRNA;identical;N
Contig295.103	9598	15	80420853	80421167	-	NW_001225251.1	11953	12267	-	XM_001158383.1	GeneID:742007	UTR	Pan_troglodytes-2.1	XM_001158383.1	-
Contig295.103	9598	15	80421168	80421491	-	NW_001225251.1	12268	12591	-	XP_001158383.1	GeneID:742007	CDS	Pan_troglodytes-2.1	XM_001158383.1	-
Contig295.103	9598	15	80421492	80422205	-	NW_001225251.1	12592	13305	-	XM_001158383.1	GeneID:742007	UTR	Pan_troglodytes-2.1	XM_001158383.1	-
Contig77.532	9598	5	43618022	43618139	-	NW_001235377.1	8645927	8646044	-	XP_001154961.1	GeneID:461820	CDS	Pan_troglodytes-2.1	XM_001154961.1	-
Contig67.188	9598	5	24221700	24221802	+	NW_001235375.1	6357350	6357452	+	XP_526859.2	GeneID:471481	CDS	Pan_troglodytes-2.1	XM_526859.2	-
Contig67.188	9598	5	24221700	24221802	+	NW_001235375.1	6357350	6357452	+	XP_001139766.1	GeneID:471481	CDS	Pan_troglodytes-2.1	XM_001139766.1	-
Contig67.188	9598	5	24221700	24221802	+	NW_001235375.1	6357350	6357452	+	XP_001140189.1	GeneID:471481	CDS	Pan_troglodytes-2.1	XM_001140189.1	-
Contig199.237	9598	15	99460069	99460241	-	NW_001225262.1	3498840	3499012	-	XP_001146976.1	GeneID:743234	CDS	Pan_troglodytes-2.1	XM_001146976.1	-
Contig12.463	9598	6	76779497	76779587	+	NW_001236562.1	8239814	8239904	+	XP_001145254.1	GeneID:462831	CDS	Pan_troglodytes-2.1	XM_001145254.1	-
Contig12.463	9598	6	76779497	76779587	+	NW_001236562.1	8239814	8239904	+	XP_001145412.1	GeneID:462831	CDS	Pan_troglodytes-2.1	XM_001145412.1	-
Contig12.463	9598	6	76779497	76779587	+	NW_001236562.1	8239814	8239904	+	XP_001145330.1	GeneID:462831	CDS	Pan_troglodytes-2.1	XM_001145330.1	-
Contig12.463	9598	6	76779497	76779587	+	NW_001236562.1	8239814	8239904	+	XP_001145098.1	GeneID:462831	CDS	Pan_troglodytes-2.1	XM_001145098.1	-
Contig12.463	9598	6	76779497	76779587	+	NW_001236562.1	8239814	8239904	+	XP_001144420.1	GeneID:462831	CDS	Pan_troglodytes-2.1	XM_001144420.1	-
Contig12.463	9598	6	76779497	76779587	+	NW_001236562.1	8239814	8239904	+	XP_001144346.1	GeneID:462831	CDS	Pan_troglodytes-2.1	XM_001144346.1	-
Contig12.463	9598	6	76779497	76779587	+	NW_001236562.1	8239814	8239904	+	XP_001144868.1	GeneID:462831	CDS	Pan_troglodytes-2.1	XM_001144868.1	-
Contig12.463	9598	6	76780341	76780491	+	NW_001236562.1	8240658	8240808	+	XP_001144868.1	GeneID:462831	CDS	Pan_troglodytes-2.1	XM_001144868.1	-
Contig12.463	9598	6	76780341	76780491	+	NW_001236562.1	8240658	8240808	+	XP_001144346.1	GeneID:462831	CDS	Pan_troglodytes-2.1	XM_001144346.1	-
Contig12.463	9598	6	76780341	76780491	+	NW_001236562.1	8240658	8240808	+	XP_001144420.1	GeneID:462831	CDS	Pan_troglodytes-2.1	XM_001144420.1	-
Contig12.463	9598	6	76780341	76780491	+	NW_001236562.1	8240658	8240808	+	XP_001145098.1	GeneID:462831	CDS	Pan_troglodytes-2.1	XM_001145098.1	-
Contig12.463	9598	6	76780341	76780491	+	NW_001236562.1	8240658	8240808	+	XP_001145330.1	GeneID:462831	CDS	Pan_troglodytes-2.1	XM_001145330.1	-
Contig12.463	9598	6	76780341	76780491	+	NW_001236562.1	8240658	8240808	+	XP_001145412.1	GeneID:462831	CDS	Pan_troglodytes-2.1	XM_001145412.1	-
Contig12.463	9598	6	76780341	76780491	+	NW_001236562.1	8240658	8240808	+	XP_001145254.1	GeneID:462831	CDS	Pan_troglodytes-2.1	XM_001145254.1	-
Contig49.267	9598	4	54123322	54123414	+	NW_001234060.1	7474566	7474658	+	XP_517211.2	GeneID:461236	CDS	Pan_troglodytes-2.1	XM_517211.2	-
Contig49.267	9598	4	54123322	54123414	+	NW_001234060.1	7474566	7474658	+	XP_001148738.1	GeneID:461236	CDS	Pan_troglodytes-2.1	XM_001148738.1	-
Contig154.373	9598	20	29993764	29993868	+	NW_001230497.1	2014934	2015038	+	XP_525301.2	GeneID:469916	CDS	Pan_troglodytes-2.1	XM_525301.2	-
Contig3706.3	9598	16	28797003	28797200	-	NW_001225954.1	10	207	-	XR_019935.1	GeneID:737051	UTR	Pan_troglodytes-2.1	XR_019935.1	-
Contig11.1171	9598	4	106509380	106509467	-	NW_001234074.1	23785793	23785880	-	XP_517376.2	GeneID:461413	CDS	Pan_troglodytes-2.1	XM_517376.2	-
Contig11.1171	9598	4	106509380	106509467	-	NW_001234074.1	23785793	23785880	-	XP_001170168.1	GeneID:461413	CDS	Pan_troglodytes-2.1	XM_001170168.1	-
Contig694.10	9598	4	6120280	6120810	-	NW_001234040.1	108195	108725	-	XM_001174815.1	GeneID:750617	UTR	Pan_troglodytes-2.1	XM_001174815.1	-
Contig694.10	9598	4	6120811	6121062	-	NW_001234040.1	108726	108977	-	XP_001174815.1	GeneID:750617	CDS	Pan_troglodytes-2.1	XM_001174815.1	-
Contig89.259	9598	1	95467682	95467818	-	NW_001228910.1	2104394	2104530	-	XP_001152513.1	GeneID:745950	CDS	Pan_troglodytes-2.1	XM_001152513.1	-
Contig265.51	9598	1	47092262	47092288	+	NW_001230471.1	1681522	1681548	+	XP_001160779.1	GeneID:742376	CDS	Pan_troglodytes-2.1	XM_001160779.1	-
Contig0.397	9598	6	114056877	114057036	-	NW_001236564.1	6264496	6264655	-	XP_518696.2	GeneID:462946	CDS	Pan_troglodytes-2.1	XM_518696.2	-
Contig123.20	9598	16	50043439	50043777	-	NW_001226037.1	5827964	5828302	-	XP_001162468.1	GeneID:748657	CDS	Pan_troglodytes-2.1	XM_001162468.1	-
Contig123.20	9598	16	50043696	50043770	+	NW_001226037.1	5828221	5828295	+	XM_520635.2	GeneID:465165	UTR	Pan_troglodytes-2.1	XM_520635.2	-
Contig123.20	9598	16	50043696	50043770	+	NW_001226037.1	5828221	5828295	+	XM_001164783.1	GeneID:465165	UTR	Pan_troglodytes-2.1	XM_001164783.1	-
Contig123.20	9598	16	50043696	50043770	+	NW_001226037.1	5828221	5828295	+	XM_001164818.1	GeneID:465165	UTR	Pan_troglodytes-2.1	XM_001164818.1	-
Contig123.20	9598	16	50043696	50043770	+	NW_001226037.1	5828221	5828295	+	XM_001164589.1	GeneID:465165	UTR	Pan_troglodytes-2.1	XM_001164589.1	-
Contig230.78	9598	16	20499578	20499703	-	NW_001225909.1	1650536	1650661	-	XP_523310.2	GeneID:467917	CDS	Pan_troglodytes-2.1	XM_523310.2	-
Contig230.78	9598	16	20499788	20499898	-	NW_001225909.1	1650746	1650856	-	XP_523310.2	GeneID:467917	CDS	Pan_troglodytes-2.1	XM_523310.2	-
Contig391.207	9598	20	60844117	60844524	+	NW_001230520.1	317745	318152	+	XP_001150991.1	GeneID:745313	CDS	Pan_troglodytes-2.1	XM_001150991.1	-
Contig10.1178	9598	3	104680789	104680935	+	NW_001232832.1	2081957	2082103	+	XP_516626.2	GeneID:460557	CDS	Pan_troglodytes-2.1	XM_516626.2	-
Contig10.1178	9598	3	104680789	104680935	+	NW_001232832.1	2081957	2082103	+	XP_001145004.1	GeneID:460557	CDS	Pan_troglodytes-2.1	XM_001145004.1	-
Contig10.1178	9598	3	104680789	104680935	+	NW_001232832.1	2081957	2082103	+	XP_001144929.1	GeneID:460557	CDS	Pan_troglodytes-2.1	XM_001144929.1	-
Contig10.1178	9598	3	104680789	104680935	+	NW_001232832.1	2081957	2082103	+	XP_001144857.1	GeneID:460557	CDS	Pan_troglodytes-2.1	XM_001144857.1	-
Contig10.1178	9598	3	104680789	104680935	+	NW_001232832.1	2081957	2082103	+	XP_001145477.1	GeneID:460557	CDS	Pan_troglodytes-2.1	XM_001145477.1	-
Contig10.1178	9598	3	104680789	104680935	+	NW_001232832.1	2081957	2082103	+	XP_001145246.1	GeneID:460557	CDS	Pan_troglodytes-2.1	XM_001145246.1	-
Contig75.188	9598	5	73832965	73833054	+	NW_001235398.1	3725741	3725830	+	XP_001137854.1	GeneID:737468	CDS	Pan_troglodytes-2.1	XM_001137854.1	-
Contig75.188	9598	5	73832965	73833054	+	NW_001235398.1	3725741	3725830	+	XP_001138029.1	GeneID:737468	CDS	Pan_troglodytes-2.1	XM_001138029.1	-
Contig75.188	9598	5	73832965	73833054	+	NW_001235398.1	3725741	3725830	+	XP_001137599.1	GeneID:737468	CDS	Pan_troglodytes-2.1	XM_001137599.1	-
Contig75.188	9598	5	73832965	73833054	+	NW_001235398.1	3725741	3725830	+	XP_001137684.1	GeneID:737468	CDS	Pan_troglodytes-2.1	XM_001137684.1	-
Contig75.188	9598	5	73832965	73833054	+	NW_001235398.1	3725741	3725830	+	XP_001137767.1	GeneID:737468	CDS	Pan_troglodytes-2.1	XM_001137767.1	-
Contig329.106	9598	10	1109423	1109500	+	NW_001220640.1	1034500	1034577	+	XR_022992.1	GeneID:450261	UTR	Pan_troglodytes-2.1	XR_022992.1	-
Contig3.981	9598	8	64844872	64845240	-	NW_001240345.1	16997824	16998192	-	XP_001158417.1	GeneID:747811	CDS	Pan_troglodytes-2.1	XM_001158417.1	-
Contig1.11	9598	9	926763	926907	+	NW_001240439.1	131537	131681	+	XP_528528.2	GeneID:473158	CDS	Pan_troglodytes-2.1	XM_528528.2	-
Contig197.155	9598	8	131788145	131788229	-	NW_001240369.1	1249541	1249625	-	XP_519963.2	GeneID:464403	CDS	Pan_troglodytes-2.1	XM_519963.2	-
Contig4.258	9598	2B	206044893	206045077	+	NW_001232110.1	31703056	31703240	+	XR_024408.1	GeneID:459863	UTR	Pan_troglodytes-2.1	XR_024408.1	-
Contig111.33	9598	1	147342159	147342344	+	NW_001229604.1	6474799	6474984	+	XP_001174811.1	GeneID:457491	CDS	Pan_troglodytes-2.1	XM_001174811.1	-
Contig111.33	9598	1	147342159	147342344	+	NW_001229604.1	6474799	6474984	+	XP_001174829.1	GeneID:457491	CDS	Pan_troglodytes-2.1	XM_001174829.1	-
Contig111.33	9598	1	147342159	147342344	+	NW_001229604.1	6474799	6474984	+	XP_001174813.1	GeneID:457491	CDS	Pan_troglodytes-2.1	XM_001174813.1	-
Contig111.33	9598	1	147342159	147342344	+	NW_001229604.1	6474799	6474984	+	XP_001174824.1	GeneID:457491	CDS	Pan_troglodytes-2.1	XM_001174824.1	-
Contig111.33	9598	1	147342159	147342344	+	NW_001229604.1	6474799	6474984	+	XP_001174817.1	GeneID:457491	CDS	Pan_troglodytes-2.1	XM_001174817.1	-
Contig111.33	9598	1	147342159	147342344	+	NW_001229604.1	6474799	6474984	+	XP_001174807.1	GeneID:457491	CDS	Pan_troglodytes-2.1	XM_001174807.1	-
Contig111.33	9598	1	147342159	147342344	+	NW_001229604.1	6474799	6474984	+	XP_001174803.1	GeneID:457491	CDS	Pan_troglodytes-2.1	XM_001174803.1	-
Contig111.33	9598	1	147342159	147342344	+	NW_001229604.1	6474799	6474984	+	XM_001174793.1	GeneID:457491	UTR	Pan_troglodytes-2.1	XM_001174793.1	-
Contig111.33	9598	1	147342159	147342344	+	NW_001229604.1	6474799	6474984	+	XM_001174790.1	GeneID:457491	UTR	Pan_troglodytes-2.1	XM_001174790.1	-
Contig111.33	9598	1	147342159	147342344	+	NW_001229604.1	6474799	6474984	+	XM_001174785.1	GeneID:457491	UTR	Pan_troglodytes-2.1	XM_001174785.1	-
Contig111.33	9598	1	147342159	147342344	+	NW_001229604.1	6474799	6474984	+	XM_001174799.1	GeneID:457491	UTR	Pan_troglodytes-2.1	XM_001174799.1	-
Contig111.33	9598	1	147342210	147342344	+	NW_001229604.1	6474850	6474984	+	XM_001174797.1	GeneID:457491	UTR	Pan_troglodytes-2.1	XM_001174797.1	-
Contig111.33	9598	1	147342210	147342344	+	NW_001229604.1	6474850	6474984	+	XM_001174764.1	GeneID:457491	UTR	Pan_troglodytes-2.1	XM_001174764.1	-
Contig111.33	9598	1	147342210	147342344	+	NW_001229604.1	6474850	6474984	+	XM_001174782.1	GeneID:457491	UTR	Pan_troglodytes-2.1	XM_001174782.1	-
Contig111.33	9598	1	147342210	147342344	+	NW_001229604.1	6474850	6474984	+	XM_001174778.1	GeneID:457491	UTR	Pan_troglodytes-2.1	XM_001174778.1	-
Contig70.492	9598	5	7925726	7925884	+	NW_001235374.1	47895	48053	+	XP_517624.2	GeneID:461715	CDS	Pan_troglodytes-2.1	XM_517624.2	-
Contig117.244	9598	15	76227351	76227529	+	NW_001225246.1	2787130	2787308	+	XP_001142851.1	GeneID:740693	CDS	Pan_troglodytes-2.1	XM_001142851.1	-
Contig852.32	9598	X	52443423	52443430	+	NW_001251844.1	179875	179882	+	XM_001143378.1	GeneID:740979	UTR	Pan_troglodytes-2.1	XM_001143378.1	-
Contig97.408	9598	15	88672166	88672352	+	NW_001225258.1	5737578	5737764	+	XP_001169448.1	GeneID:453654	CDS	Pan_troglodytes-2.1	XM_001169448.1	-
Contig97.408	9598	15	88672166	88672352	+	NW_001225258.1	5737578	5737764	+	XP_001169425.1	GeneID:453654	CDS	Pan_troglodytes-2.1	XM_001169425.1	-
Contig97.408	9598	15	88672166	88672352	+	NW_001225258.1	5737578	5737764	+	XP_001169472.1	GeneID:453654	CDS	Pan_troglodytes-2.1	XM_001169472.1	-
Contig97.408	9598	15	88672166	88672352	+	NW_001225258.1	5737578	5737764	+	XP_001169318.1	GeneID:453654	CDS	Pan_troglodytes-2.1	XM_001169318.1	-
Contig97.408	9598	15	88672166	88672352	+	NW_001225258.1	5737578	5737764	+	XP_001169294.1	GeneID:453654	CDS	Pan_troglodytes-2.1	XM_001169294.1	-
Contig97.408	9598	15	88672475	88672558	+	NW_001225258.1	5737887	5737970	+	XP_001169294.1	GeneID:453654	CDS	Pan_troglodytes-2.1	XM_001169294.1	-
Contig97.408	9598	15	88672475	88672558	+	NW_001225258.1	5737887	5737970	+	XP_001169318.1	GeneID:453654	CDS	Pan_troglodytes-2.1	XM_001169318.1	-
Contig97.408	9598	15	88672475	88672558	+	NW_001225258.1	5737887	5737970	+	XP_001169472.1	GeneID:453654	CDS	Pan_troglodytes-2.1	XM_001169472.1	-
Contig97.408	9598	15	88672475	88672558	+	NW_001225258.1	5737887	5737970	+	XP_001169425.1	GeneID:453654	CDS	Pan_troglodytes-2.1	XM_001169425.1	-
Contig97.408	9598	15	88672475	88672558	+	NW_001225258.1	5737887	5737970	+	XP_001169448.1	GeneID:453654	CDS	Pan_troglodytes-2.1	XM_001169448.1	-
Contig380.106	9598	19	60239186	60239473	+	NW_001228247.1	714789	715076	+	XP_001164419.1	GeneID:748959	CDS	Pan_troglodytes-2.1	XM_001164419.1	-
Contig539.104	9598	9	137798754	137798834	-	NW_001240675.1	36051	36131	-	XP_001140201.1	GeneID:737155	CDS	Pan_troglodytes-2.1	XM_001140201.1	-
Contig15.572	9598	6	15764824	15764993	+	NW_001236512.1	11948695	11948864	+	XP_001169872.1	GeneID:462450	CDS	Pan_troglodytes-2.1	XM_001169872.1	-
Contig15.572	9598	6	15764824	15764993	+	NW_001236512.1	11948695	11948864	+	XP_001169735.1	GeneID:462450	CDS	Pan_troglodytes-2.1	XM_001169735.1	-
Contig15.572	9598	6	15764824	15764993	+	NW_001236512.1	11948695	11948864	+	XP_001169912.1	GeneID:462450	CDS	Pan_troglodytes-2.1	XM_001169912.1	-
Contig15.572	9598	6	15764824	15764993	+	NW_001236512.1	11948695	11948864	+	XM_001169840.1	GeneID:462450	UTR	Pan_troglodytes-2.1	XM_001169840.1	-
Contig15.572	9598	6	15764824	15764993	+	NW_001236512.1	11948695	11948864	+	XM_518250.2	GeneID:462450	UTR	Pan_troglodytes-2.1	XM_518250.2	-
Contig69.478	9598	20	42644677	42645013	-	NW_001230500.1	7098554	7098890	-	XM_001153957.1	GeneID:458279	UTR	Pan_troglodytes-2.1	XM_001153957.1	-
Contig69.478	9598	20	42644677	42645013	-	NW_001230500.1	7098554	7098890	-	XM_001154207.1	GeneID:458279	UTR	Pan_troglodytes-2.1	XM_001154207.1	-
Contig69.478	9598	20	42644677	42645013	-	NW_001230500.1	7098554	7098890	-	XM_001154315.1	GeneID:458279	UTR	Pan_troglodytes-2.1	XM_001154315.1	-
Contig69.478	9598	20	42644677	42645013	-	NW_001230500.1	7098554	7098890	-	XM_514674.2	GeneID:458279	UTR	Pan_troglodytes-2.1	XM_514674.2	-
Contig69.478	9598	20	42645014	42645072	-	NW_001230500.1	7098891	7098949	-	XP_514674.2	GeneID:458279	CDS	Pan_troglodytes-2.1	XM_514674.2	-
Contig69.478	9598	20	42645014	42645072	-	NW_001230500.1	7098891	7098949	-	XP_001154207.1	GeneID:458279	CDS	Pan_troglodytes-2.1	XM_001154207.1	-
Contig69.478	9598	20	42645014	42645072	-	NW_001230500.1	7098891	7098949	-	XP_001154315.1	GeneID:458279	CDS	Pan_troglodytes-2.1	XM_001154315.1	-
Contig69.478	9598	20	42645014	42645072	-	NW_001230500.1	7098891	7098949	-	XP_001153957.1	GeneID:458279	CDS	Pan_troglodytes-2.1	XM_001153957.1	-
Contig69.478	9598	20	42645155	42645262	-	NW_001230500.1	7099032	7099139	-	XP_001153957.1	GeneID:458279	CDS	Pan_troglodytes-2.1	XM_001153957.1	-
Contig69.478	9598	20	42645155	42645262	-	NW_001230500.1	7099032	7099139	-	XP_001154315.1	GeneID:458279	CDS	Pan_troglodytes-2.1	XM_001154315.1	-
Contig69.478	9598	20	42645155	42645262	-	NW_001230500.1	7099032	7099139	-	XP_001154207.1	GeneID:458279	CDS	Pan_troglodytes-2.1	XM_001154207.1	-
Contig69.478	9598	20	42645155	42645262	-	NW_001230500.1	7099032	7099139	-	XP_514674.2	GeneID:458279	CDS	Pan_troglodytes-2.1	XM_514674.2	-
Contig136.96	9598	10	13953846	13953959	+	NW_001220645.1	4170198	4170311	+	XP_001142338.1	GeneID:736885	CDS	Pan_troglodytes-2.1	XM_001142338.1	-
Contig136.96	9598	10	13953846	13953959	+	NW_001220645.1	4170198	4170311	+	XP_001142250.1	GeneID:736885	CDS	Pan_troglodytes-2.1	XM_001142250.1	-
Contig136.96	9598	10	13953846	13953959	+	NW_001220645.1	4170198	4170311	+	XP_001142167.1	GeneID:736885	CDS	Pan_troglodytes-2.1	XM_001142167.1	-
Contig136.96	9598	10	13953846	13953959	+	NW_001220645.1	4170198	4170311	+	XP_001142495.1	GeneID:736885	CDS	Pan_troglodytes-2.1	XM_001142495.1	-
Contig136.96	9598	10	13953846	13953959	+	NW_001220645.1	4170198	4170311	+	XP_001142558.1	GeneID:736885	CDS	Pan_troglodytes-2.1	XM_001142558.1	-
Contig89.17	9598	1	101404944	101405250	-	NW_001228910.1	8041656	8041962	-	XM_001159013.1	GeneID:742043	UTR	Pan_troglodytes-2.1	XM_001159013.1	-
Contig298.142	9598	7	5956351	5956419	-	NW_001237922.1	1039196	1039264	-	XR_020303.1	GeneID:738574	UTR	Pan_troglodytes-2.1	XR_020303.1	-
Contig487.16	9598	22	20585175	20585421	-	NW_001230960.1	457454	457700	-	XP_515006.2	GeneID:458682	CDS	Pan_troglodytes-2.1	XM_515006.2	-
Contig41.227	9598	5	60768234	60768397	-	NW_001235395.1	9540329	9540492	-	XP_001147756.1	GeneID:461872	CDS	Pan_troglodytes-2.1	XM_001147756.1	-
Contig41.227	9598	5	60768234	60768397	-	NW_001235395.1	9540329	9540492	-	XP_001147832.1	GeneID:461872	CDS	Pan_troglodytes-2.1	XM_001147832.1	-
Contig221.90	9598	2A	102018318	102018464	+	NW_001231323.1	1548140	1548286	+	XP_515656.2	GeneID:459449	CDS	Pan_troglodytes-2.1	XM_515656.2	-
Contig24.594	9598	4	17593023	17593140	-	NW_001234057.1	8448373	8448490	-	XR_025357.1	GeneID:471152	UTR	Pan_troglodytes-2.1	XR_025357.1	-
Contig82.32	9598	2A	39123973	39124038	+	NW_001231259.1	8537563	8537628	+	XR_024371.1	GeneID:470352	UTR	Pan_troglodytes-2.1	XR_024371.1	-
Contig177.350	9598	17	18114964	18115044	+	NW_001226923.1	3845288	3845368	+	XP_511454.2	GeneID:454629	CDS	Pan_troglodytes-2.1	XM_511454.2	-
Contig33.712	9598	2A	74544718	74544803	-	NW_001231261.1	4540652	4540737	-	XP_001150310.1	GeneID:459320	CDS	Pan_troglodytes-2.1	XM_001150310.1	-
Contig33.712	9598	2A	74544718	74544803	-	NW_001231261.1	4540652	4540737	-	XP_515546.2	GeneID:459320	CDS	Pan_troglodytes-2.1	XM_515546.2	-
Contig64.360	9598	14	74775617	74775721	-	NW_001224605.1	4821227	4821331	-	XP_001158500.1	GeneID:453043	CDS	Pan_troglodytes-2.1	XM_001158500.1	-
Contig64.360	9598	14	74775617	74775721	-	NW_001224605.1	4821227	4821331	-	XP_001158435.1	GeneID:453043	CDS	Pan_troglodytes-2.1	XM_001158435.1	-
Contig440.16	9598	22	21392137	21392289	+	NW_001230966.1	155649	155801	+	XP_001161466.1	GeneID:748473	CDS	Pan_troglodytes-2.1	XM_001161466.1	-
Contig440.16	9598	22	21393330	21393390	+	NW_001230966.1	156842	156902	+	XP_001161517.1	GeneID:748486	CDS	Pan_troglodytes-2.1	XM_001161517.1	-
Contig440.16	9598	22	21393500	21393825	+	NW_001230966.1	157012	157337	+	XP_001161517.1	GeneID:748486	CDS	Pan_troglodytes-2.1	XM_001161517.1	-
Contig134.31	9598	5	162713874	162713921	-	NW_001235422.1	4951930	4951977	-	XP_001137552.1	GeneID:462239	CDS	Pan_troglodytes-2.1	XM_001137552.1	-
Contig134.31	9598	5	162714638	162714676	-	NW_001235422.1	4952694	4952732	-	XP_001137552.1	GeneID:462239	CDS	Pan_troglodytes-2.1	XM_001137552.1	-
Contig134.31	9598	5	162714782	162714908	-	NW_001235422.1	4952838	4952964	-	XP_001137552.1	GeneID:462239	CDS	Pan_troglodytes-2.1	XM_001137552.1	-
Contig134.31	9598	5	162716806	162716915	-	NW_001235422.1	4954862	4954971	-	XP_001137552.1	GeneID:462239	CDS	Pan_troglodytes-2.1	XM_001137552.1	-
Contig134.31	9598	5	162719283	162719886	-	NW_001235422.1	4957339	4957942	-	XP_001137552.1	GeneID:462239	CDS	Pan_troglodytes-2.1	XM_001137552.1	-
Contig117.277	9598	15	75860815	75860833	+	NW_001225246.1	2420594	2420612	+	XR_020400.1	GeneID:740240	UTR	Pan_troglodytes-2.1	XR_020400.1	-
Contig117.277	9598	15	75861005	75861186	+	NW_001225246.1	2420784	2420965	+	XR_020400.1	GeneID:740240	UTR	Pan_troglodytes-2.1	XR_020400.1	-
Contig153.211	9598	19	21965778	21966149	+	NW_001228214.1	3062755	3063126	+	XP_001146457.1	GeneID:739079	CDS	Pan_troglodytes-2.1	XM_001146457.1	-
Contig371.97	9598	11	132688537	132688597	-	NW_001222318.1	186297	186357	-	XP_001157176.1	GeneID:742719	CDS	Pan_troglodytes-2.1	XM_001157176.1	-
Contig669.41	9598	19	2053354	2053499	-	NW_001228134.1	146796	146941	-	XP_512248.2	GeneID:455561	CDS	Pan_troglodytes-2.1	XM_512248.2	-
Contig669.41	9598	19	2053663	2053914	-	NW_001228134.1	147105	147356	-	XP_512248.2	GeneID:455561	CDS	Pan_troglodytes-2.1	XM_512248.2	-
Contig155.272	9598	11	121806094	121806240	+	NW_001222314.1	858961	859107	+	XP_001136009.1	GeneID:736196	CDS	Pan_troglodytes-2.1	XM_001136009.1	-
Contig7.384	9598	3	13970426	13970464	+	NW_001232820.1	4393502	4393540	+	XR_024489.1	GeneID:460192	UTR	Pan_troglodytes-2.1	XR_024489.1	-
Contig222.62	9598	19	61610266	61610485	-	NW_001228260.1	323404	323623	-	XM_524402.2	GeneID:469017	UTR	Pan_troglodytes-2.1	XM_524402.2	-
Contig222.62	9598	19	61610486	61610732	-	NW_001228260.1	323624	323870	-	XP_524402.2	GeneID:469017	CDS	Pan_troglodytes-2.1	XM_524402.2	-
Contig12.796	9598	6	83333961	83334084	-	NW_001236562.1	14794278	14794401	-	XP_001148266.1	GeneID:462849	CDS	Pan_troglodytes-2.1	XM_001148266.1	-
Contig12.796	9598	6	83333961	83334084	-	NW_001236562.1	14794278	14794401	-	XP_518606.2	GeneID:462849	CDS	Pan_troglodytes-2.1	XM_518606.2	-
Contig19.1021	9598	10	68486567	68486593	-	NW_001220694.1	19598618	19598644	-	XR_021924.1	GeneID:748853	UTR	Pan_troglodytes-2.1	XR_021924.1	-
Contig474.34	9598	7	103112754	103112786	-	NW_001238089.1	544497	544529	-	XR_025476.1	GeneID:463629	UTR	Pan_troglodytes-2.1	XR_025476.1	-
Contig474.34	9598	7	103112988	103113025	-	NW_001238089.1	544731	544768	-	XR_025476.1	GeneID:463629	UTR	Pan_troglodytes-2.1	XR_025476.1	-
Contig420.1	9598	15	40827467	40827595	-	NW_001225238.1	372	500	-	XR_020733.1	GeneID:742658	UTR	Pan_troglodytes-2.1	XR_020733.1	-
Contig105.273	9598	15	35390375	35390553	+	NW_001225228.1	3985949	3986127	+	XP_510292.2	GeneID:453315	CDS	Pan_troglodytes-2.1	XM_510292.2	-
Contig105.273	9598	15	35390375	35390553	+	NW_001225228.1	3985949	3986127	+	XP_001138413.1	GeneID:453315	CDS	Pan_troglodytes-2.1	XM_001138413.1	-
Contig107.291	9598	14	100312056	100312123	+	NW_001224615.1	4620357	4620424	+	XP_001157401.1	GeneID:453155	CDS	Pan_troglodytes-2.1	XM_001157401.1	-
Contig107.291	9598	14	100312056	100312123	+	NW_001224615.1	4620357	4620424	+	XP_001157347.1	GeneID:453155	CDS	Pan_troglodytes-2.1	XM_001157347.1	-
Contig107.291	9598	14	100312056	100312123	+	NW_001224615.1	4620357	4620424	+	XP_001157568.1	GeneID:453155	CDS	Pan_troglodytes-2.1	XM_001157568.1	-
Contig107.291	9598	14	100312056	100312123	+	NW_001224615.1	4620357	4620424	+	XP_001157625.1	GeneID:453155	CDS	Pan_troglodytes-2.1	XM_001157625.1	-
Contig107.291	9598	14	100312056	100312123	+	NW_001224615.1	4620357	4620424	+	XP_001157452.1	GeneID:453155	CDS	Pan_troglodytes-2.1	XM_001157452.1	-
Contig289.22	9598	4	4234531	4234661	-	NW_001234039.1	160916	161046	-	XR_022541.1	GeneID:750584	UTR	Pan_troglodytes-2.1	XR_022541.1	-
Contig520.43	9598	15	20683648	20683776	+	NW_001225210.1	371571	371699	+	XP_001171620.1	GeneID:749798	CDS	Pan_troglodytes-2.1	XM_001171620.1	-
Contig179.122	9598	6	31681966	31682053	+	NW_001236523.1	1228591	1228678	+	XP_518342.2	GeneID:462552	CDS	Pan_troglodytes-2.1	XM_518342.2	-
Contig109.360	9598	8	105701226	105701490	+	NW_001240361.1	6314811	6315075	+	XM_001158961.1	GeneID:464333	UTR	Pan_troglodytes-2.1	XM_001158961.1	-
Contig109.360	9598	8	105701491	105701503	+	NW_001240361.1	6315076	6315088	+	XP_001158961.1	GeneID:464333	CDS	Pan_troglodytes-2.1	XM_001158961.1	-
Contig57.49	9598	5	104023090	104023166	+	NW_001235418.1	1271203	1271279	+	XP_001137279.1	GeneID:461974	CDS	Pan_troglodytes-2.1	XM_001137279.1	-
Contig57.49	9598	5	104023090	104023166	+	NW_001235418.1	1271203	1271279	+	XP_001136887.1	GeneID:461974	CDS	Pan_troglodytes-2.1	XM_001136887.1	-
Contig57.49	9598	5	104023090	104023166	+	NW_001235418.1	1271203	1271279	+	XP_001136726.1	GeneID:461974	CDS	Pan_troglodytes-2.1	XM_001136726.1	-
Contig57.49	9598	5	104023090	104023166	+	NW_001235418.1	1271203	1271279	+	XP_001136404.1	GeneID:461974	CDS	Pan_troglodytes-2.1	XM_001136404.1	-
Contig57.49	9598	5	104023090	104023166	+	NW_001235418.1	1271203	1271279	+	XP_001137035.1	GeneID:461974	CDS	Pan_troglodytes-2.1	XM_001137035.1	-
Contig57.49	9598	5	104023090	104023166	+	NW_001235418.1	1271203	1271279	+	XP_001137118.1	GeneID:461974	CDS	Pan_troglodytes-2.1	XM_001137118.1	-
Contig57.49	9598	5	104023090	104023166	+	NW_001235418.1	1271203	1271279	+	XP_517856.1	GeneID:461974	CDS	Pan_troglodytes-2.1	XM_517856.2	-
Contig57.49	9598	5	104023090	104023166	+	NW_001235418.1	1271203	1271279	+	XP_001135390.1	GeneID:461974	CDS	Pan_troglodytes-2.1	XM_001135390.1	-
Contig57.49	9598	5	104023090	104023166	+	NW_001235418.1	1271203	1271279	+	XP_001136651.1	GeneID:461974	CDS	Pan_troglodytes-2.1	XM_001136651.1	-
Contig57.49	9598	5	104023090	104023166	+	NW_001235418.1	1271203	1271279	+	XP_001136317.1	GeneID:461974	CDS	Pan_troglodytes-2.1	XM_001136317.1	-
Contig57.49	9598	5	104023090	104023166	+	NW_001235418.1	1271203	1271279	+	XP_001135820.1	GeneID:461974	CDS	Pan_troglodytes-2.1	XM_001135820.1	-
Contig57.49	9598	5	104023090	104023166	+	NW_001235418.1	1271203	1271279	+	XP_001135901.1	GeneID:461974	CDS	Pan_troglodytes-2.1	XM_001135901.1	-
Contig57.49	9598	5	104023090	104023166	+	NW_001235418.1	1271203	1271279	+	XP_001135984.1	GeneID:461974	CDS	Pan_troglodytes-2.1	XM_001135984.1	-
Contig57.49	9598	5	104023090	104023166	+	NW_001235418.1	1271203	1271279	+	XP_001136071.1	GeneID:461974	CDS	Pan_troglodytes-2.1	XM_001136071.1	-
Contig57.49	9598	5	104023090	104023166	+	NW_001235418.1	1271203	1271279	+	XP_001136811.1	GeneID:461974	CDS	Pan_troglodytes-2.1	XM_001136811.1	-
Contig57.49	9598	5	104023090	104023166	+	NW_001235418.1	1271203	1271279	+	XP_001136965.1	GeneID:461974	CDS	Pan_troglodytes-2.1	XM_001136965.1	-
Contig57.49	9598	5	104023090	104023166	+	NW_001235418.1	1271203	1271279	+	XP_001135734.1	GeneID:461974	CDS	Pan_troglodytes-2.1	XM_001135734.1	-
Contig57.49	9598	5	104023090	104023166	+	NW_001235418.1	1271203	1271279	+	XP_001135315.1	GeneID:461974	CDS	Pan_troglodytes-2.1	XM_001135315.1	-
Contig85.223	9598	1	183788895	183788936	+	NW_001229611.1	6951094	6951135	+	XP_001156113.1	GeneID:457646	CDS	Pan_troglodytes-2.1	XM_001156113.1	-
Contig186.69	9598	10	45522248	45522454	-	NW_001220664.1	3081648	3081854	-	XP_001158973.1	GeneID:742325	CDS	Pan_troglodytes-2.1	XM_001158973.1	-
Contig186.69	9598	10	45522800	45522962	-	NW_001220664.1	3082200	3082362	-	XP_001158973.1	GeneID:742325	CDS	Pan_troglodytes-2.1	XM_001158973.1	-
Contig39.73	9598	8	20933697	20933802	+	NW_001240336.1	1186778	1186883	+	XP_519664.2	GeneID:464062	CDS	Pan_troglodytes-2.1	XM_519664.2	-
Contig100.174	9598	6	155488842	155488849	+	NW_001236565.1	2830810	2830817	+	XM_001139772.1	GeneID:736710	UTR	Pan_troglodytes-2.1	XM_001139772.1	-
Contig100.174	9598	6	155488850	155489045	+	NW_001236565.1	2830818	2831013	+	XP_001139772.1	GeneID:736710	CDS	Pan_troglodytes-2.1	XM_001139772.1	-
Contig1836.6	9598	16	28868997	28869302	+	NW_001225963.1	14152	14457	+	XP_001137879.1	GeneID:737489	CDS	Pan_troglodytes-2.1	XM_001137879.1	-
Contig1836.6	9598	16	28868997	28869302	+	NW_001225963.1	14152	14457	+	LOC737489	GeneID:737489	GENE	Pan_troglodytes-2.1	-	protein;identical;N
Contig1836.6	9598	16	28868997	28869302	+	NW_001225963.1	14152	14457	+	XM_001137879.1	GeneID:737489	RNA	Pan_troglodytes-2.1	XM_001137879.1	protein;identical;N
Contig321.163	9598	7	2364036	2364389	+	NW_001237920.1	1169671	1170024	+	XP_001138735.1	GeneID:738063	CDS	Pan_troglodytes-2.1	XM_001138735.1	-
Contig182.67	9598	4	169609621	169609769	+	NW_001234091.1	2602836	2602984	+	XP_001139385.1	GeneID:738493	CDS	Pan_troglodytes-2.1	XM_001139385.1	-
Contig184.67	9598	16	3563271	3563288	+	NW_001225832.1	644027	644044	+	XP_001173559.1	GeneID:750234	CDS	Pan_troglodytes-2.1	XM_001173559.1	-
Contig11.349	9598	4	89708071	89708219	+	NW_001234074.1	6984484	6984632	+	XR_024469.1	GeneID:461359	UTR	Pan_troglodytes-2.1	XR_024469.1	-
Contig474.29	9598	7	103070865	103070911	-	NW_001238089.1	502608	502654	-	XR_025476.1	GeneID:463629	UTR	Pan_troglodytes-2.1	XR_025476.1	-
Contig15.704	9598	6	13799187	13799219	+	NW_001236512.1	9983058	9983090	+	XM_001169459.1	GeneID:747069	UTR	Pan_troglodytes-2.1	XM_001169459.1	-
Contig4.937	9598	2B	191957202	191957435	+	NW_001232110.1	17615365	17615598	+	XP_001161096.1	GeneID:459808	CDS	Pan_troglodytes-2.1	XM_001161096.1	-
Contig4.937	9598	2B	191957202	191957435	+	NW_001232110.1	17615365	17615598	+	XP_001161140.1	GeneID:459808	CDS	Pan_troglodytes-2.1	XM_001161140.1	-
Contig279.26	9598	15	39240458	39240523	-	NW_001225231.1	334932	334997	-	XP_510331.2	GeneID:453358	CDS	Pan_troglodytes-2.1	XM_510331.2	-
Contig185.85	9598	1	205879773	205879901	+	NW_001229615.1	1516189	1516317	+	XP_514232.2	GeneID:457774	CDS	Pan_troglodytes-2.1	XM_514232.2	-
Contig474.12	9598	7	102818057	102818152	-	NW_001238089.1	249800	249895	-	XP_519284.2	GeneID:463628	CDS	Pan_troglodytes-2.1	XM_519284.2	-
Contig474.12	9598	7	102818057	102818152	-	NW_001238089.1	249800	249895	-	XP_001157595.1	GeneID:463628	CDS	Pan_troglodytes-2.1	XM_001157595.1	-
Contig474.12	9598	7	102818057	102818152	-	NW_001238089.1	249800	249895	-	XP_001157536.1	GeneID:463628	CDS	Pan_troglodytes-2.1	XM_001157536.1	-
Contig474.12	9598	7	102818057	102818152	-	NW_001238089.1	249800	249895	-	XP_001157861.1	GeneID:463628	CDS	Pan_troglodytes-2.1	XM_001157861.1	-
Contig2.1081	9598	3	173085103	173085221	+	NW_001232839.1	22595336	22595454	+	XP_001161057.1	GeneID:743786	CDS	Pan_troglodytes-2.1	XM_001161057.1	-
Contig202.71	9598	19	52678497	52678591	+	NW_001228236.1	3626564	3626658	+	XP_001168597.1	GeneID:746537	CDS	Pan_troglodytes-2.1	XM_001168597.1	-
Contig202.71	9598	19	52678497	52678591	+	NW_001228236.1	3626564	3626658	+	XP_001168613.1	GeneID:746537	CDS	Pan_troglodytes-2.1	XM_001168613.1	-
Contig246.69	9598	5	6765839	6765923	-	NW_001235372.1	1334719	1334803	-	XP_517620.2	GeneID:461711	CDS	Pan_troglodytes-2.1	XM_517620.2	-
Contig8.154	9598	15	45542463	45542530	+	NW_001225242.1	3427466	3427533	+	XP_001165653.1	GeneID:453410	CDS	Pan_troglodytes-2.1	XM_001165653.1	-
Contig8.154	9598	15	45542463	45542530	+	NW_001225242.1	3427466	3427533	+	XP_001165613.1	GeneID:453410	CDS	Pan_troglodytes-2.1	XM_001165613.1	-
Contig8.154	9598	15	45542463	45542530	+	NW_001225242.1	3427466	3427533	+	XP_001165307.1	GeneID:453410	CDS	Pan_troglodytes-2.1	XM_001165307.1	-
Contig8.154	9598	15	45543579	45543714	+	NW_001225242.1	3428582	3428717	+	XP_001165307.1	GeneID:453410	CDS	Pan_troglodytes-2.1	XM_001165307.1	-
Contig8.154	9598	15	45543579	45543714	+	NW_001225242.1	3428582	3428717	+	XP_001165613.1	GeneID:453410	CDS	Pan_troglodytes-2.1	XM_001165613.1	-
Contig8.154	9598	15	45543579	45543714	+	NW_001225242.1	3428582	3428717	+	XP_001165653.1	GeneID:453410	CDS	Pan_troglodytes-2.1	XM_001165653.1	-
Contig14.500	9598	5	134217969	134218206	+	NW_001235419.1	19090111	19090348	+	XP_001163412.1	GeneID:462054	CDS	Pan_troglodytes-2.1	XM_001163412.1	-
Contig14.500	9598	5	134217969	134218206	+	NW_001235419.1	19090111	19090348	+	XP_517922.2	GeneID:462054	CDS	Pan_troglodytes-2.1	XM_517922.2	-
Contig19.3	9598	10	48907308	48907458	-	NW_001220694.1	19359	19509	-	XP_001161391.1	GeneID:743843	CDS	Pan_troglodytes-2.1	XM_001161391.1	-
Contig392.119	9598	12	123034399	123034404	+	NW_001223168.1	442809	442814	+	XP_001149047.1	GeneID:744368	CDS	Pan_troglodytes-2.1	XM_001149047.1	-
Contig49.571	9598	4	47528688	47528780	+	NW_001234060.1	879932	880024	+	XP_001138278.1	GeneID:461210	CDS	Pan_troglodytes-2.1	XM_001138278.1	-
Contig49.571	9598	4	47528688	47528780	+	NW_001234060.1	879932	880024	+	XP_001139847.1	GeneID:461210	CDS	Pan_troglodytes-2.1	XM_001139847.1	-
Contig55.89	9598	14	22149219	22149295	+	NW_001224596.1	1083632	1083708	+	XM_001150530.1	GeneID:745093	UTR	Pan_troglodytes-2.1	XM_001150530.1	-
Contig64.547	9598	14	77231280	77231322	-	NW_001224605.1	7276890	7276932	-	XM_001164510.1	GeneID:743729	UTR	Pan_troglodytes-2.1	XM_001164510.1	-
Contig287.25	9598	20	24796766	24796840	+	NW_001230493.1	544900	544974	+	XM_001148244.1	GeneID:740833	UTR	Pan_troglodytes-2.1	XM_001148244.1	-
Contig20.261	9598	7	81463813	81463902	-	NW_001238075.1	5056625	5056714	-	XP_001160235.1	GeneID:463504	CDS	Pan_troglodytes-2.1	XM_001160235.1	-
Contig20.261	9598	7	81463813	81463902	-	NW_001238075.1	5056625	5056714	-	XP_001160279.1	GeneID:463504	CDS	Pan_troglodytes-2.1	XM_001160279.1	-
Contig356.51	9598	1	13701841	13702181	+	NW_001230127.1	204354	204694	+	XP_001154811.1	GeneID:746755	CDS	Pan_troglodytes-2.1	XM_001154811.1	-
Contig263.126	9598	19	16784533	16784665	-	NW_001228200.1	1685507	1685639	-	XR_025570.1	GeneID:455810	UTR	Pan_troglodytes-2.1	XR_025570.1	-
Contig691.57	9598	22	49182840	49182922	+	NW_001231009.1	329577	329659	+	XP_001139752.1	GeneID:458927	CDS	Pan_troglodytes-2.1	XM_001139752.1	-
Contig691.57	9598	22	49182840	49182922	+	NW_001231009.1	329577	329659	+	XP_001139663.1	GeneID:458927	CDS	Pan_troglodytes-2.1	XM_001139663.1	-
Contig691.57	9598	22	49182840	49182922	+	NW_001231009.1	329577	329659	+	XP_515211.2	GeneID:458927	CDS	Pan_troglodytes-2.1	XM_515211.2	-
Contig691.57	9598	22	49182840	49182922	+	NW_001231009.1	329577	329659	+	XP_001139578.1	GeneID:458927	CDS	Pan_troglodytes-2.1	XM_001139578.1	-
Contig81.215	9598	2B	227417417	227417472	-	NW_001232114.1	3424754	3424809	-	XP_001164862.1	GeneID:470660	CDS	Pan_troglodytes-2.1	XM_001164862.1	-
Contig257.243	9598	16	88067252	88067448	-	NW_001226063.1	2265956	2266152	-	XM_001157133.1	GeneID:742286	UTR	Pan_troglodytes-2.1	XM_001157133.1	-
Contig257.243	9598	16	88067252	88067448	-	NW_001226063.1	2265956	2266152	-	XM_001157237.1	GeneID:742286	UTR	Pan_troglodytes-2.1	XM_001157237.1	-
Contig257.243	9598	16	88067252	88067448	-	NW_001226063.1	2265956	2266152	-	XM_001157288.1	GeneID:742286	UTR	Pan_troglodytes-2.1	XM_001157288.1	-
Contig257.243	9598	16	88067252	88067448	-	NW_001226063.1	2265956	2266152	-	XM_001156811.1	GeneID:742286	UTR	Pan_troglodytes-2.1	XM_001156811.1	-
Contig257.243	9598	16	88067252	88067448	-	NW_001226063.1	2265956	2266152	-	XM_001157029.1	GeneID:742286	UTR	Pan_troglodytes-2.1	XM_001157029.1	-
Contig257.243	9598	16	88067449	88067515	-	NW_001226063.1	2266153	2266219	-	XP_001157029.1	GeneID:742286	CDS	Pan_troglodytes-2.1	XM_001157029.1	-
Contig257.243	9598	16	88067449	88067515	-	NW_001226063.1	2266153	2266219	-	XP_001156811.1	GeneID:742286	CDS	Pan_troglodytes-2.1	XM_001156811.1	-
Contig257.243	9598	16	88067449	88067515	-	NW_001226063.1	2266153	2266219	-	XP_001157288.1	GeneID:742286	CDS	Pan_troglodytes-2.1	XM_001157288.1	-
Contig257.243	9598	16	88067449	88067515	-	NW_001226063.1	2266153	2266219	-	XP_001157133.1	GeneID:742286	CDS	Pan_troglodytes-2.1	XM_001157133.1	-
Contig257.243	9598	16	88067449	88067515	-	NW_001226063.1	2266153	2266219	-	XP_001157237.1	GeneID:742286	CDS	Pan_troglodytes-2.1	XM_001157237.1	-
Contig257.243	9598	16	88067790	88067901	-	NW_001226063.1	2266494	2266605	-	XP_001157237.1	GeneID:742286	CDS	Pan_troglodytes-2.1	XM_001157237.1	-
Contig257.243	9598	16	88067790	88067901	-	NW_001226063.1	2266494	2266605	-	XP_001157288.1	GeneID:742286	CDS	Pan_troglodytes-2.1	XM_001157288.1	-
Contig257.243	9598	16	88067790	88067901	-	NW_001226063.1	2266494	2266605	-	XP_001157133.1	GeneID:742286	CDS	Pan_troglodytes-2.1	XM_001157133.1	-
Contig257.243	9598	16	88067790	88067901	-	NW_001226063.1	2266494	2266605	-	XP_001156811.1	GeneID:742286	CDS	Pan_troglodytes-2.1	XM_001156811.1	-
Contig257.243	9598	16	88067790	88067901	-	NW_001226063.1	2266494	2266605	-	XP_001157029.1	GeneID:742286	CDS	Pan_troglodytes-2.1	XM_001157029.1	-
Contig345.58	9598	22	17963473	17963591	+	NW_001230944.1	630994	631112	+	XP_514980.2	GeneID:458651	CDS	Pan_troglodytes-2.1	XM_514980.2	-
Contig708.17	9598	19	6970712	6970821	+	NW_001228155.1	119479	119588	+	XP_001150955.1	GeneID:455647	CDS	Pan_troglodytes-2.1	XM_001150955.1	-
Contig708.17	9598	19	6970712	6970821	+	NW_001228155.1	119479	119588	+	XP_512321.2	GeneID:455647	CDS	Pan_troglodytes-2.1	XM_512321.2	-
Contig38.791	9598	11	117120838	117120984	-	NW_001222312.1	13833664	13833810	-	XP_001160452.1	GeneID:451583	CDS	Pan_troglodytes-2.1	XM_001160452.1	-
Contig38.791	9598	11	117121267	117121433	-	NW_001222312.1	13834093	13834259	-	XP_001160452.1	GeneID:451583	CDS	Pan_troglodytes-2.1	XM_001160452.1	-
Contig38.791	9598	11	117121267	117121433	-	NW_001222312.1	13834093	13834259	-	XP_001160302.1	GeneID:451583	CDS	Pan_troglodytes-2.1	XM_001160302.1	-
Contig38.791	9598	11	117121267	117121433	-	NW_001222312.1	13834093	13834259	-	XP_508788.2	GeneID:451583	CDS	Pan_troglodytes-2.1	XM_508788.2	-
Contig46.246	9598	6	54329463	54329616	-	NW_001236530.1	9313827	9313980	-	XM_527415.2	GeneID:472036	UTR	Pan_troglodytes-2.1	XM_527415.2	-
Contig217.200	9598	2B	242611590	242611676	-	NW_001232118.1	550646	550732	-	XP_001152559.1	GeneID:460042	CDS	Pan_troglodytes-2.1	XM_001152559.1	-
Contig217.200	9598	2B	242611590	242611676	-	NW_001232118.1	550646	550732	-	XP_516176.2	GeneID:460042	CDS	Pan_troglodytes-2.1	XM_516176.2	-
Contig43.185	9598	4	148606843	148607600	+	NW_001234089.1	4558052	4558809	+	LOC471312	GeneID:471312	GENE	Pan_troglodytes-2.1	-	mRNA;;
Contig43.185	9598	4	148606843	148607600	+	NW_001234089.1	4558052	4558809	+	LOC471312	GeneID:471312	PSEUDO	Pan_troglodytes-2.1	-	mRNA;;
Contig43.185	9598	4	148606843	148607600	+	NW_001234089.1	4558052	4558809	+	XR_023252.1	GeneID:471312	RNA	Pan_troglodytes-2.1	XR_023252.1	mRNA;;N
Contig43.185	9598	4	148606843	148607600	+	NW_001234089.1	4558052	4558809	+	XR_023252.1	GeneID:471312	UTR	Pan_troglodytes-2.1	XR_023252.1	-
Contig83.475	9598	9	112855322	112855408	-	NW_001240636.1	311642	311728	-	XP_520202.1	GeneID:464675	CDS	Pan_troglodytes-2.1	XM_520202.2	-
Contig83.475	9598	9	112855483	112855570	-	NW_001240636.1	311803	311890	-	XP_520202.1	GeneID:464675	CDS	Pan_troglodytes-2.1	XM_520202.2	-
Contig83.475	9598	9	112855483	112855570	-	NW_001240636.1	311803	311890	-	XP_001152080.1	GeneID:464675	CDS	Pan_troglodytes-2.1	XM_001152080.1	-
Contig83.475	9598	9	112855483	112855570	-	NW_001240636.1	311803	311890	-	XP_001152138.1	GeneID:464675	CDS	Pan_troglodytes-2.1	XM_001152138.1	-
Contig83.475	9598	9	112855483	112855570	-	NW_001240636.1	311803	311890	-	XP_001152381.1	GeneID:464675	CDS	Pan_troglodytes-2.1	XM_001152381.1	-
Contig83.475	9598	9	112855483	112855570	-	NW_001240636.1	311803	311890	-	XP_001152445.1	GeneID:464675	CDS	Pan_troglodytes-2.1	XM_001152445.1	-
Contig83.475	9598	9	112855483	112855570	-	NW_001240636.1	311803	311890	-	XP_001152007.1	GeneID:464675	CDS	Pan_troglodytes-2.1	XM_001152007.1	-
Contig83.475	9598	9	112855483	112855570	-	NW_001240636.1	311803	311890	-	XP_001152196.1	GeneID:464675	CDS	Pan_troglodytes-2.1	XM_001152196.1	-
Contig83.475	9598	9	112855483	112855570	-	NW_001240636.1	311803	311890	-	XP_001152258.1	GeneID:464675	CDS	Pan_troglodytes-2.1	XM_001152258.1	-
Contig83.475	9598	9	112855483	112855570	-	NW_001240636.1	311803	311890	-	XP_001152320.1	GeneID:464675	CDS	Pan_troglodytes-2.1	XM_001152320.1	-
Contig83.475	9598	9	112855483	112855570	-	NW_001240636.1	311803	311890	-	XP_001151950.1	GeneID:464675	CDS	Pan_troglodytes-2.1	XM_001151950.1	-
Contig83.475	9598	9	112855483	112855570	-	NW_001240636.1	311803	311890	-	XP_001151891.1	GeneID:464675	CDS	Pan_troglodytes-2.1	XM_001151891.1	-
Contig135.205	9598	17	20910650	20910798	+	NW_001226927.1	1821205	1821353	+	XP_511422.2	GeneID:454595	CDS	Pan_troglodytes-2.1	XM_511422.2	-
Contig135.205	9598	17	20910650	20910798	+	NW_001226927.1	1821205	1821353	+	XP_001173854.1	GeneID:454595	CDS	Pan_troglodytes-2.1	XM_001173854.1	-
Contig135.205	9598	17	20910650	20910798	+	NW_001226927.1	1821205	1821353	+	XP_001173821.1	GeneID:454595	CDS	Pan_troglodytes-2.1	XM_001173821.1	-
Contig135.205	9598	17	20910650	20910798	+	NW_001226927.1	1821205	1821353	+	XP_001173723.1	GeneID:454595	CDS	Pan_troglodytes-2.1	XM_001173723.1	-
Contig135.205	9598	17	20910650	20910798	+	NW_001226927.1	1821205	1821353	+	XP_001173840.1	GeneID:454595	CDS	Pan_troglodytes-2.1	XM_001173840.1	-
Contig135.205	9598	17	20910650	20910798	+	NW_001226927.1	1821205	1821353	+	XP_001173860.1	GeneID:454595	CDS	Pan_troglodytes-2.1	XM_001173860.1	-
Contig135.205	9598	17	20910650	20910798	+	NW_001226927.1	1821205	1821353	+	XP_001173814.1	GeneID:454595	CDS	Pan_troglodytes-2.1	XM_001173814.1	-
Contig135.205	9598	17	20910650	20910798	+	NW_001226927.1	1821205	1821353	+	XP_001173828.1	GeneID:454595	CDS	Pan_troglodytes-2.1	XM_001173828.1	-
Contig135.205	9598	17	20910650	20910798	+	NW_001226927.1	1821205	1821353	+	XP_001173835.1	GeneID:454595	CDS	Pan_troglodytes-2.1	XM_001173835.1	-
Contig3.865	9598	8	67114891	67114950	+	NW_001240345.1	19267843	19267902	+	XP_001163144.1	GeneID:464223	CDS	Pan_troglodytes-2.1	XM_001163144.1	-
Contig3.865	9598	8	67114891	67114950	+	NW_001240345.1	19267843	19267902	+	XP_519799.2	GeneID:464223	CDS	Pan_troglodytes-2.1	XM_519799.2	-
Contig7.1726	9598	3	40326928	40326979	+	NW_001232820.1	30750004	30750055	+	XM_001172067.1	GeneID:747747	UTR	Pan_troglodytes-2.1	XM_001172067.1	-
Contig219.50	9598	19	59115744	59115870	+	NW_001228246.1	2846448	2846574	+	XP_001174673.1	GeneID:456272	CDS	Pan_troglodytes-2.1	XM_001174673.1	-
Contig219.50	9598	19	59115744	59115870	+	NW_001228246.1	2846448	2846574	+	XP_001174683.1	GeneID:456272	CDS	Pan_troglodytes-2.1	XM_001174683.1	-
Contig219.50	9598	19	59115744	59115870	+	NW_001228246.1	2846448	2846574	+	XP_001174687.1	GeneID:456272	CDS	Pan_troglodytes-2.1	XM_001174687.1	-
Contig219.50	9598	19	59115744	59115870	+	NW_001228246.1	2846448	2846574	+	XP_001174691.1	GeneID:456272	CDS	Pan_troglodytes-2.1	XM_001174691.1	-
Contig219.50	9598	19	59115744	59115836	+	NW_001228246.1	2846448	2846540	+	XM_512879.2	GeneID:456272	UTR	Pan_troglodytes-2.1	XM_512879.2	-
Contig219.50	9598	19	59115837	59115870	+	NW_001228246.1	2846541	2846574	+	XP_512879.2	GeneID:456272	CDS	Pan_troglodytes-2.1	XM_512879.2	-
Contig195.148	9598	22	40250811	40250945	+	NW_001230982.1	1708521	1708655	+	XP_001168737.1	GeneID:458863	CDS	Pan_troglodytes-2.1	XM_001168737.1	-
Contig195.148	9598	22	40250811	40250945	+	NW_001230982.1	1708521	1708655	+	XP_001168678.1	GeneID:458863	CDS	Pan_troglodytes-2.1	XM_001168678.1	-
Contig195.148	9598	22	40250811	40250945	+	NW_001230982.1	1708521	1708655	+	XP_515156.2	GeneID:458863	CDS	Pan_troglodytes-2.1	XM_515156.2	-
Contig195.148	9598	22	40250811	40250945	+	NW_001230982.1	1708521	1708655	+	XP_001168614.1	GeneID:458863	CDS	Pan_troglodytes-2.1	XM_001168614.1	-
Contig195.148	9598	22	40250811	40250945	+	NW_001230982.1	1708521	1708655	+	XP_001168817.1	GeneID:458863	CDS	Pan_troglodytes-2.1	XM_001168817.1	-
Contig195.148	9598	22	40250811	40250945	+	NW_001230982.1	1708521	1708655	+	XP_001168794.1	GeneID:458863	CDS	Pan_troglodytes-2.1	XM_001168794.1	-
Contig118.271	9598	4	61538609	61538888	+	NW_001234061.1	1561163	1561442	+	XP_526601.2	GeneID:471219	CDS	Pan_troglodytes-2.1	XM_526601.2	-
Contig118.271	9598	4	61538889	61538977	+	NW_001234061.1	1561443	1561531	+	XM_526601.2	GeneID:471219	UTR	Pan_troglodytes-2.1	XM_526601.2	-
Contig409.1	9598	19	54896723	54896859	+	NW_001228244.1	1239553	1239689	+	XP_524481.2	GeneID:469096	CDS	Pan_troglodytes-2.1	XM_524481.2	-
Contig119.132	9598	1	121607802	121607966	-	NW_001229571.1	4065008	4065172	-	XP_524810.2	GeneID:469426	CDS	Pan_troglodytes-2.1	XM_524810.2	-
Contig319.193	9598	5	178436912	178436922	+	NW_001235426.1	7	17	+	XM_001134706.1	GeneID:735361	UTR	Pan_troglodytes-2.1	XM_001134706.1	-
Contig177.225	9598	17	16761622	16761804	+	NW_001226923.1	2491946	2492128	+	XP_001169619.1	GeneID:468237	CDS	Pan_troglodytes-2.1	XM_001169619.1	-
Contig125.1	9598	10	73016541	73016620	-	NW_001220703.1	262	341	-	XP_001139137.1	GeneID:738330	CDS	Pan_troglodytes-2.1	XM_001139137.1	-
Contig257.65	9598	16	86222376	86222491	+	NW_001226063.1	421080	421195	+	XP_001154894.1	GeneID:454294	CDS	Pan_troglodytes-2.1	XM_001154894.1	-
Contig257.65	9598	16	86222376	86222491	+	NW_001226063.1	421080	421195	+	XP_511152.2	GeneID:454294	CDS	Pan_troglodytes-2.1	XM_511152.2	-
Contig257.65	9598	16	86222376	86222491	+	NW_001226063.1	421080	421195	+	XP_001155056.1	GeneID:454294	CDS	Pan_troglodytes-2.1	XM_001155056.1	-
Contig7.1722	9598	3	40305971	40306092	+	NW_001232820.1	30729047	30729168	+	XP_001172011.1	GeneID:460283	CDS	Pan_troglodytes-2.1	XM_001172011.1	-
Contig7.1722	9598	3	40305971	40306092	+	NW_001232820.1	30729047	30729168	+	XP_516380.2	GeneID:460283	CDS	Pan_troglodytes-2.1	XM_516380.2	-
Contig981.9	9598	15	18693577	18693701	-	NW_001225193.1	16348	16472	-	XR_025164.1	GeneID:467633	UTR	Pan_troglodytes-2.1	XR_025164.1	-
Contig981.9	9598	15	18694536	18694613	-	NW_001225193.1	17307	17384	-	XR_025164.1	GeneID:467633	UTR	Pan_troglodytes-2.1	XR_025164.1	-
Contig206.243	9598	22	25309213	25309369	-	NW_001230975.1	463802	463958	-	XP_001172177.1	GeneID:458725	CDS	Pan_troglodytes-2.1	XM_001172177.1	-
Contig206.243	9598	22	25309213	25309369	-	NW_001230975.1	463802	463958	-	XP_001172191.1	GeneID:458725	CDS	Pan_troglodytes-2.1	XM_001172191.1	-
Contig206.243	9598	22	25309213	25309369	-	NW_001230975.1	463802	463958	-	XP_001172279.1	GeneID:458725	CDS	Pan_troglodytes-2.1	XM_001172279.1	-
Contig206.243	9598	22	25309213	25309369	-	NW_001230975.1	463802	463958	-	XP_001172201.1	GeneID:458725	CDS	Pan_troglodytes-2.1	XM_001172201.1	-
Contig206.243	9598	22	25309686	25309839	-	NW_001230975.1	464275	464428	-	XP_001172201.1	GeneID:458725	CDS	Pan_troglodytes-2.1	XM_001172201.1	-
Contig206.243	9598	22	25309686	25309839	-	NW_001230975.1	464275	464428	-	XP_001172279.1	GeneID:458725	CDS	Pan_troglodytes-2.1	XM_001172279.1	-
Contig206.243	9598	22	25309686	25309839	-	NW_001230975.1	464275	464428	-	XP_001172191.1	GeneID:458725	CDS	Pan_troglodytes-2.1	XM_001172191.1	-
Contig206.243	9598	22	25309686	25309839	-	NW_001230975.1	464275	464428	-	XP_001172177.1	GeneID:458725	CDS	Pan_troglodytes-2.1	XM_001172177.1	-
Contig54.568	9598	18	51269280	51269383	+	NW_001227618.1	351767	351870	+	XP_523931.2	GeneID:468542	CDS	Pan_troglodytes-2.1	XM_523931.2	-
Contig54.568	9598	18	51269280	51269383	+	NW_001227618.1	351767	351870	+	XP_001134973.1	GeneID:468542	CDS	Pan_troglodytes-2.1	XM_001134973.1	-
Contig53.505	9598	8	108545390	108545466	+	NW_001240362.1	2021481	2021557	+	XM_520034.2	GeneID:464481	UTR	Pan_troglodytes-2.1	XM_520034.2	-
Contig53.505	9598	8	108545467	108545539	+	NW_001240362.1	2021558	2021630	+	XP_520034.2	GeneID:464481	CDS	Pan_troglodytes-2.1	XM_520034.2	-
Contig22.187	9598	11	48324192	48324378	-	NW_001222276.1	17891860	17892046	-	XP_508418.2	GeneID:451177	CDS	Pan_troglodytes-2.1	XM_508418.2	-
Contig654.72	9598	19	693401	693531	+	NW_001228129.1	275510	275640	+	XP_001146733.1	GeneID:740881	CDS	Pan_troglodytes-2.1	XM_001146733.1	-
Contig51.483	9598	20	3226066	3226110	-	NW_001230484.1	3149270	3149314	-	XR_024715.1	GeneID:458059	UTR	Pan_troglodytes-2.1	XR_024715.1	-
Contig130.215	9598	4	112371509	112371616	-	NW_001234075.1	1407771	1407878	-	XP_517389.2	GeneID:461429	CDS	Pan_troglodytes-2.1	XM_517389.2	-
Contig17.669	9598	12	76901940	76902038	-	NW_001223163.1	8647594	8647692	-	XP_509228.2	GeneID:452085	CDS	Pan_troglodytes-2.1	XM_509228.2	-
Contig29.385	9598	3	58954033	58954037	-	NW_001232823.1	9043392	9043396	-	XM_001173790.1	GeneID:747376	UTR	Pan_troglodytes-2.1	XM_001173790.1	-
Contig245.82	9598	1	129582896	129582974	-	NW_001229598.1	697184	697262	-	XP_001169358.1	GeneID:746996	CDS	Pan_troglodytes-2.1	XM_001169358.1	-
Contig245.82	9598	1	129582975	129583011	-	NW_001229598.1	697263	697299	-	XM_001169358.1	GeneID:746996	UTR	Pan_troglodytes-2.1	XM_001169358.1	-
Contig358.30	9598	19	48603929	48603992	-	NW_001228230.1	991309	991372	-	XP_001155353.1	GeneID:456086	CDS	Pan_troglodytes-2.1	XM_001155353.1	-
Contig358.30	9598	19	48603929	48603992	-	NW_001228230.1	991309	991372	-	XP_512711.2	GeneID:456086	CDS	Pan_troglodytes-2.1	XM_512711.2	-
Contig358.30	9598	19	48603929	48603992	-	NW_001228230.1	991309	991372	-	XP_001155792.1	GeneID:456086	CDS	Pan_troglodytes-2.1	XM_001155792.1	-
Contig358.30	9598	19	48603929	48603992	-	NW_001228230.1	991309	991372	-	XP_001155907.1	GeneID:456086	CDS	Pan_troglodytes-2.1	XM_001155907.1	-
Contig358.30	9598	19	48603929	48603992	-	NW_001228230.1	991309	991372	-	XP_001156084.1	GeneID:456086	CDS	Pan_troglodytes-2.1	XM_001156084.1	-
Contig358.30	9598	19	48603993	48604089	-	NW_001228230.1	991373	991469	-	XM_001156084.1	GeneID:456086	UTR	Pan_troglodytes-2.1	XM_001156084.1	-
Contig358.30	9598	19	48603993	48604085	-	NW_001228230.1	991373	991465	-	XM_001155353.1	GeneID:456086	UTR	Pan_troglodytes-2.1	XM_001155353.1	-
Contig358.30	9598	19	48603993	48604058	-	NW_001228230.1	991373	991438	-	XM_001155907.1	GeneID:456086	UTR	Pan_troglodytes-2.1	XM_001155907.1	-
Contig358.30	9598	19	48603993	48604051	-	NW_001228230.1	991373	991431	-	XM_512711.2	GeneID:456086	UTR	Pan_troglodytes-2.1	XM_512711.2	-
Contig170.307	9598	3	46808225	46808387	-	NW_001232822.1	1129217	1129379	-	XR_023380.1	GeneID:460318	UTR	Pan_troglodytes-2.1	XR_023380.1	-
Contig86.358	9598	18	12403191	12403269	-	NW_001227607.1	7463786	7463864	-	XP_001143275.1	GeneID:738205	CDS	Pan_troglodytes-2.1	XM_001143275.1	-
Contig8.161	9598	15	45664350	45664469	-	NW_001225242.1	3549353	3549472	-	XP_001149266.1	GeneID:453411	CDS	Pan_troglodytes-2.1	XM_001149266.1	-
Contig156.124	9598	6	37310004	37310158	-	NW_001236525.1	1396589	1396743	-	XP_518435.2	GeneID:462647	CDS	Pan_troglodytes-2.1	XM_518435.2	-
Contig156.124	9598	6	37310004	37310158	-	NW_001236525.1	1396589	1396743	-	XP_001173139.1	GeneID:462647	CDS	Pan_troglodytes-2.1	XM_001173139.1	-
Contig156.124	9598	6	37310004	37310158	-	NW_001236525.1	1396589	1396743	-	XP_001173106.1	GeneID:462647	CDS	Pan_troglodytes-2.1	XM_001173106.1	-
Contig230.34	9598	16	21120324	21120458	-	NW_001225909.1	2271282	2271416	-	XP_510868.2	GeneID:453978	CDS	Pan_troglodytes-2.1	XM_510868.2	-
Contig88.145	9598	13	33143877	33143897	-	NW_001224003.1	2571397	2571417	-	XP_001144593.1	GeneID:741808	CDS	Pan_troglodytes-2.1	XM_001144593.1	-
Contig88.145	9598	13	33143898	33143932	-	NW_001224003.1	2571418	2571452	-	XM_001144593.1	GeneID:741808	UTR	Pan_troglodytes-2.1	XM_001144593.1	-
Contig466.11	9598	7	72753527	72753539	-	NW_001238041.1	64230	64242	-	XM_001142986.1	GeneID:741842	UTR	Pan_troglodytes-2.1	XM_001142986.1	-
Contig466.11	9598	7	72753540	72753599	-	NW_001238041.1	64243	64302	-	XP_001142986.1	GeneID:741842	CDS	Pan_troglodytes-2.1	XM_001142986.1	-
Contig1123.12	9598	7	324437	324615	+	NW_001237910.1	66064	66242	+	XP_527632.2	GeneID:472257	CDS	Pan_troglodytes-2.1	XM_527632.2	-
Contig20.298	9598	7	82346060	82346185	-	NW_001238075.1	5938872	5938997	-	XP_001160384.1	GeneID:463505	CDS	Pan_troglodytes-2.1	XM_001160384.1	-
Contig20.298	9598	7	82346060	82346185	-	NW_001238075.1	5938872	5938997	-	XP_001160582.1	GeneID:463505	CDS	Pan_troglodytes-2.1	XM_001160582.1	-
Contig20.298	9598	7	82346060	82346185	-	NW_001238075.1	5938872	5938997	-	XP_001160539.1	GeneID:463505	CDS	Pan_troglodytes-2.1	XM_001160539.1	-
Contig34.455	9598	2B	144604530	144604655	-	NW_001232106.1	8517832	8517957	-	XP_515817.2	GeneID:459640	CDS	Pan_troglodytes-2.1	XM_515817.2	-
Contig34.455	9598	2B	144606485	144606658	-	NW_001232106.1	8519787	8519960	-	XP_515817.2	GeneID:459640	CDS	Pan_troglodytes-2.1	XM_515817.2	-
Contig34.455	9598	2B	144606485	144606658	-	NW_001232106.1	8519787	8519960	-	XP_001156822.1	GeneID:459640	CDS	Pan_troglodytes-2.1	XM_001156822.1	-
Contig4.1791	9598	2B	174505679	174505823	+	NW_001232110.1	163842	163986	+	XP_001135561.1	GeneID:459718	CDS	Pan_troglodytes-2.1	XM_001135561.1	-
Contig4.1791	9598	2B	174505679	174505766	+	NW_001232110.1	163842	163929	+	XP_001136061.1	GeneID:459718	CDS	Pan_troglodytes-2.1	XM_001136061.1	-
Contig4.1791	9598	2B	174505679	174505766	+	NW_001232110.1	163842	163929	+	XP_001136393.1	GeneID:459718	CDS	Pan_troglodytes-2.1	XM_001136393.1	-
Contig4.1791	9598	2B	174505679	174505766	+	NW_001232110.1	163842	163929	+	XP_001136567.1	GeneID:459718	CDS	Pan_troglodytes-2.1	XM_001136567.1	-
Contig38.760	9598	11	116780254	116780263	-	NW_001222312.1	13493080	13493089	-	XM_001159065.1	GeneID:466794	UTR	Pan_troglodytes-2.1	XM_001159065.1	-
Contig30.45	9598	1	203177303	203177333	-	NW_001229613.1	16774595	16774625	-	XP_001158469.1	GeneID:747823	CDS	Pan_troglodytes-2.1	XM_001158469.1	-
Contig30.45	9598	1	203177334	203177343	-	NW_001229613.1	16774626	16774635	-	XM_001158469.1	GeneID:747823	UTR	Pan_troglodytes-2.1	XM_001158469.1	-
Contig142.95	9598	5	49335951	49336058	-	NW_001235394.1	3562726	3562833	-	XP_001147041.1	GeneID:743282	CDS	Pan_troglodytes-2.1	XM_001147041.1	-
Contig71.135	9598	20	20121451	20121486	+	NW_001230485.1	7465833	7465868	+	XM_514539.2	GeneID:458123	UTR	Pan_troglodytes-2.1	XM_514539.2	-
Contig71.135	9598	20	20121451	20121486	+	NW_001230485.1	7465833	7465868	+	XM_001143041.1	GeneID:458123	UTR	Pan_troglodytes-2.1	XM_001143041.1	-
Contig71.135	9598	20	20121487	20121543	+	NW_001230485.1	7465869	7465925	+	XP_514539.2	GeneID:458123	CDS	Pan_troglodytes-2.1	XM_514539.2	-
Contig71.135	9598	20	20121487	20121543	+	NW_001230485.1	7465869	7465925	+	XP_001143041.1	GeneID:458123	CDS	Pan_troglodytes-2.1	XM_001143041.1	-
Contig460.9	9598	5	80818624	80818722	+	NW_001235400.1	85169	85267	+	XP_001150705.1	GeneID:461928	CDS	Pan_troglodytes-2.1	XM_001150705.1	-
Contig460.9	9598	5	80818624	80818722	+	NW_001235400.1	85169	85267	+	XP_001150900.1	GeneID:461928	CDS	Pan_troglodytes-2.1	XM_001150900.1	-
Contig460.9	9598	5	80818624	80818722	+	NW_001235400.1	85169	85267	+	XP_001150970.1	GeneID:461928	CDS	Pan_troglodytes-2.1	XM_001150970.1	-
Contig460.9	9598	5	80818624	80818722	+	NW_001235400.1	85169	85267	+	XP_517813.2	GeneID:461928	CDS	Pan_troglodytes-2.1	XM_517813.2	-
Contig161.24	9598	14	69676494	69676511	-	NW_001224603.1	4368336	4368353	-	XP_001144543.1	GeneID:467491	CDS	Pan_troglodytes-2.1	XM_001144543.1	-
Contig161.24	9598	14	69676494	69676511	-	NW_001224603.1	4368336	4368353	-	XP_001144620.1	GeneID:467491	CDS	Pan_troglodytes-2.1	XM_001144620.1	-
Contig161.24	9598	14	69679957	69679967	-	NW_001224603.1	4371799	4371809	-	XP_522888.2	GeneID:467491	CDS	Pan_troglodytes-2.1	XM_522888.2	-
Contig1326.5	9598	1	714756	715370	-	NW_001229606.1	3437	4051	-	XM_001134688.1	GeneID:735343	UTR	Pan_troglodytes-2.1	XM_001134688.1	-
Contig1326.5	9598	1	715371	715520	-	NW_001229606.1	4052	4201	-	XP_001134688.1	GeneID:735343	CDS	Pan_troglodytes-2.1	XM_001134688.1	-
Contig1326.5	9598	1	715521	715583	-	NW_001229606.1	4202	4264	-	XM_001134688.1	GeneID:735343	UTR	Pan_troglodytes-2.1	XM_001134688.1	-
Contig146.75	9598	8	16499757	16499857	-	NW_001240333.1	3935671	3935771	-	XP_001144445.1	GeneID:741727	CDS	Pan_troglodytes-2.1	XM_001144445.1	-
Contig13.710	9598	1	159492434	159492475	+	NW_001229605.1	11644424	11644465	+	XP_001143381.1	GeneID:741030	CDS	Pan_troglodytes-2.1	XM_001143381.1	-
Contig90.167	9598	4	162387511	162387725	-	NW_001234090.1	4045820	4046034	-	XP_001142375.1	GeneID:736769	CDS	Pan_troglodytes-2.1	XM_001142375.1	-
Contig90.167	9598	4	162387511	162387648	-	NW_001234090.1	4045820	4045957	-	XP_001142204.1	GeneID:736769	CDS	Pan_troglodytes-2.1	XM_001142204.1	-
Contig54.138	9598	18	60254715	60254729	+	NW_001227618.1	9337202	9337216	+	XM_523958.2	GeneID:468569	UTR	Pan_troglodytes-2.1	XM_523958.2	-
Contig0.607	9598	6	119291913	119292113	-	NW_001236564.1	11499532	11499732	-	XP_527487.2	GeneID:472108	CDS	Pan_troglodytes-2.1	XM_527487.2	-
Contig15.83	9598	6	25119573	25119722	-	NW_001236512.1	21303444	21303593	-	XP_518270.2	GeneID:462474	CDS	Pan_troglodytes-2.1	XM_518270.2	-
Contig409.94	9598	19	54369379	54369648	-	NW_001228244.1	712209	712478	-	XM_512800.2	GeneID:456186	UTR	Pan_troglodytes-2.1	XM_512800.2	-
Contig409.94	9598	19	54369478	54369526	-	NW_001228244.1	712308	712356	-	XP_001155191.1	GeneID:746895	CDS	Pan_troglodytes-2.1	XM_001155191.1	-
Contig409.94	9598	19	54369649	54370013	-	NW_001228244.1	712479	712843	-	XP_512800.2	GeneID:456186	CDS	Pan_troglodytes-2.1	XM_512800.2	-
Contig199.190	9598	15	98924090	98924194	+	NW_001225262.1	2962861	2962965	+	XP_001142505.1	GeneID:453686	CDS	Pan_troglodytes-2.1	XM_001142505.1	-
Contig199.190	9598	15	98924090	98924194	+	NW_001225262.1	2962861	2962965	+	XP_001142640.1	GeneID:453686	CDS	Pan_troglodytes-2.1	XM_001142640.1	-
Contig199.190	9598	15	98924090	98924194	+	NW_001225262.1	2962861	2962965	+	XP_001142882.1	GeneID:453686	CDS	Pan_troglodytes-2.1	XM_001142882.1	-
Contig199.190	9598	15	98924090	98924194	+	NW_001225262.1	2962861	2962965	+	XP_510621.2	GeneID:453686	CDS	Pan_troglodytes-2.1	XM_510621.2	-
Contig174.140	9598	17	78119158	78119285	-	NW_001227008.1	3834447	3834574	-	XR_025471.1	GeneID:454924	UTR	Pan_troglodytes-2.1	XR_025471.1	-
Contig1635.2	9598	15	38887132	38887269	-	NW_001225230.1	15506	15643	-	XR_020453.1	GeneID:740692	UTR	Pan_troglodytes-2.1	XR_020453.1	-
Contig986.10	9598	9	137712000	137712036	-	NW_001240674.1	99018	99054	-	XR_022923.1	GeneID:464958	UTR	Pan_troglodytes-2.1	XR_022923.1	-
Contig986.10	9598	9	137712181	137712293	-	NW_001240674.1	99199	99311	-	XR_022923.1	GeneID:464958	UTR	Pan_troglodytes-2.1	XR_022923.1	-
Contig986.10	9598	9	137712411	137712444	-	NW_001240674.1	99429	99462	-	XR_022923.1	GeneID:464958	UTR	Pan_troglodytes-2.1	XR_022923.1	-
Contig88.272	9598	13	36814827	36814898	-	NW_001224003.1	6242347	6242418	-	XP_001146369.1	GeneID:452704	CDS	Pan_troglodytes-2.1	XM_001146369.1	-
Contig88.272	9598	13	36814827	36814898	-	NW_001224003.1	6242347	6242418	-	XP_001146528.1	GeneID:452704	CDS	Pan_troglodytes-2.1	XM_001146528.1	-
Contig88.272	9598	13	36814827	36814898	-	NW_001224003.1	6242347	6242418	-	XP_001145973.1	GeneID:452704	CDS	Pan_troglodytes-2.1	XM_001145973.1	-
Contig88.272	9598	13	36814827	36814898	-	NW_001224003.1	6242347	6242418	-	XP_001145298.1	GeneID:452704	CDS	Pan_troglodytes-2.1	XM_001145298.1	-
Contig219.114	9598	19	58292463	58292576	-	NW_001228246.1	2023167	2023280	-	XR_025578.1	GeneID:456265	UTR	Pan_troglodytes-2.1	XR_025578.1	-
Contig85.484	9598	1	181091194	181091333	-	NW_001229611.1	4253393	4253532	-	XP_525018.2	GeneID:469635	CDS	Pan_troglodytes-2.1	XM_525018.2	-
Contig1744.1	9598	5	183760504	183762773	-	NW_001235444.1	95	2364	-	XM_001158187.1	GeneID:462346	UTR	Pan_troglodytes-2.1	XM_001158187.1	-
Contig1744.1	9598	5	183760504	183762168	-	NW_001235444.1	95	1759	-	XM_001158131.1	GeneID:462346	UTR	Pan_troglodytes-2.1	XM_001158131.1	-
Contig1744.1	9598	5	183762169	183762219	-	NW_001235444.1	1760	1810	-	XP_001158131.1	GeneID:462346	CDS	Pan_troglodytes-2.1	XM_001158131.1	-
Contig1744.1	9598	5	183762774	183762854	-	NW_001235444.1	2365	2445	-	XP_001158187.1	GeneID:462346	CDS	Pan_troglodytes-2.1	XM_001158187.1	-
Contig35.254	9598	11	72450783	72450955	-	NW_001222304.1	3173355	3173527	-	XP_001174885.1	GeneID:451417	CDS	Pan_troglodytes-2.1	XM_001174885.1	-
Contig35.254	9598	11	72450783	72450955	-	NW_001222304.1	3173355	3173527	-	XP_001174891.1	GeneID:451417	CDS	Pan_troglodytes-2.1	XM_001174891.1	-
Contig35.254	9598	11	72450783	72450955	-	NW_001222304.1	3173355	3173527	-	XP_001174886.1	GeneID:451417	CDS	Pan_troglodytes-2.1	XM_001174886.1	-
Contig91.4	9598	16	66686942	66687095	+	NW_001226040.1	8289011	8289164	+	XP_511224.2	GeneID:454378	CDS	Pan_troglodytes-2.1	XM_511224.2	-
Contig91.4	9598	16	66687208	66687312	+	NW_001226040.1	8289277	8289381	+	XP_511224.2	GeneID:454378	CDS	Pan_troglodytes-2.1	XM_511224.2	-
Contig13.1151	9598	1	150580281	150580469	+	NW_001229605.1	2732271	2732459	+	XP_524962.2	GeneID:469579	CDS	Pan_troglodytes-2.1	XM_524962.2	-
Contig314.78	9598	4	3192233	3192411	+	NW_001234036.1	1357647	1357825	+	XP_517080.2	GeneID:461084	CDS	Pan_troglodytes-2.1	XM_517080.2	-
Contig146.213	9598	8	13755710	13755906	+	NW_001240333.1	1191624	1191820	+	XP_001142615.1	GeneID:740548	CDS	Pan_troglodytes-2.1	XM_001142615.1	-
Contig146.213	9598	8	13755907	13756034	+	NW_001240333.1	1191821	1191948	+	XM_001142615.1	GeneID:740548	UTR	Pan_troglodytes-2.1	XM_001142615.1	-
Contig64.357	9598	14	74738175	74738338	+	NW_001224605.1	4783785	4783948	+	XP_510071.1	GeneID:453042	CDS	Pan_troglodytes-2.1	XM_510071.2	-
Contig64.357	9598	14	74738175	74738338	+	NW_001224605.1	4783785	4783948	+	XP_001159118.1	GeneID:453042	CDS	Pan_troglodytes-2.1	XM_001159118.1	-
Contig300.37	9598	11	58974982	58975113	+	NW_001222289.1	1294117	1294248	+	XP_001140658.1	GeneID:451225	CDS	Pan_troglodytes-2.1	XM_001140658.1	-
Contig293.5	9598	2B	153530224	153530368	+	NW_001232107.1	94271	94415	+	XP_525939.2	GeneID:470558	CDS	Pan_troglodytes-2.1	XM_525939.2	-
Contig163.155	9598	17	68624215	68624306	-	NW_001227002.1	1222998	1223089	-	XP_001166542.1	GeneID:454848	CDS	Pan_troglodytes-2.1	XM_001166542.1	-
Contig163.155	9598	17	68624215	68624306	-	NW_001227002.1	1222998	1223089	-	XP_511650.2	GeneID:454848	CDS	Pan_troglodytes-2.1	XM_511650.2	-
Contig163.155	9598	17	68624215	68624306	-	NW_001227002.1	1222998	1223089	-	XP_001166579.1	GeneID:454848	CDS	Pan_troglodytes-2.1	XM_001166579.1	-
Contig186.19	9598	10	46252347	46252415	-	NW_001220664.1	3811747	3811815	-	XR_021529.1	GeneID:747235	UTR	Pan_troglodytes-2.1	XR_021529.1	-
Contig5.178	9598	7	35405445	35405502	-	NW_001237933.1	28520259	28520316	-	XP_001168957.1	GeneID:463346	CDS	Pan_troglodytes-2.1	XM_001168957.1	-
Contig104.294	9598	5	97661998	97662078	+	NW_001235417.1	2939035	2939115	+	XP_518168.2	GeneID:462348	CDS	Pan_troglodytes-2.1	XM_518168.2	-
Contig53.541	9598	8	107605800	107605897	+	NW_001240362.1	1081891	1081988	+	XM_001135830.1	GeneID:472841	UTR	Pan_troglodytes-2.1	XM_001135830.1	-
Contig53.541	9598	8	107605809	107605857	+	NW_001240362.1	1081900	1081948	+	XM_001135909.1	GeneID:472841	UTR	Pan_troglodytes-2.1	XM_001135909.1	-
Contig53.541	9598	8	107605809	107605857	+	NW_001240362.1	1081900	1081948	+	XM_528213.2	GeneID:472841	UTR	Pan_troglodytes-2.1	XM_528213.2	-
Contig53.541	9598	8	107605837	107605857	+	NW_001240362.1	1081928	1081948	+	XM_001135662.1	GeneID:472841	UTR	Pan_troglodytes-2.1	XM_001135662.1	-
Contig53.541	9598	8	107605858	107605897	+	NW_001240362.1	1081949	1081988	+	XP_528213.2	GeneID:472841	CDS	Pan_troglodytes-2.1	XM_528213.2	-
Contig53.541	9598	8	107605858	107605897	+	NW_001240362.1	1081949	1081988	+	XP_001135662.1	GeneID:472841	CDS	Pan_troglodytes-2.1	XM_001135662.1	-
Contig53.541	9598	8	107605858	107605897	+	NW_001240362.1	1081949	1081988	+	XP_001135909.1	GeneID:472841	CDS	Pan_troglodytes-2.1	XM_001135909.1	-
Contig16023.1	9598	2A	111586927	111586952	-	NW_001231352.1	413331	413356	-	XP_515685.2	GeneID:459484	CDS	Pan_troglodytes-2.1	XM_515685.2	-
Contig479.7	9598	7	159589895	159590009	-	NW_001238123.1	103906	104020	-	XP_001150190.1	GeneID:463852	CDS	Pan_troglodytes-2.1	XM_001150190.1	-
Contig87.513	9598	13	18394826	18394902	-	NW_001224001.1	347496	347572	-	XR_022454.1	GeneID:750264	UTR	Pan_troglodytes-2.1	XR_022454.1	-
Contig438.30	9598	17	80047270	80047492	-	NW_001227012.1	610912	611134	-	XP_511724.2	GeneID:454941	CDS	Pan_troglodytes-2.1	XM_511724.2	-
Contig1123.11	9598	7	319068	319336	-	NW_001237910.1	60695	60963	-	XP_001175329.1	GeneID:750921	CDS	Pan_troglodytes-2.1	XM_001175329.1	-
Contig18.186	9598	10	121689817	121689941	+	NW_001220742.1	18002345	18002469	+	XP_508077.2	GeneID:450784	CDS	Pan_troglodytes-2.1	XM_508077.2	-
Contig204.173	9598	9	96693919	96694139	+	NW_001240632.1	350289	350509	+	XP_001154921.1	GeneID:464598	CDS	Pan_troglodytes-2.1	XM_001154921.1	-
Contig280.183	9598	6	43594914	43595000	+	NW_001236527.1	1996875	1996961	+	XM_001174398.1	GeneID:748702	UTR	Pan_troglodytes-2.1	XM_001174398.1	-
Contig212.113	9598	11	60669950	60669963	-	NW_001222290.1	1278833	1278846	-	XM_001152028.1	GeneID:739835	UTR	Pan_troglodytes-2.1	XM_001152028.1	-
Contig212.113	9598	11	60669964	60669993	-	NW_001222290.1	1278847	1278876	-	XP_001152028.1	GeneID:739835	CDS	Pan_troglodytes-2.1	XM_001152028.1	-
Contig35.924	9598	11	84351519	84351600	-	NW_001222304.1	15074091	15074172	-	XP_001175275.1	GeneID:749071	CDS	Pan_troglodytes-2.1	XM_001175275.1	-
Contig42.719	9598	3	137269182	137269315	-	NW_001232838.1	1562407	1562540	-	XP_516758.2	GeneID:460706	CDS	Pan_troglodytes-2.1	XM_516758.2	-
Contig37.370	9598	9	75510282	75510368	-	NW_001240612.1	8407595	8407681	-	XP_520083.2	GeneID:464537	CDS	Pan_troglodytes-2.1	XM_520083.2	-
Contig117.196	9598	15	76820030	76820146	+	NW_001225246.1	3379809	3379925	+	XP_001152287.1	GeneID:740309	CDS	Pan_troglodytes-2.1	XM_001152287.1	-
Contig6.1621	9598	14	63926054	63926316	+	NW_001224602.1	30313961	30314223	+	XM_001170633.1	GeneID:467480	UTR	Pan_troglodytes-2.1	XM_001170633.1	-
Contig6.1621	9598	14	63926054	63926316	+	NW_001224602.1	30313961	30314223	+	XM_522877.2	GeneID:467480	UTR	Pan_troglodytes-2.1	XM_522877.2	-
Contig206.15	9598	22	28166290	28166524	+	NW_001230975.1	3320879	3321113	+	XP_001173284.1	GeneID:748264	CDS	Pan_troglodytes-2.1	XM_001173284.1	-
Contig206.15	9598	22	28166362	28166424	+	NW_001230975.1	3320951	3321013	+	XP_001173213.1	GeneID:748264	CDS	Pan_troglodytes-2.1	XM_001173213.1	-
Contig206.15	9598	22	28166362	28166424	+	NW_001230975.1	3320951	3321013	+	XP_001173175.1	GeneID:748264	CDS	Pan_troglodytes-2.1	XM_001173175.1	-
Contig206.15	9598	22	28166506	28166524	+	NW_001230975.1	3321095	3321113	+	XP_001173175.1	GeneID:748264	CDS	Pan_troglodytes-2.1	XM_001173175.1	-
Contig206.15	9598	22	28166506	28166524	+	NW_001230975.1	3321095	3321113	+	XP_001173213.1	GeneID:748264	CDS	Pan_troglodytes-2.1	XM_001173213.1	-
Contig206.15	9598	22	28166745	28166812	+	NW_001230975.1	3321334	3321401	+	XP_001173233.1	GeneID:748264	CDS	Pan_troglodytes-2.1	XM_001173233.1	-
Contig206.15	9598	22	28166745	28166784	+	NW_001230975.1	3321334	3321373	+	XP_001173213.1	GeneID:748264	CDS	Pan_troglodytes-2.1	XM_001173213.1	-
Contig206.15	9598	22	28166745	28166784	+	NW_001230975.1	3321334	3321373	+	XP_001173284.1	GeneID:748264	CDS	Pan_troglodytes-2.1	XM_001173284.1	-
Contig206.15	9598	22	28166745	28166784	+	NW_001230975.1	3321334	3321373	+	XP_001173175.1	GeneID:748264	CDS	Pan_troglodytes-2.1	XM_001173175.1	-
Contig206.15	9598	22	28166745	28166784	+	NW_001230975.1	3321334	3321373	+	XP_001173016.1	GeneID:748264	CDS	Pan_troglodytes-2.1	XM_001173016.1	-
Contig206.15	9598	22	28166745	28166784	+	NW_001230975.1	3321334	3321373	+	XP_001173137.1	GeneID:748264	CDS	Pan_troglodytes-2.1	XM_001173137.1	-
Contig206.15	9598	22	28166745	28166784	+	NW_001230975.1	3321334	3321373	+	XP_001173222.1	GeneID:748264	CDS	Pan_troglodytes-2.1	XM_001173222.1	-
Contig206.15	9598	22	28166745	28166784	+	NW_001230975.1	3321334	3321373	+	XP_001173085.1	GeneID:748264	CDS	Pan_troglodytes-2.1	XM_001173085.1	-
Contig92.357	9598	1	222454843	222455019	-	NW_001229634.1	6581933	6582109	-	XP_001159979.1	GeneID:457851	CDS	Pan_troglodytes-2.1	XM_001159979.1	-
Contig92.357	9598	1	222454843	222455019	-	NW_001229634.1	6581933	6582109	-	XP_001160068.1	GeneID:457851	CDS	Pan_troglodytes-2.1	XM_001160068.1	-
Contig344.2	9598	2A	88830644	88830689	+	NW_001231263.1	5794	5839	+	XM_001135603.1	GeneID:735949	UTR	Pan_troglodytes-2.1	XM_001135603.1	-
Contig24.447	9598	4	20700831	20700984	+	NW_001234057.1	11556181	11556334	+	XM_001163734.1	GeneID:746124	UTR	Pan_troglodytes-2.1	XM_001163734.1	-
Contig24.447	9598	4	20700831	20700984	+	NW_001234057.1	11556181	11556334	+	XM_001163773.1	GeneID:746124	UTR	Pan_troglodytes-2.1	XM_001163773.1	-
Contig162.58	9598	7	43796491	43796562	-	NW_001237944.1	3443978	3444049	-	XR_023045.1	GeneID:463372	UTR	Pan_troglodytes-2.1	XR_023045.1	-
Contig75.439	9598	5	79496610	79496729	-	NW_001235398.1	9389386	9389505	-	XP_001147386.1	GeneID:471570	CDS	Pan_troglodytes-2.1	XM_001147386.1	-
Contig75.439	9598	5	79496725	79496729	-	NW_001235398.1	9389501	9389505	-	XP_001147304.1	GeneID:471570	CDS	Pan_troglodytes-2.1	XM_001147304.1	-
Contig253.269	9598	1	29469766	29469855	-	NW_001230327.1	2062679	2062768	-	XP_001155042.1	GeneID:740597	CDS	Pan_troglodytes-2.1	XM_001155042.1	-
Contig253.269	9598	1	29469772	29469837	-	NW_001230327.1	2062685	2062750	-	XP_001154879.1	GeneID:740597	CDS	Pan_troglodytes-2.1	XM_001154879.1	-
Contig93.204	9598	1	59116039	59116042	-	NW_001228733.1	3228571	3228574	-	XR_021458.1	GeneID:740714	UTR	Pan_troglodytes-2.1	XR_021458.1	-
Contig93.204	9598	1	59116732	59117226	-	NW_001228733.1	3229264	3229758	-	LOC456889	GeneID:456889	GENE	Pan_troglodytes-2.1	-	mRNA;identical;N
Contig93.204	9598	1	59116732	59117226	-	NW_001228733.1	3229264	3229758	-	XM_513438.2	GeneID:456889	RNA	Pan_troglodytes-2.1	XM_513438.2	mRNA;identical;N
Contig93.204	9598	1	59116732	59116842	-	NW_001228733.1	3229264	3229374	-	XM_513438.2	GeneID:456889	UTR	Pan_troglodytes-2.1	XM_513438.2	-
Contig93.204	9598	1	59116732	59116741	-	NW_001228733.1	3229264	3229273	-	XR_021458.1	GeneID:740714	UTR	Pan_troglodytes-2.1	XR_021458.1	-
Contig93.204	9598	1	59116843	59117190	-	NW_001228733.1	3229375	3229722	-	XP_513438.1	GeneID:456889	CDS	Pan_troglodytes-2.1	XM_513438.2	-
Contig93.204	9598	1	59117191	59117226	-	NW_001228733.1	3229723	3229758	-	XM_513438.2	GeneID:456889	UTR	Pan_troglodytes-2.1	XM_513438.2	-
Contig3933.1	9598	16	16480701	16480802	-	NW_001225877.1	11	112	-	XP_523305.2	GeneID:467912	CDS	Pan_troglodytes-2.1	XM_523305.2	-
Contig31.515	9598	17	49966661	49966810	-	NW_001226990.1	9207270	9207419	-	XP_001171274.1	GeneID:455131	CDS	Pan_troglodytes-2.1	XM_001171274.1	-
Contig31.515	9598	17	49966661	49966810	-	NW_001226990.1	9207270	9207419	-	XP_511886.2	GeneID:455131	CDS	Pan_troglodytes-2.1	XM_511886.2	-
Contig31.515	9598	17	49966661	49966810	-	NW_001226990.1	9207270	9207419	-	XP_001171104.1	GeneID:455131	CDS	Pan_troglodytes-2.1	XM_001171104.1	-
Contig31.515	9598	17	49966661	49966810	-	NW_001226990.1	9207270	9207419	-	XP_001171158.1	GeneID:455131	CDS	Pan_troglodytes-2.1	XM_001171158.1	-
Contig416.2	9598	15	29215869	29216725	-	NW_001225223.1	947390	948246	-	XM_001173364.1	GeneID:750177	UTR	Pan_troglodytes-2.1	XM_001173364.1	-
Contig416.2	9598	15	29216726	29216901	-	NW_001225223.1	948247	948422	-	XP_001173364.1	GeneID:750177	CDS	Pan_troglodytes-2.1	XM_001173364.1	-
Contig262.186	9598	7	156230951	156231026	+	NW_001238111.1	2716	2791	+	XP_001145680.1	GeneID:742477	CDS	Pan_troglodytes-2.1	XM_001145680.1	-
Contig18.752	9598	10	111228251	111228402	+	NW_001220742.1	7540779	7540930	+	XP_508031.2	GeneID:450731	CDS	Pan_troglodytes-2.1	XM_508031.2	-
Contig74.201	9598	2A	9672871	9673867	-	NW_001231255.1	3500439	3501435	-	XM_001154844.1	GeneID:459018	UTR	Pan_troglodytes-2.1	XM_001154844.1	-
Contig74.201	9598	2A	9672871	9673867	-	NW_001231255.1	3500439	3501435	-	XM_515293.2	GeneID:459018	UTR	Pan_troglodytes-2.1	XM_515293.2	-
Contig208.152	9598	1	133550610	133551109	+	NW_001229599.1	2162085	2162584	+	XP_524889.2	GeneID:469506	CDS	Pan_troglodytes-2.1	XM_524889.2	-
Contig24.683	9598	4	15732322	15732420	+	NW_001234057.1	6587672	6587770	+	XP_001160533.1	GeneID:745433	CDS	Pan_troglodytes-2.1	XM_001160533.1	-
Contig24.683	9598	4	15732322	15732420	+	NW_001234057.1	6587672	6587770	+	XP_001160614.1	GeneID:745433	CDS	Pan_troglodytes-2.1	XM_001160614.1	-
Contig16.725	9598	4	180600110	180600340	+	NW_001234092.1	9597898	9598128	+	XP_526738.2	GeneID:471356	CDS	Pan_troglodytes-2.1	XM_526738.2	-
Contig320.76	9598	12	6715122	6715142	+	NW_001223148.1	1047600	1047620	+	XM_001161617.1	GeneID:747674	UTR	Pan_troglodytes-2.1	XM_001161617.1	-
Contig212.15	9598	11	59524974	59525118	+	NW_001222290.1	133857	134001	+	XP_001146294.1	GeneID:466625	CDS	Pan_troglodytes-2.1	XM_001146294.1	-
Contig212.15	9598	11	59524974	59525118	+	NW_001222290.1	133857	134001	+	XP_522024.2	GeneID:466625	CDS	Pan_troglodytes-2.1	XM_522024.2	-
Contig212.15	9598	11	59525221	59525319	+	NW_001222290.1	134104	134202	+	XP_522024.2	GeneID:466625	CDS	Pan_troglodytes-2.1	XM_522024.2	-
Contig212.15	9598	11	59525221	59525319	+	NW_001222290.1	134104	134202	+	XP_001146294.1	GeneID:466625	CDS	Pan_troglodytes-2.1	XM_001146294.1	-
Contig212.15	9598	11	59525221	59525319	+	NW_001222290.1	134104	134202	+	XP_001146211.1	GeneID:466625	CDS	Pan_troglodytes-2.1	XM_001146211.1	-
Contig212.15	9598	11	59525221	59525319	+	NW_001222290.1	134104	134202	+	XP_001146131.1	GeneID:466625	CDS	Pan_troglodytes-2.1	XM_001146131.1	-
Contig238.11	9598	9	99750677	99750786	+	NW_001240633.1	118155	118264	+	XP_001134837.1	GeneID:464619	CDS	Pan_troglodytes-2.1	XM_001134837.1	-
Contig238.11	9598	9	99750677	99750786	+	NW_001240633.1	118155	118264	+	XP_520154.2	GeneID:464619	CDS	Pan_troglodytes-2.1	XM_520154.2	-
Contig238.11	9598	9	99750677	99750786	+	NW_001240633.1	118155	118264	+	XP_001134762.1	GeneID:464619	CDS	Pan_troglodytes-2.1	XM_001134762.1	-
Contig91.49	9598	16	66208364	66209046	+	NW_001226040.1	7810433	7811115	+	XM_001157132.1	GeneID:740063	UTR	Pan_troglodytes-2.1	XM_001157132.1	-
Contig95.334	9598	17	63198546	63198797	-	NW_001227001.1	3868526	3868777	-	XM_001156416.1	GeneID:454774	UTR	Pan_troglodytes-2.1	XM_001156416.1	-
Contig95.334	9598	17	63198546	63198797	-	NW_001227001.1	3868526	3868777	-	XM_001156189.1	GeneID:454774	UTR	Pan_troglodytes-2.1	XM_001156189.1	-
Contig95.334	9598	17	63198546	63198661	-	NW_001227001.1	3868526	3868641	-	XM_001159224.1	GeneID:454774	UTR	Pan_troglodytes-2.1	XM_001159224.1	-
Contig95.334	9598	17	63198546	63198661	-	NW_001227001.1	3868526	3868641	-	XM_001156691.1	GeneID:454774	UTR	Pan_troglodytes-2.1	XM_001156691.1	-
Contig95.334	9598	17	63198546	63198661	-	NW_001227001.1	3868526	3868641	-	XM_001158272.1	GeneID:454774	UTR	Pan_troglodytes-2.1	XM_001158272.1	-
Contig95.334	9598	17	63198546	63198661	-	NW_001227001.1	3868526	3868641	-	XM_001159373.1	GeneID:454774	UTR	Pan_troglodytes-2.1	XM_001159373.1	-
Contig95.334	9598	17	63198546	63198661	-	NW_001227001.1	3868526	3868641	-	XM_001157633.1	GeneID:454774	UTR	Pan_troglodytes-2.1	XM_001157633.1	-
Contig95.334	9598	17	63198546	63198661	-	NW_001227001.1	3868526	3868641	-	XM_001156990.1	GeneID:454774	UTR	Pan_troglodytes-2.1	XM_001156990.1	-
Contig95.334	9598	17	63198546	63198661	-	NW_001227001.1	3868526	3868641	-	XM_001156752.1	GeneID:454774	UTR	Pan_troglodytes-2.1	XM_001156752.1	-
Contig95.334	9598	17	63198546	63198661	-	NW_001227001.1	3868526	3868641	-	XM_001156471.1	GeneID:454774	UTR	Pan_troglodytes-2.1	XM_001156471.1	-
Contig95.334	9598	17	63198546	63198661	-	NW_001227001.1	3868526	3868641	-	XM_001158750.1	GeneID:454774	UTR	Pan_troglodytes-2.1	XM_001158750.1	-
Contig95.334	9598	17	63198546	63198661	-	NW_001227001.1	3868526	3868641	-	XM_001159428.1	GeneID:454774	UTR	Pan_troglodytes-2.1	XM_001159428.1	-
Contig95.334	9598	17	63198662	63198859	-	NW_001227001.1	3868642	3868839	-	XP_001158750.1	GeneID:454774	CDS	Pan_troglodytes-2.1	XM_001158750.1	-
Contig95.334	9598	17	63198662	63198859	-	NW_001227001.1	3868642	3868839	-	XP_001159428.1	GeneID:454774	CDS	Pan_troglodytes-2.1	XM_001159428.1	-
Contig95.334	9598	17	63198662	63198859	-	NW_001227001.1	3868642	3868839	-	XP_001156752.1	GeneID:454774	CDS	Pan_troglodytes-2.1	XM_001156752.1	-
Contig95.334	9598	17	63198662	63198859	-	NW_001227001.1	3868642	3868839	-	XP_001156990.1	GeneID:454774	CDS	Pan_troglodytes-2.1	XM_001156990.1	-
Contig95.334	9598	17	63198662	63198859	-	NW_001227001.1	3868642	3868839	-	XP_001157633.1	GeneID:454774	CDS	Pan_troglodytes-2.1	XM_001157633.1	-
Contig95.334	9598	17	63198662	63198859	-	NW_001227001.1	3868642	3868839	-	XP_001159373.1	GeneID:454774	CDS	Pan_troglodytes-2.1	XM_001159373.1	-
Contig95.334	9598	17	63198662	63198859	-	NW_001227001.1	3868642	3868839	-	XP_001158272.1	GeneID:454774	CDS	Pan_troglodytes-2.1	XM_001158272.1	-
Contig95.334	9598	17	63198662	63198859	-	NW_001227001.1	3868642	3868839	-	XP_001156691.1	GeneID:454774	CDS	Pan_troglodytes-2.1	XM_001156691.1	-
Contig95.334	9598	17	63198662	63198859	-	NW_001227001.1	3868642	3868839	-	XP_001159224.1	GeneID:454774	CDS	Pan_troglodytes-2.1	XM_001159224.1	-
Contig95.334	9598	17	63198662	63198826	-	NW_001227001.1	3868642	3868806	-	XP_001156471.1	GeneID:454774	CDS	Pan_troglodytes-2.1	XM_001156471.1	-
Contig95.334	9598	17	63198722	63198859	-	NW_001227001.1	3868702	3868839	-	XP_001156294.1	GeneID:454774	CDS	Pan_troglodytes-2.1	XM_001156294.1	-
Contig95.334	9598	17	63198798	63199277	-	NW_001227001.1	3868778	3869257	-	XP_001156416.1	GeneID:454774	CDS	Pan_troglodytes-2.1	XM_001156416.1	-
Contig95.334	9598	17	63198798	63198859	-	NW_001227001.1	3868778	3868839	-	XP_001156189.1	GeneID:454774	CDS	Pan_troglodytes-2.1	XM_001156189.1	-
Contig95.334	9598	17	63199025	63199277	-	NW_001227001.1	3869005	3869257	-	XP_001156189.1	GeneID:454774	CDS	Pan_troglodytes-2.1	XM_001156189.1	-
Contig95.334	9598	17	63199113	63199277	-	NW_001227001.1	3869093	3869257	-	XP_001156294.1	GeneID:454774	CDS	Pan_troglodytes-2.1	XM_001156294.1	-
Contig95.334	9598	17	63199113	63199277	-	NW_001227001.1	3869093	3869257	-	XP_001156641.1	GeneID:454774	CDS	Pan_troglodytes-2.1	XM_001156641.1	-
Contig95.334	9598	17	63199113	63199277	-	NW_001227001.1	3869093	3869257	-	XP_001158750.1	GeneID:454774	CDS	Pan_troglodytes-2.1	XM_001158750.1	-
Contig95.334	9598	17	63199113	63199277	-	NW_001227001.1	3869093	3869257	-	XP_001159224.1	GeneID:454774	CDS	Pan_troglodytes-2.1	XM_001159224.1	-
Contig95.334	9598	17	63199113	63199277	-	NW_001227001.1	3869093	3869257	-	XP_001158272.1	GeneID:454774	CDS	Pan_troglodytes-2.1	XM_001158272.1	-
Contig95.334	9598	17	63199113	63199277	-	NW_001227001.1	3869093	3869257	-	XP_001159373.1	GeneID:454774	CDS	Pan_troglodytes-2.1	XM_001159373.1	-
Contig95.334	9598	17	63199113	63199277	-	NW_001227001.1	3869093	3869257	-	XP_001159428.1	GeneID:454774	CDS	Pan_troglodytes-2.1	XM_001159428.1	-
Contig95.334	9598	17	63199113	63199277	-	NW_001227001.1	3869093	3869257	-	XP_001155599.1	GeneID:454774	CDS	Pan_troglodytes-2.1	XM_001155599.1	-
Contig95.334	9598	17	63199113	63199277	-	NW_001227001.1	3869093	3869257	-	XP_001156868.1	GeneID:454774	CDS	Pan_troglodytes-2.1	XM_001156868.1	-
Contig95.334	9598	17	63199113	63199209	-	NW_001227001.1	3869093	3869189	-	XP_001157633.1	GeneID:454774	CDS	Pan_troglodytes-2.1	XM_001157633.1	-
Contig95.334	9598	17	63199113	63199131	-	NW_001227001.1	3869093	3869111	-	XP_001156990.1	GeneID:454774	CDS	Pan_troglodytes-2.1	XM_001156990.1	-
Contig95.334	9598	17	63199206	63199277	-	NW_001227001.1	3869186	3869257	-	XP_001156471.1	GeneID:454774	CDS	Pan_troglodytes-2.1	XM_001156471.1	-
Contig95.334	9598	17	63199224	63199277	-	NW_001227001.1	3869204	3869257	-	XP_001156752.1	GeneID:454774	CDS	Pan_troglodytes-2.1	XM_001156752.1	-
Contig95.334	9598	17	63199246	63199277	-	NW_001227001.1	3869226	3869257	-	XP_001156990.1	GeneID:454774	CDS	Pan_troglodytes-2.1	XM_001156990.1	-
Contig95.334	9598	17	63199370	63199489	-	NW_001227001.1	3869350	3869469	-	XP_001156990.1	GeneID:454774	CDS	Pan_troglodytes-2.1	XM_001156990.1	-
Contig95.334	9598	17	63199370	63199489	-	NW_001227001.1	3869350	3869469	-	XP_001156752.1	GeneID:454774	CDS	Pan_troglodytes-2.1	XM_001156752.1	-
Contig95.334	9598	17	63199370	63199489	-	NW_001227001.1	3869350	3869469	-	XP_001156471.1	GeneID:454774	CDS	Pan_troglodytes-2.1	XM_001156471.1	-
Contig95.334	9598	17	63199370	63199489	-	NW_001227001.1	3869350	3869469	-	XP_001158169.1	GeneID:454774	CDS	Pan_troglodytes-2.1	XM_001158169.1	-
Contig95.334	9598	17	63199370	63199489	-	NW_001227001.1	3869350	3869469	-	XP_001156294.1	GeneID:454774	CDS	Pan_troglodytes-2.1	XM_001156294.1	-
Contig95.334	9598	17	63199370	63199489	-	NW_001227001.1	3869350	3869469	-	XP_001156189.1	GeneID:454774	CDS	Pan_troglodytes-2.1	XM_001156189.1	-
Contig95.334	9598	17	63199370	63199489	-	NW_001227001.1	3869350	3869469	-	XP_001156416.1	GeneID:454774	CDS	Pan_troglodytes-2.1	XM_001156416.1	-
Contig95.334	9598	17	63199370	63199489	-	NW_001227001.1	3869350	3869469	-	XP_001156868.1	GeneID:454774	CDS	Pan_troglodytes-2.1	XM_001156868.1	-
Contig95.334	9598	17	63199370	63199489	-	NW_001227001.1	3869350	3869469	-	XP_001158805.1	GeneID:454774	CDS	Pan_troglodytes-2.1	XM_001158805.1	-
Contig95.334	9598	17	63199370	63199489	-	NW_001227001.1	3869350	3869469	-	XP_001155599.1	GeneID:454774	CDS	Pan_troglodytes-2.1	XM_001155599.1	-
Contig95.334	9598	17	63199370	63199485	-	NW_001227001.1	3869350	3869465	-	XP_001159428.1	GeneID:454774	CDS	Pan_troglodytes-2.1	XM_001159428.1	-
Contig95.334	9598	17	63199370	63199485	-	NW_001227001.1	3869350	3869465	-	XP_001159224.1	GeneID:454774	CDS	Pan_troglodytes-2.1	XM_001159224.1	-
Contig95.334	9598	17	63199370	63199444	-	NW_001227001.1	3869350	3869424	-	XP_001159373.1	GeneID:454774	CDS	Pan_troglodytes-2.1	XM_001159373.1	-
Contig95.334	9598	17	63199370	63199444	-	NW_001227001.1	3869350	3869424	-	XP_001156641.1	GeneID:454774	CDS	Pan_troglodytes-2.1	XM_001156641.1	-
Contig95.334	9598	17	63199370	63199416	-	NW_001227001.1	3869350	3869396	-	XP_001158750.1	GeneID:454774	CDS	Pan_troglodytes-2.1	XM_001158750.1	-
Contig95.334	9598	17	63199416	63199489	-	NW_001227001.1	3869396	3869469	-	XP_001157633.1	GeneID:454774	CDS	Pan_troglodytes-2.1	XM_001157633.1	-
Contig49.306	9598	4	53433356	53433488	-	NW_001234060.1	6784600	6784732	-	XP_517208.2	GeneID:461233	CDS	Pan_troglodytes-2.1	XM_517208.2	-
Contig88.96	9598	13	32206316	32206401	-	NW_001224003.1	1633836	1633921	-	XP_509621.2	GeneID:452528	CDS	Pan_troglodytes-2.1	XM_509621.2	-
Contig199.167	9598	15	98488321	98488474	-	NW_001225262.1	2527092	2527245	-	XP_001141632.1	GeneID:453683	CDS	Pan_troglodytes-2.1	XM_001141632.1	-
Contig199.167	9598	15	98488321	98488474	-	NW_001225262.1	2527092	2527245	-	XP_001141298.1	GeneID:453683	CDS	Pan_troglodytes-2.1	XM_001141298.1	-
Contig199.167	9598	15	98488321	98488474	-	NW_001225262.1	2527092	2527245	-	XP_001141383.1	GeneID:453683	CDS	Pan_troglodytes-2.1	XM_001141383.1	-
Contig199.167	9598	15	98488321	98488474	-	NW_001225262.1	2527092	2527245	-	XP_510618.2	GeneID:453683	CDS	Pan_troglodytes-2.1	XM_510618.2	-
Contig199.167	9598	15	98488321	98488474	-	NW_001225262.1	2527092	2527245	-	XP_001141216.1	GeneID:453683	CDS	Pan_troglodytes-2.1	XM_001141216.1	-
Contig199.167	9598	15	98488321	98488474	-	NW_001225262.1	2527092	2527245	-	XP_001141463.1	GeneID:453683	CDS	Pan_troglodytes-2.1	XM_001141463.1	-
Contig223.52	9598	16	23740598	23740755	-	NW_001225950.1	742070	742227	-	XP_001162100.1	GeneID:744307	CDS	Pan_troglodytes-2.1	XM_001162100.1	-
Contig223.52	9598	16	23740598	23740755	-	NW_001225950.1	742070	742227	-	XP_001162172.1	GeneID:744307	CDS	Pan_troglodytes-2.1	XM_001162172.1	-
Contig223.52	9598	16	23740598	23740755	-	NW_001225950.1	742070	742227	-	XP_001162241.1	GeneID:744307	CDS	Pan_troglodytes-2.1	XM_001162241.1	-
Contig248.81	9598	12	1506685	1506874	+	NW_001223145.1	1472032	1472221	+	XP_001151661.1	GeneID:451740	CDS	Pan_troglodytes-2.1	XM_001151661.1	-
Contig62.254	9598	16	79268532	79268657	+	NW_001226062.1	4923392	4923517	+	XP_001140721.1	GeneID:739365	CDS	Pan_troglodytes-2.1	XM_001140721.1	-
Contig62.254	9598	16	79268532	79268657	+	NW_001226062.1	4923392	4923517	+	LOC739365	GeneID:739365	GENE	Pan_troglodytes-2.1	-	protein;identical;N
Contig62.254	9598	16	79268532	79268657	+	NW_001226062.1	4923392	4923517	+	XM_001140721.1	GeneID:739365	RNA	Pan_troglodytes-2.1	XM_001140721.1	protein;identical;N
Contig5.584	9598	7	26544438	26544532	+	NW_001237933.1	19659252	19659346	+	XP_001161376.1	GeneID:463300	CDS	Pan_troglodytes-2.1	XM_001161376.1	-
Contig5.584	9598	7	26544438	26544532	+	NW_001237933.1	19659252	19659346	+	XP_519004.2	GeneID:463300	CDS	Pan_troglodytes-2.1	XM_519004.2	-
Contig5.584	9598	7	26544438	26544532	+	NW_001237933.1	19659252	19659346	+	XP_001161233.1	GeneID:463300	CDS	Pan_troglodytes-2.1	XM_001161233.1	-
Contig5.584	9598	7	26544438	26544532	+	NW_001237933.1	19659252	19659346	+	XP_001161336.1	GeneID:463300	CDS	Pan_troglodytes-2.1	XM_001161336.1	-
Contig5.584	9598	7	26544438	26544532	+	NW_001237933.1	19659252	19659346	+	XP_001161192.1	GeneID:463300	CDS	Pan_troglodytes-2.1	XM_001161192.1	-
Contig221.88	9598	2A	101959750	101959898	+	NW_001231323.1	1489572	1489720	+	XP_515656.2	GeneID:459449	CDS	Pan_troglodytes-2.1	XM_515656.2	-
Contig123.97	9598	16	49080951	49081010	-	NW_001226037.1	4865476	4865535	-	XP_520629.2	GeneID:465158	CDS	Pan_troglodytes-2.1	XM_520629.2	-
Contig228.80	9598	16	27924430	27924566	-	NW_001225953.1	1995791	1995927	-	XP_510894.2	GeneID:454007	CDS	Pan_troglodytes-2.1	XM_510894.2	-
Contig29.29	9598	3	66930240	66930275	-	NW_001232823.1	17019599	17019634	-	XP_520680.2	GeneID:465215	CDS	Pan_troglodytes-2.1	XM_520680.2	-
Contig603.34	9598	16	16001670	16001763	+	NW_001225868.1	317474	317567	+	XP_510841.2	GeneID:453946	CDS	Pan_troglodytes-2.1	XM_510841.2	-
Contig212.176	9598	11	61106554	61106617	-	NW_001222290.1	1715437	1715500	-	XP_508499.2	GeneID:451263	CDS	Pan_troglodytes-2.1	XM_508499.2	-
Contig212.176	9598	11	61107355	61108358	-	NW_001222290.1	1716238	1717241	-	XP_508499.2	GeneID:451263	CDS	Pan_troglodytes-2.1	XM_508499.2	-
Contig212.176	9598	11	61108812	61108970	+	NW_001222290.1	1717695	1717853	+	XM_522037.2	GeneID:466638	UTR	Pan_troglodytes-2.1	XM_522037.2	-
Contig212.176	9598	11	61109310	61109317	-	NW_001222290.1	1718193	1718200	-	XP_508499.2	GeneID:451263	CDS	Pan_troglodytes-2.1	XM_508499.2	-
Contig25.1073	9598	11	5060342	5060470	-	NW_001222274.1	881316	881444	-	XP_508243.1	GeneID:450979	CDS	Pan_troglodytes-2.1	XM_508243.2	-
Contig25.1073	9598	11	5060342	5060470	-	NW_001222274.1	881316	881444	-	XP_001162055.1	GeneID:450979	CDS	Pan_troglodytes-2.1	XM_001162055.1	-
Contig25.1073	9598	11	5060342	5060470	-	NW_001222274.1	881316	881444	-	XP_001161662.1	GeneID:450979	CDS	Pan_troglodytes-2.1	XM_001161662.1	-
Contig25.1073	9598	11	5060368	5060470	-	NW_001222274.1	881342	881444	-	XP_001161943.1	GeneID:450979	CDS	Pan_troglodytes-2.1	XM_001161943.1	-
Contig25.1073	9598	11	5060384	5060470	-	NW_001222274.1	881358	881444	-	XP_001161903.1	GeneID:450979	CDS	Pan_troglodytes-2.1	XM_001161903.1	-
Contig25.1073	9598	11	5060408	5060470	-	NW_001222274.1	881382	881444	-	XP_001162021.1	GeneID:450979	CDS	Pan_troglodytes-2.1	XM_001162021.1	-
Contig11.471	9598	4	92041512	92041916	+	NW_001234074.1	9317925	9318329	+	XP_001146110.1	GeneID:742743	CDS	Pan_troglodytes-2.1	XM_001146110.1	-
Contig359.54	9598	6	44022401	44022517	+	NW_001236528.1	376709	376825	+	XP_518483.2	GeneID:462705	CDS	Pan_troglodytes-2.1	XM_518483.2	-
Contig359.54	9598	6	44022669	44022806	+	NW_001236528.1	376977	377114	+	XP_518483.2	GeneID:462705	CDS	Pan_troglodytes-2.1	XM_518483.2	-
Contig31.561	9598	17	49511995	49512141	+	NW_001226990.1	8752604	8752750	+	XP_511880.2	GeneID:455123	CDS	Pan_troglodytes-2.1	XM_511880.2	-
Contig31.561	9598	17	49511995	49512141	+	NW_001226990.1	8752604	8752750	+	XP_001170228.1	GeneID:455123	CDS	Pan_troglodytes-2.1	XM_001170228.1	-
Contig31.561	9598	17	49511995	49512141	+	NW_001226990.1	8752604	8752750	+	XP_001170289.1	GeneID:455123	CDS	Pan_troglodytes-2.1	XM_001170289.1	-
Contig25.628	9598	11	11400510	11400676	-	NW_001222274.1	7221484	7221650	-	XP_508285.2	GeneID:451027	CDS	Pan_troglodytes-2.1	XM_508285.2	-
Contig17.1022	9598	12	70117530	70117625	+	NW_001223163.1	1863184	1863279	+	XP_001156177.1	GeneID:467209	CDS	Pan_troglodytes-2.1	XM_001156177.1	-
Contig17.1022	9598	12	70117530	70117625	+	NW_001223163.1	1863184	1863279	+	XP_001156344.1	GeneID:467209	CDS	Pan_troglodytes-2.1	XM_001156344.1	-
Contig17.1022	9598	12	70117530	70117625	+	NW_001223163.1	1863184	1863279	+	XP_001156402.1	GeneID:467209	CDS	Pan_troglodytes-2.1	XM_001156402.1	-
Contig17.1022	9598	12	70117530	70117625	+	NW_001223163.1	1863184	1863279	+	XP_001156520.1	GeneID:467209	CDS	Pan_troglodytes-2.1	XM_001156520.1	-
Contig17.1022	9598	12	70117530	70117625	+	NW_001223163.1	1863184	1863279	+	XP_001156228.1	GeneID:467209	CDS	Pan_troglodytes-2.1	XM_001156228.1	-
Contig17.1022	9598	12	70117530	70117625	+	NW_001223163.1	1863184	1863279	+	XM_522607.2	GeneID:467209	UTR	Pan_troglodytes-2.1	XM_522607.2	-
Contig1553.1	9598	1	117514201	117514220	+	NW_001229554.1	11477	11496	+	XR_021479.1	GeneID:747034	UTR	Pan_troglodytes-2.1	XR_021479.1	-
Contig28.181	9598	18	27761055	27761113	-	NW_001227608.1	14564863	14564921	-	XP_001159900.1	GeneID:468513	CDS	Pan_troglodytes-2.1	XM_001159900.1	-
Contig28.181	9598	18	27761204	27761272	-	NW_001227608.1	14565012	14565080	-	XP_001159900.1	GeneID:468513	CDS	Pan_troglodytes-2.1	XM_001159900.1	-
Contig96.169	9598	13	103535229	103535344	+	NW_001224038.1	4141981	4142096	+	XP_001151667.1	GeneID:452645	CDS	Pan_troglodytes-2.1	XM_001151667.1	-
Contig96.169	9598	13	103535229	103535344	+	NW_001224038.1	4141981	4142096	+	XP_001151277.1	GeneID:452645	CDS	Pan_troglodytes-2.1	XM_001151277.1	-
Contig96.169	9598	13	103535229	103535344	+	NW_001224038.1	4141981	4142096	+	XP_001151217.1	GeneID:452645	CDS	Pan_troglodytes-2.1	XM_001151217.1	-
Contig96.169	9598	13	103535229	103535344	+	NW_001224038.1	4141981	4142096	+	XP_001151409.1	GeneID:452645	CDS	Pan_troglodytes-2.1	XM_001151409.1	-
Contig96.169	9598	13	103535229	103535344	+	NW_001224038.1	4141981	4142096	+	XP_001151346.1	GeneID:452645	CDS	Pan_troglodytes-2.1	XM_001151346.1	-
Contig391.219	9598	20	60752444	60752521	+	NW_001230520.1	226072	226149	+	XP_001150788.1	GeneID:745218	CDS	Pan_troglodytes-2.1	XM_001150788.1	-
Contig3.1274	9598	8	58635459	58635670	+	NW_001240345.1	10788411	10788622	+	XP_001153927.1	GeneID:746487	CDS	Pan_troglodytes-2.1	XM_001153927.1	-
Contig121.251	9598	2B	236650005	236650167	+	NW_001232115.1	3853245	3853407	+	XP_001142042.1	GeneID:450184	CDS	Pan_troglodytes-2.1	XM_001142042.1	-
Contig121.251	9598	2B	236650005	236650167	+	NW_001232115.1	3853245	3853407	+	XP_001142972.1	GeneID:450184	CDS	Pan_troglodytes-2.1	XM_001142972.1	-
Contig121.251	9598	2B	236650005	236650167	+	NW_001232115.1	3853245	3853407	+	XP_001143046.1	GeneID:450184	CDS	Pan_troglodytes-2.1	XM_001143046.1	-
Contig121.251	9598	2B	236650005	236650167	+	NW_001232115.1	3853245	3853407	+	XP_001142283.1	GeneID:450184	CDS	Pan_troglodytes-2.1	XM_001142283.1	-
Contig121.251	9598	2B	236650005	236650167	+	NW_001232115.1	3853245	3853407	+	XP_001141948.1	GeneID:450184	CDS	Pan_troglodytes-2.1	XM_001141948.1	-
Contig121.251	9598	2B	236650005	236650167	+	NW_001232115.1	3853245	3853407	+	XP_001142368.1	GeneID:450184	CDS	Pan_troglodytes-2.1	XM_001142368.1	-
Contig121.251	9598	2B	236650005	236650167	+	NW_001232115.1	3853245	3853407	+	XP_001141656.1	GeneID:450184	CDS	Pan_troglodytes-2.1	XM_001141656.1	-
Contig121.251	9598	2B	236650005	236650167	+	NW_001232115.1	3853245	3853407	+	XP_001141561.1	GeneID:450184	CDS	Pan_troglodytes-2.1	XM_001141561.1	-
Contig121.251	9598	2B	236650005	236650167	+	NW_001232115.1	3853245	3853407	+	XP_001143124.1	GeneID:450184	CDS	Pan_troglodytes-2.1	XM_001143124.1	-
Contig121.251	9598	2B	236650005	236650167	+	NW_001232115.1	3853245	3853407	+	XP_001142894.1	GeneID:450184	CDS	Pan_troglodytes-2.1	XM_001142894.1	-
Contig121.251	9598	2B	236650005	236650167	+	NW_001232115.1	3853245	3853407	+	XP_001142822.1	GeneID:450184	CDS	Pan_troglodytes-2.1	XM_001142822.1	-
Contig121.251	9598	2B	236650005	236650167	+	NW_001232115.1	3853245	3853407	+	XP_001142651.1	GeneID:450184	CDS	Pan_troglodytes-2.1	XM_001142651.1	-
Contig121.251	9598	2B	236650005	236650167	+	NW_001232115.1	3853245	3853407	+	XP_526052.2	GeneID:450184	CDS	Pan_troglodytes-2.1	XM_526052.2	-
Contig529.14	9598	22	43714771	43715821	+	NW_001230988.1	238085	239135	+	XR_019787.1	GeneID:736050	UTR	Pan_troglodytes-2.1	XR_019787.1	-
Contig343.27	9598	7	98706266	98706394	+	NW_001238076.1	1102965	1103093	+	XP_001136733.1	GeneID:463564	CDS	Pan_troglodytes-2.1	XM_001136733.1	-
Contig343.27	9598	7	98706266	98706394	+	NW_001238076.1	1102965	1103093	+	XP_001136894.1	GeneID:463564	CDS	Pan_troglodytes-2.1	XM_001136894.1	-
Contig62.646	9598	16	84736100	84736528	-	NW_001226062.1	10390960	10391388	-	XP_511145.2	GeneID:454285	CDS	Pan_troglodytes-2.1	XM_511145.2	-
Contig26.489	9598	12	101811132	101811620	-	NW_001223164.1	10858320	10858808	-	XP_001141019.1	GeneID:739567	CDS	Pan_troglodytes-2.1	XM_001141019.1	-
Contig338.65	9598	5	181532999	181533045	+	NW_001235436.1	1086551	1086597	+	XP_001149321.1	GeneID:739406	CDS	Pan_troglodytes-2.1	XM_001149321.1	-
Contig578.7	9598	16	2262330	2262448	+	NW_001225829.1	23723	23841	+	XM_001162280.1	GeneID:467870	UTR	Pan_troglodytes-2.1	XM_001162280.1	-
Contig578.7	9598	16	2262330	2262367	+	NW_001225829.1	23723	23760	+	XM_001162318.1	GeneID:467870	UTR	Pan_troglodytes-2.1	XM_001162318.1	-
Contig578.7	9598	16	2262368	2262448	+	NW_001225829.1	23761	23841	+	XP_001162318.1	GeneID:467870	CDS	Pan_troglodytes-2.1	XM_001162318.1	-
Contig31.164	9598	17	56145558	56145686	+	NW_001226990.1	15386167	15386295	+	XP_001172078.1	GeneID:455148	CDS	Pan_troglodytes-2.1	XM_001172078.1	-
Contig31.164	9598	17	56145558	56145686	+	NW_001226990.1	15386167	15386295	+	XP_001172174.1	GeneID:455148	CDS	Pan_troglodytes-2.1	XM_001172174.1	-
Contig31.164	9598	17	56145558	56145686	+	NW_001226990.1	15386167	15386295	+	XP_001172160.1	GeneID:455148	CDS	Pan_troglodytes-2.1	XM_001172160.1	-
Contig31.164	9598	17	56145558	56145686	+	NW_001226990.1	15386167	15386295	+	XP_001171997.1	GeneID:455148	CDS	Pan_troglodytes-2.1	XM_001171997.1	-
Contig31.164	9598	17	56145558	56145686	+	NW_001226990.1	15386167	15386295	+	XP_001172038.1	GeneID:455148	CDS	Pan_troglodytes-2.1	XM_001172038.1	-
Contig170.122	9598	3	48971744	48971850	-	NW_001232822.1	3292736	3292842	-	XR_023636.1	GeneID:460339	UTR	Pan_troglodytes-2.1	XR_023636.1	-
Contig235.83	9598	18	3798987	3799105	-	NW_001227606.1	1588112	1588230	-	XM_001174033.1	GeneID:750373	UTR	Pan_troglodytes-2.1	XM_001174033.1	-
Contig1587.12	9598	X	47979024	47979213	-	NW_001251786.1	28688	28877	-	XM_521040.2	GeneID:465609	UTR	Pan_troglodytes-2.1	XM_521040.2	-
Contig1587.12	9598	X	47979214	47979325	-	NW_001251786.1	28878	28989	-	XP_521040.2	GeneID:465609	CDS	Pan_troglodytes-2.1	XM_521040.2	-
Contig1587.12	9598	X	47979607	47979674	-	NW_001251786.1	29271	29338	-	XP_521040.2	GeneID:465609	CDS	Pan_troglodytes-2.1	XM_521040.2	-
Contig171.167	9598	1	88231083	88231126	+	NW_001228844.1	3332755	3332798	+	XM_001143153.1	GeneID:740894	UTR	Pan_troglodytes-2.1	XM_001143153.1	-
Contig32.520	9598	7	121648201	121648249	+	NW_001238093.1	8736388	8736436	+	XM_001143900.1	GeneID:737375	UTR	Pan_troglodytes-2.1	XM_001143900.1	-
Contig32.520	9598	7	121648250	121648314	+	NW_001238093.1	8736437	8736501	+	XP_001143900.1	GeneID:737375	CDS	Pan_troglodytes-2.1	XM_001143900.1	-
Contig375.54	9598	17	36648007	36648020	-	NW_001226960.1	589160	589173	-	XM_001153059.1	GeneID:454505	UTR	Pan_troglodytes-2.1	XM_001153059.1	-
Contig102.239	9598	18	45716733	45716920	-	NW_001227617.1	2490337	2490524	-	XP_001152355.1	GeneID:739188	CDS	Pan_troglodytes-2.1	XM_001152355.1	-
Contig2.1078	9598	3	172959199	172959218	+	NW_001232839.1	22469432	22469451	+	XM_001160849.1	GeneID:460834	UTR	Pan_troglodytes-2.1	XM_001160849.1	-
Contig2.1078	9598	3	172959201	172959218	+	NW_001232839.1	22469434	22469451	+	XM_001161015.1	GeneID:460834	UTR	Pan_troglodytes-2.1	XM_001161015.1	-
Contig2.1078	9598	3	172959201	172959218	+	NW_001232839.1	22469434	22469451	+	XM_001160968.1	GeneID:460834	UTR	Pan_troglodytes-2.1	XM_001160968.1	-
Contig2.1078	9598	3	172959219	172959468	+	NW_001232839.1	22469452	22469701	+	XP_001160968.1	GeneID:460834	CDS	Pan_troglodytes-2.1	XM_001160968.1	-
Contig2.1078	9598	3	172959219	172959468	+	NW_001232839.1	22469452	22469701	+	XP_001160849.1	GeneID:460834	CDS	Pan_troglodytes-2.1	XM_001160849.1	-
Contig2.1078	9598	3	172959219	172959468	+	NW_001232839.1	22469452	22469701	+	XP_001161015.1	GeneID:460834	CDS	Pan_troglodytes-2.1	XM_001161015.1	-
Contig38.201	9598	11	107008541	107008705	+	NW_001222312.1	3721367	3721531	+	XP_001139168.1	GeneID:451530	CDS	Pan_troglodytes-2.1	XM_001139168.1	-
Contig38.201	9598	11	107008541	107008705	+	NW_001222312.1	3721367	3721531	+	XP_001139322.1	GeneID:451530	CDS	Pan_troglodytes-2.1	XM_001139322.1	-
Contig38.201	9598	11	107008541	107008705	+	NW_001222312.1	3721367	3721531	+	XP_001139405.1	GeneID:451530	CDS	Pan_troglodytes-2.1	XM_001139405.1	-
Contig40.63	9598	10	89198149	89198297	-	NW_001220741.1	1546079	1546227	-	XM_001141931.1	GeneID:466148	UTR	Pan_troglodytes-2.1	XM_001141931.1	-
Contig40.63	9598	10	89198149	89198297	-	NW_001220741.1	1546079	1546227	-	XM_001142014.1	GeneID:466148	UTR	Pan_troglodytes-2.1	XM_001142014.1	-
Contig40.63	9598	10	89198149	89198297	-	NW_001220741.1	1546079	1546227	-	XM_521550.2	GeneID:466148	UTR	Pan_troglodytes-2.1	XM_521550.2	-
Contig40.63	9598	10	89198149	89198297	-	NW_001220741.1	1546079	1546227	-	XM_001141197.1	GeneID:466148	UTR	Pan_troglodytes-2.1	XM_001141197.1	-
Contig40.63	9598	10	89198149	89198297	-	NW_001220741.1	1546079	1546227	-	XM_001141780.1	GeneID:466148	UTR	Pan_troglodytes-2.1	XM_001141780.1	-
Contig40.63	9598	10	89198149	89198297	-	NW_001220741.1	1546079	1546227	-	XM_001141857.1	GeneID:466148	UTR	Pan_troglodytes-2.1	XM_001141857.1	-
Contig40.63	9598	10	89198149	89198297	-	NW_001220741.1	1546079	1546227	-	XM_001141614.1	GeneID:466148	UTR	Pan_troglodytes-2.1	XM_001141614.1	-
Contig40.63	9598	10	89198298	89198441	-	NW_001220741.1	1546228	1546371	-	XP_001141614.1	GeneID:466148	CDS	Pan_troglodytes-2.1	XM_001141614.1	-
Contig40.63	9598	10	89198298	89198441	-	NW_001220741.1	1546228	1546371	-	XP_001141857.1	GeneID:466148	CDS	Pan_troglodytes-2.1	XM_001141857.1	-
Contig40.63	9598	10	89198298	89198441	-	NW_001220741.1	1546228	1546371	-	XP_001141780.1	GeneID:466148	CDS	Pan_troglodytes-2.1	XM_001141780.1	-
Contig40.63	9598	10	89198298	89198441	-	NW_001220741.1	1546228	1546371	-	XP_001141197.1	GeneID:466148	CDS	Pan_troglodytes-2.1	XM_001141197.1	-
Contig40.63	9598	10	89198298	89198441	-	NW_001220741.1	1546228	1546371	-	XP_521550.2	GeneID:466148	CDS	Pan_troglodytes-2.1	XM_521550.2	-
Contig40.63	9598	10	89198298	89198441	-	NW_001220741.1	1546228	1546371	-	XP_001142014.1	GeneID:466148	CDS	Pan_troglodytes-2.1	XM_001142014.1	-
Contig40.63	9598	10	89198298	89198441	-	NW_001220741.1	1546228	1546371	-	XP_001141931.1	GeneID:466148	CDS	Pan_troglodytes-2.1	XM_001141931.1	-
Contig220.189	9598	1	47834495	47834577	+	NW_001230482.1	213535	213617	+	XP_001162892.1	GeneID:456833	CDS	Pan_troglodytes-2.1	XM_001162892.1	-
Contig220.189	9598	1	47834495	47834577	+	NW_001230482.1	213535	213617	+	XP_001162991.1	GeneID:456833	CDS	Pan_troglodytes-2.1	XM_001162991.1	-
Contig220.189	9598	1	47834660	47834814	+	NW_001230482.1	213700	213854	+	XP_001162991.1	GeneID:456833	CDS	Pan_troglodytes-2.1	XM_001162991.1	-
Contig220.189	9598	1	47834660	47834814	+	NW_001230482.1	213700	213854	+	XP_513386.2	GeneID:456833	CDS	Pan_troglodytes-2.1	XM_513386.2	-
Contig220.189	9598	1	47834660	47834814	+	NW_001230482.1	213700	213854	+	XP_001162892.1	GeneID:456833	CDS	Pan_troglodytes-2.1	XM_001162892.1	-
Contig220.189	9598	1	47834660	47834814	+	NW_001230482.1	213700	213854	+	XP_001162734.1	GeneID:456833	CDS	Pan_troglodytes-2.1	XM_001162734.1	-
Contig220.189	9598	1	47834660	47834814	+	NW_001230482.1	213700	213854	+	XP_001162782.1	GeneID:456833	CDS	Pan_troglodytes-2.1	XM_001162782.1	-
Contig146.201	9598	8	13849867	13849940	-	NW_001240333.1	1285781	1285854	-	XR_025619.1	GeneID:464014	UTR	Pan_troglodytes-2.1	XR_025619.1	-
Contig9.366	9598	2A	45767720	45767786	+	NW_001231260.1	6192069	6192135	+	XP_001145542.1	GeneID:738212	CDS	Pan_troglodytes-2.1	XM_001145542.1	-
Contig339.111	9598	19	5678877	5679331	-	NW_001228153.1	740313	740767	-	LOC739135	GeneID:739135	GENE	Pan_troglodytes-2.1	-	mRNA;;
Contig339.111	9598	19	5678877	5679331	-	NW_001228153.1	740313	740767	-	LOC739135	GeneID:739135	PSEUDO	Pan_troglodytes-2.1	-	mRNA;;
Contig339.111	9598	19	5678877	5679331	-	NW_001228153.1	740313	740767	-	XR_020471.1	GeneID:739135	RNA	Pan_troglodytes-2.1	XR_020471.1	mRNA;;N
Contig339.111	9598	19	5678877	5679331	-	NW_001228153.1	740313	740767	-	XR_020471.1	GeneID:739135	UTR	Pan_troglodytes-2.1	XR_020471.1	-
Contig69.726	9598	20	45437989	45438074	+	NW_001230500.1	9891866	9891951	+	XP_001149618.1	GeneID:744665	CDS	Pan_troglodytes-2.1	XM_001149618.1	-
Contig7.27	9598	3	9885614	9885889	+	NW_001232820.1	308690	308965	+	XP_001171032.1	GeneID:749721	CDS	Pan_troglodytes-2.1	XM_001171032.1	-
Contig7.27	9598	3	9885614	9885889	+	NW_001232820.1	308690	308965	+	LOC749721	GeneID:749721	GENE	Pan_troglodytes-2.1	-	protein;identical;N
Contig7.27	9598	3	9885614	9885889	+	NW_001232820.1	308690	308965	+	XM_001171032.1	GeneID:749721	RNA	Pan_troglodytes-2.1	XM_001171032.1	protein;identical;N
Contig103.52	9598	18	73933305	73933533	-	NW_001227621.1	6698056	6698284	-	XM_001139015.1	GeneID:455522	UTR	Pan_troglodytes-2.1	XM_001139015.1	-
Contig103.52	9598	18	73933534	73933554	-	NW_001227621.1	6698285	6698305	-	XP_001139015.1	GeneID:455522	CDS	Pan_troglodytes-2.1	XM_001139015.1	-
Contig103.52	9598	18	73933739	73933746	-	NW_001227621.1	6698490	6698497	-	XP_001140824.1	GeneID:455522	CDS	Pan_troglodytes-2.1	XM_001140824.1	-
Contig22.546	9598	11	43856823	43856962	+	NW_001222276.1	13424491	13424630	+	XP_001157068.1	GeneID:740868	CDS	Pan_troglodytes-2.1	XM_001157068.1	-
Contig22.546	9598	11	43856823	43856962	+	NW_001222276.1	13424491	13424630	+	XP_001157497.1	GeneID:740868	CDS	Pan_troglodytes-2.1	XM_001157497.1	-
Contig4.60	9598	2B	208717332	208717362	-	NW_001232110.1	34375495	34375525	-	XP_001173075.1	GeneID:747102	CDS	Pan_troglodytes-2.1	XM_001173075.1	-
Contig4.60	9598	2B	208717363	208717458	-	NW_001232110.1	34375526	34375621	-	XM_001173075.1	GeneID:747102	UTR	Pan_troglodytes-2.1	XM_001173075.1	-
Contig4.60	9598	2B	208717369	208717369	-	NW_001232110.1	34375532	34375532	-	XP_001173086.1	GeneID:747102	CDS	Pan_troglodytes-2.1	XM_001173086.1	-
Contig491.59	9598	5	604357	604533	-	NW_001235368.1	377979	378155	-	XR_020293.1	GeneID:741885	UTR	Pan_troglodytes-2.1	XR_020293.1	-
Contig491.59	9598	5	604692	604821	-	NW_001235368.1	378314	378443	-	XR_020293.1	GeneID:741885	UTR	Pan_troglodytes-2.1	XR_020293.1	-
Contig339.112	9598	19	5714373	5714883	-	NW_001228153.1	775809	776319	-	XP_001142032.1	GeneID:455618	CDS	Pan_troglodytes-2.1	XM_001142032.1	-
Contig339.112	9598	19	5714373	5714883	-	NW_001228153.1	775809	776319	-	XP_512297.2	GeneID:455618	CDS	Pan_troglodytes-2.1	XM_512297.2	-
Contig326.125	9598	5	182463488	182463570	-	NW_001235443.1	341573	341655	-	XP_001143540.1	GeneID:741135	CDS	Pan_troglodytes-2.1	XM_001143540.1	-
Contig8.1459	9598	15	67822933	67823009	-	NW_001225242.1	25707936	25708012	-	XP_523111.2	GeneID:467717	CDS	Pan_troglodytes-2.1	XM_523111.2	-
Contig8.1459	9598	15	67822933	67823009	-	NW_001225242.1	25707936	25708012	-	XP_001174931.1	GeneID:467717	CDS	Pan_troglodytes-2.1	XM_001174931.1	-
Contig8.1459	9598	15	67822933	67823009	-	NW_001225242.1	25707936	25708012	-	XP_001174921.1	GeneID:467717	CDS	Pan_troglodytes-2.1	XM_001174921.1	-
Contig8.1459	9598	15	67822933	67823009	-	NW_001225242.1	25707936	25708012	-	XP_001174936.1	GeneID:467717	CDS	Pan_troglodytes-2.1	XM_001174936.1	-
Contig212.254	9598	11	62004920	62004931	-	NW_001222290.1	2613803	2613814	-	XM_508515.2	GeneID:451279	UTR	Pan_troglodytes-2.1	XM_508515.2	-
Contig2.961	9598	3	170143809	170143896	-	NW_001232839.1	19654042	19654129	-	XP_001159286.1	GeneID:470988	CDS	Pan_troglodytes-2.1	XM_001159286.1	-
Contig1126.16	9598	19	61214598	61214771	+	NW_001228257.1	49120	49293	+	XP_512913.2	GeneID:456305	CDS	Pan_troglodytes-2.1	XM_512913.2	-
Contig19.408	9598	10	57090100	57090289	-	NW_001220694.1	8202151	8202340	-	XP_507801.2	GeneID:450471	CDS	Pan_troglodytes-2.1	XM_507801.2	-
Contig122.278	9598	12	16355847	16355983	+	NW_001223151.1	1693543	1693679	+	XP_001159067.1	GeneID:465315	CDS	Pan_troglodytes-2.1	XM_001159067.1	-
Contig122.278	9598	12	16355847	16355983	+	NW_001223151.1	1693543	1693679	+	XP_001159216.1	GeneID:465315	CDS	Pan_troglodytes-2.1	XM_001159216.1	-
Contig122.278	9598	12	16355847	16355983	+	NW_001223151.1	1693543	1693679	+	XP_001159167.1	GeneID:465315	CDS	Pan_troglodytes-2.1	XM_001159167.1	-
Contig178.198	9598	1	43009190	43009333	-	NW_001230449.1	2598131	2598274	-	XM_001172907.1	GeneID:456804	UTR	Pan_troglodytes-2.1	XM_001172907.1	-
Contig184.88	9598	16	3770319	3770407	+	NW_001225832.1	851075	851163	+	XP_001168120.1	GeneID:453867	CDS	Pan_troglodytes-2.1	XM_001168120.1	-
Contig184.88	9598	16	3770319	3770407	+	NW_001225832.1	851075	851163	+	XP_001168207.1	GeneID:453867	CDS	Pan_troglodytes-2.1	XM_001168207.1	-
Contig184.88	9598	16	3770319	3770407	+	NW_001225832.1	851075	851163	+	XP_510773.2	GeneID:453867	CDS	Pan_troglodytes-2.1	XM_510773.2	-
Contig184.88	9598	16	3770572	3770655	+	NW_001225832.1	851328	851411	+	XP_510773.2	GeneID:453867	CDS	Pan_troglodytes-2.1	XM_510773.2	-
Contig184.88	9598	16	3770572	3770655	+	NW_001225832.1	851328	851411	+	XP_001168207.1	GeneID:453867	CDS	Pan_troglodytes-2.1	XM_001168207.1	-
Contig184.88	9598	16	3770572	3770655	+	NW_001225832.1	851328	851411	+	XP_001168120.1	GeneID:453867	CDS	Pan_troglodytes-2.1	XM_001168120.1	-
Contig184.88	9598	16	3770940	3771055	+	NW_001225832.1	851696	851811	+	XP_001168120.1	GeneID:453867	CDS	Pan_troglodytes-2.1	XM_001168120.1	-
Contig184.88	9598	16	3770940	3771055	+	NW_001225832.1	851696	851811	+	XP_001168207.1	GeneID:453867	CDS	Pan_troglodytes-2.1	XM_001168207.1	-
Contig184.88	9598	16	3770940	3771055	+	NW_001225832.1	851696	851811	+	XP_510773.2	GeneID:453867	CDS	Pan_troglodytes-2.1	XM_510773.2	-
Contig29.672	9598	3	54102420	54102509	-	NW_001232823.1	4191779	4191868	-	XP_001172665.1	GeneID:460437	CDS	Pan_troglodytes-2.1	XM_001172665.1	-
Contig29.672	9598	3	54102420	54102509	-	NW_001232823.1	4191779	4191868	-	XP_001172688.1	GeneID:460437	CDS	Pan_troglodytes-2.1	XM_001172688.1	-
Contig29.672	9598	3	54102420	54102509	-	NW_001232823.1	4191779	4191868	-	XP_001172675.1	GeneID:460437	CDS	Pan_troglodytes-2.1	XM_001172675.1	-
Contig29.672	9598	3	54102420	54102509	-	NW_001232823.1	4191779	4191868	-	XP_001172703.1	GeneID:460437	CDS	Pan_troglodytes-2.1	XM_001172703.1	-
Contig10.650	9598	3	116841982	116842014	-	NW_001232832.1	14243150	14243182	-	XM_001155857.1	GeneID:460586	UTR	Pan_troglodytes-2.1	XM_001155857.1	-
Contig211.35	9598	16	70295861	70295884	+	NW_001226058.1	269217	269240	+	XM_001170471.1	GeneID:468015	UTR	Pan_troglodytes-2.1	XM_001170471.1	-
Contig211.35	9598	16	70295963	70296176	+	NW_001226058.1	269319	269532	+	XM_001170493.1	GeneID:468015	UTR	Pan_troglodytes-2.1	XM_001170493.1	-
Contig211.35	9598	16	70295963	70296041	+	NW_001226058.1	269319	269397	+	XM_001170523.1	GeneID:468015	UTR	Pan_troglodytes-2.1	XM_001170523.1	-
Contig102.238	9598	18	45734610	45734622	-	NW_001227617.1	2508214	2508226	-	XM_001151799.1	GeneID:739188	UTR	Pan_troglodytes-2.1	XM_001151799.1	-
Contig292.74	9598	1	22165889	22166025	+	NW_001230272.1	592079	592215	+	XR_022032.1	GeneID:749169	UTR	Pan_troglodytes-2.1	XR_022032.1	-
Contig14.1135	9598	5	120544267	120544356	+	NW_001235419.1	5416409	5416498	+	XP_001151881.1	GeneID:462016	CDS	Pan_troglodytes-2.1	XM_001151881.1	-
Contig232.17	9598	14	18494039	18494051	-	NW_001224595.1	91034	91046	-	XR_019692.1	GeneID:735535	UTR	Pan_troglodytes-2.1	XR_019692.1	-
Contig97.222	9598	15	86638266	86638267	-	NW_001225258.1	3703678	3703679	-	XM_001165826.1	GeneID:453631	UTR	Pan_troglodytes-2.1	XM_001165826.1	-
Contig77.64	9598	5	35776169	35776261	+	NW_001235377.1	804074	804166	+	XP_001137204.1	GeneID:736479	CDS	Pan_troglodytes-2.1	XM_001137204.1	-
Contig77.64	9598	5	35776169	35776261	+	NW_001235377.1	804074	804166	+	XP_001137276.1	GeneID:736479	CDS	Pan_troglodytes-2.1	XM_001137276.1	-
Contig248.71	9598	12	1593448	1593575	+	NW_001223145.1	1558795	1558922	+	XP_522589.2	GeneID:467191	CDS	Pan_troglodytes-2.1	XM_522589.2	-
Contig1526.3	9598	1	258893	259383	-	NW_001229928.1	15589	16079	-	XM_001142470.1	GeneID:740433	UTR	Pan_troglodytes-2.1	XM_001142470.1	-
Contig1526.3	9598	1	259384	259499	-	NW_001229928.1	16080	16195	-	XP_001142470.1	GeneID:740433	CDS	Pan_troglodytes-2.1	XM_001142470.1	-
Contig407.1	9598	2A	114368806	114368869	+	NW_001231369.1	984145	984208	+	XP_001144598.1	GeneID:741812	CDS	Pan_troglodytes-2.1	XM_001144598.1	-
Contig170.120	9598	3	49010266	49010388	-	NW_001232822.1	3331258	3331380	-	XR_023636.1	GeneID:460339	UTR	Pan_troglodytes-2.1	XR_023636.1	-
Contig477.46	9598	12	110344503	110344782	-	NW_001223166.1	112032	112311	-	XP_001135949.1	GeneID:452216	CDS	Pan_troglodytes-2.1	XM_001135949.1	-
Contig477.46	9598	12	110344503	110344782	-	NW_001223166.1	112032	112311	-	XP_001136046.1	GeneID:452216	CDS	Pan_troglodytes-2.1	XM_001136046.1	-
Contig477.46	9598	12	110344503	110344782	-	NW_001223166.1	112032	112311	-	XP_509348.2	GeneID:452216	CDS	Pan_troglodytes-2.1	XM_509348.2	-
Contig477.46	9598	12	110344783	110344933	-	NW_001223166.1	112312	112462	-	XM_001136046.1	GeneID:452216	UTR	Pan_troglodytes-2.1	XM_001136046.1	-
Contig477.46	9598	12	110344783	110344783	-	NW_001223166.1	112312	112312	-	XM_509348.2	GeneID:452216	UTR	Pan_troglodytes-2.1	XM_509348.2	-
Contig4.369	9598	2B	203161453	203161544	-	NW_001232110.1	28819616	28819707	-	XP_001169431.1	GeneID:459855	CDS	Pan_troglodytes-2.1	XM_001169431.1	-
Contig280.107	9598	6	42765348	42765538	-	NW_001236527.1	1167309	1167499	-	XP_518467.2	GeneID:462686	CDS	Pan_troglodytes-2.1	XM_518467.2	-
Contig106.345	9598	7	139277936	139278094	-	NW_001238095.1	7171146	7171304	-	XR_023315.1	GeneID:463763	UTR	Pan_troglodytes-2.1	XR_023315.1	-
Contig111.61	9598	1	146788782	146788838	-	NW_001229604.1	5921422	5921478	-	XP_001174731.1	GeneID:748272	CDS	Pan_troglodytes-2.1	XM_001174731.1	-
Contig306.164	9598	13	114790369	114790656	-	NW_001224040.1	1503874	1504161	-	XP_001150342.1	GeneID:744992	CDS	Pan_troglodytes-2.1	XM_001150342.1	-
Contig2095.5	9598	16	69999680	69999815	+	NW_001226057.1	121	256	+	XM_001169196.1	GeneID:744704	UTR	Pan_troglodytes-2.1	XM_001169196.1	-
Contig354.17	9598	12	8335631	8336046	-	NW_001223149.1	943890	944305	-	XP_001169825.1	GeneID:749562	CDS	Pan_troglodytes-2.1	XM_001169825.1	-
Contig496.51	9598	5	1652922	1653000	-	NW_001235370.1	558869	558947	-	XR_022626.1	GeneID:750856	UTR	Pan_troglodytes-2.1	XR_022626.1	-
Contig135.203	9598	17	20901759	20901944	+	NW_001226927.1	1812314	1812499	+	XM_001173846.1	GeneID:454595	UTR	Pan_troglodytes-2.1	XM_001173846.1	-
Contig135.203	9598	17	20901759	20901944	+	NW_001226927.1	1812314	1812499	+	XM_001173796.1	GeneID:454595	UTR	Pan_troglodytes-2.1	XM_001173796.1	-
Contig135.203	9598	17	20901759	20901944	+	NW_001226927.1	1812314	1812499	+	XM_001173860.1	GeneID:454595	UTR	Pan_troglodytes-2.1	XM_001173860.1	-
Contig135.203	9598	17	20901759	20901944	+	NW_001226927.1	1812314	1812499	+	XM_001173854.1	GeneID:454595	UTR	Pan_troglodytes-2.1	XM_001173854.1	-
Contig135.203	9598	17	20901759	20901944	+	NW_001226927.1	1812314	1812499	+	XM_511422.2	GeneID:454595	UTR	Pan_troglodytes-2.1	XM_511422.2	-
Contig135.203	9598	17	20901759	20901944	+	NW_001226927.1	1812314	1812499	+	XM_001173690.1	GeneID:454595	UTR	Pan_troglodytes-2.1	XM_001173690.1	-
Contig135.203	9598	17	20901759	20901944	+	NW_001226927.1	1812314	1812499	+	XM_001173723.1	GeneID:454595	UTR	Pan_troglodytes-2.1	XM_001173723.1	-
Contig135.203	9598	17	20901860	20901944	+	NW_001226927.1	1812415	1812499	+	XM_001173840.1	GeneID:454595	UTR	Pan_troglodytes-2.1	XM_001173840.1	-
Contig135.203	9598	17	20901915	20901944	+	NW_001226927.1	1812470	1812499	+	XM_001173805.1	GeneID:454595	UTR	Pan_troglodytes-2.1	XM_001173805.1	-
Contig205.249	9598	12	40460834	40461009	-	NW_001223159.1	136406	136581	-	XP_001145576.1	GeneID:742413	CDS	Pan_troglodytes-2.1	XM_001145576.1	-
Contig300.70	9598	11	58170368	58170466	+	NW_001222289.1	489503	489601	+	XP_508454.2	GeneID:451216	CDS	Pan_troglodytes-2.1	XM_508454.2	-
Contig1.1747	9598	9	35365523	35365552	-	NW_001240439.1	34570297	34570326	-	XM_001164037.1	GeneID:473220	UTR	Pan_troglodytes-2.1	XM_001164037.1	-
Contig1.1747	9598	9	35365553	35365573	-	NW_001240439.1	34570327	34570347	-	XP_001164037.1	GeneID:473220	CDS	Pan_troglodytes-2.1	XM_001164037.1	-
Contig1.1747	9598	9	35365663	35365756	-	NW_001240439.1	34570437	34570530	-	XP_001164037.1	GeneID:473220	CDS	Pan_troglodytes-2.1	XM_001164037.1	-
Contig1.1747	9598	9	35365943	35366075	-	NW_001240439.1	34570717	34570849	-	XP_001164037.1	GeneID:473220	CDS	Pan_troglodytes-2.1	XM_001164037.1	-
Contig4.435	9598	2B	202077242	202077411	+	NW_001232110.1	27735405	27735574	+	XP_525991.2	GeneID:470610	CDS	Pan_troglodytes-2.1	XM_525991.2	-
Contig43.37	9598	4	144905552	144906017	-	NW_001234089.1	856761	857226	-	XR_025406.1	GeneID:461506	UTR	Pan_troglodytes-2.1	XR_025406.1	-
Contig314.59	9598	4	3370564	3370629	+	NW_001234036.1	1535978	1536043	+	XM_001152822.1	GeneID:740673	UTR	Pan_troglodytes-2.1	XM_001152822.1	-
Contig314.59	9598	4	3370630	3370645	+	NW_001234036.1	1536044	1536059	+	XP_001152822.1	GeneID:740673	CDS	Pan_troglodytes-2.1	XM_001152822.1	-
Contig353.20	9598	20	23692481	23692565	-	NW_001230486.1	933048	933132	-	XP_001146535.1	GeneID:458139	CDS	Pan_troglodytes-2.1	XM_001146535.1	-
Contig353.20	9598	20	23692481	23692565	-	NW_001230486.1	933048	933132	-	XP_514551.2	GeneID:458139	CDS	Pan_troglodytes-2.1	XM_514551.2	-
Contig263.47	9598	19	17372172	17372234	-	NW_001228200.1	2273146	2273208	-	XR_024712.1	GeneID:455828	UTR	Pan_troglodytes-2.1	XR_024712.1	-
Contig195.274	9598	22	41239049	41239142	-	NW_001230982.1	2696759	2696852	-	XP_001170780.1	GeneID:458876	CDS	Pan_troglodytes-2.1	XM_001170780.1	-
Contig195.274	9598	22	41239049	41239142	-	NW_001230982.1	2696759	2696852	-	XP_515168.2	GeneID:458876	CDS	Pan_troglodytes-2.1	XM_515168.2	-
Contig12.355	9598	6	74636006	74636104	+	NW_001236562.1	6096323	6096421	+	XM_001142299.1	GeneID:738423	UTR	Pan_troglodytes-2.1	XM_001142299.1	-
Contig39.451	9598	8	27540647	27540693	+	NW_001240336.1	7793728	7793774	+	XR_021490.1	GeneID:747098	UTR	Pan_troglodytes-2.1	XR_021490.1	-
Contig17.234	9598	12	85802040	85802157	+	NW_001223163.1	17547694	17547811	+	XR_024161.1	GeneID:452440	UTR	Pan_troglodytes-2.1	XR_024161.1	-
Contig3.23	9598	8	83798119	83798453	+	NW_001240345.1	35951071	35951405	+	XP_001163929.1	GeneID:464262	CDS	Pan_troglodytes-2.1	XM_001163929.1	-
Contig11.1089	9598	4	104630175	104630289	+	NW_001234074.1	21906588	21906702	+	XP_001149550.1	GeneID:744636	CDS	Pan_troglodytes-2.1	XM_001149550.1	-
Contig173.49	9598	2A	106500985	106501070	-	NW_001231326.1	3049133	3049218	-	XP_530486.2	GeneID:459469	CDS	Pan_troglodytes-2.1	XM_530486.2	-
Contig272.96	9598	8	1344505	1344723	-	NW_001240316.1	1215644	1215862	-	XP_001174583.1	GeneID:750527	CDS	Pan_troglodytes-2.1	XM_001174583.1	-
Contig272.96	9598	8	1344825	1345145	-	NW_001240316.1	1215964	1216284	-	XP_001174583.1	GeneID:750527	CDS	Pan_troglodytes-2.1	XM_001174583.1	-
Contig105.197	9598	15	36974428	36974544	+	NW_001225228.1	5570002	5570118	+	XP_510296.2	GeneID:453321	CDS	Pan_troglodytes-2.1	XM_510296.2	-
Contig105.197	9598	15	36974428	36974544	+	NW_001225228.1	5570002	5570118	+	XP_001140160.1	GeneID:453321	CDS	Pan_troglodytes-2.1	XM_001140160.1	-
Contig105.197	9598	15	36974428	36974544	+	NW_001225228.1	5570002	5570118	+	XP_001139993.1	GeneID:453321	CDS	Pan_troglodytes-2.1	XM_001139993.1	-
Contig105.197	9598	15	36974428	36974544	+	NW_001225228.1	5570002	5570118	+	XP_001139259.1	GeneID:453321	CDS	Pan_troglodytes-2.1	XM_001139259.1	-
Contig105.197	9598	15	36974428	36974544	+	NW_001225228.1	5570002	5570118	+	XP_001140245.1	GeneID:453321	CDS	Pan_troglodytes-2.1	XM_001140245.1	-
Contig11.1001	9598	4	103109643	103109706	-	NW_001234074.1	20386056	20386119	-	XP_001167664.1	GeneID:461399	CDS	Pan_troglodytes-2.1	XM_001167664.1	-
Contig61.86	9598	3	189572523	189572567	+	NW_001232840.1	906199	906243	+	XP_001136647.1	GeneID:471021	CDS	Pan_troglodytes-2.1	XM_001136647.1	-
Contig314.114	9598	4	2731510	2731677	+	NW_001234036.1	896924	897091	+	XP_001149023.1	GeneID:461078	CDS	Pan_troglodytes-2.1	XM_001149023.1	-
Contig314.114	9598	4	2731510	2731677	+	NW_001234036.1	896924	897091	+	XM_001148951.1	GeneID:461078	UTR	Pan_troglodytes-2.1	XM_001148951.1	-
Contig314.114	9598	4	2731510	2731677	+	NW_001234036.1	896924	897091	+	XM_517074.2	GeneID:461078	UTR	Pan_troglodytes-2.1	XM_517074.2	-
Contig30.73	9598	1	202585821	202585833	-	NW_001229613.1	16183113	16183125	-	XM_001157816.1	GeneID:747651	UTR	Pan_troglodytes-2.1	XM_001157816.1	-
Contig241.76	9598	17	3800335	3800414	-	NW_001226906.1	2175266	2175345	-	XR_025319.1	GeneID:454435	UTR	Pan_troglodytes-2.1	XR_025319.1	-
Contig64.339	9598	14	74440980	74441047	+	NW_001224605.1	4486590	4486657	+	XP_522906.2	GeneID:467509	CDS	Pan_troglodytes-2.1	XM_522906.2	-
Contig56.14	9598	13	99211620	99211857	+	NW_001224037.1	12458639	12458876	+	XP_001142102.1	GeneID:452632	CDS	Pan_troglodytes-2.1	XM_001142102.1	-
Contig56.14	9598	13	99211620	99211857	+	NW_001224037.1	12458639	12458876	+	XP_001142635.1	GeneID:452632	CDS	Pan_troglodytes-2.1	XM_001142635.1	-
Contig56.14	9598	13	99211620	99211857	+	NW_001224037.1	12458639	12458876	+	XP_001142428.1	GeneID:452632	CDS	Pan_troglodytes-2.1	XM_001142428.1	-
Contig222.150	9598	19	62582525	62583229	-	NW_001228260.1	1295663	1296367	-	XP_524497.2	GeneID:469112	CDS	Pan_troglodytes-2.1	XM_524497.2	-
Contig196.1	9598	3	135676170	135676284	+	NW_001232837.1	3719159	3719273	+	XP_001146942.1	GeneID:460982	CDS	Pan_troglodytes-2.1	XM_001146942.1	-
Contig196.1	9598	3	135676170	135676284	+	NW_001232837.1	3719159	3719273	+	XP_516993.2	GeneID:460982	CDS	Pan_troglodytes-2.1	XM_516993.2	-
Contig196.1	9598	3	135676170	135676284	+	NW_001232837.1	3719159	3719273	+	XP_001146869.1	GeneID:460982	CDS	Pan_troglodytes-2.1	XM_001146869.1	-
Contig45.643	9598	5	175920610	175920610	-	NW_001235425.1	11774469	11774469	-	XM_527124.2	GeneID:471746	UTR	Pan_troglodytes-2.1	XM_527124.2	-
Contig45.643	9598	5	175920611	175920806	-	NW_001235425.1	11774470	11774665	-	XP_527124.2	GeneID:471746	CDS	Pan_troglodytes-2.1	XM_527124.2	-
Contig107.560	9598	14	102774697	102774756	+	NW_001224615.1	7082998	7083057	+	XM_001164054.1	GeneID:744018	UTR	Pan_troglodytes-2.1	XM_001164054.1	-
Contig107.560	9598	14	102774697	102774756	+	NW_001224615.1	7082998	7083057	+	XM_001164012.1	GeneID:744018	UTR	Pan_troglodytes-2.1	XM_001164012.1	-
Contig28.163	9598	18	28024688	28024803	+	NW_001227608.1	14828496	14828611	+	XP_512083.2	GeneID:455361	CDS	Pan_troglodytes-2.1	XM_512083.2	-
Contig1.2061	9598	9	39600150	39600368	-	NW_001240439.1	38804924	38805142	-	XR_025137.1	GeneID:464928	UTR	Pan_troglodytes-2.1	XR_025137.1	-
Contig1.2061	9598	9	39601382	39601552	-	NW_001240439.1	38806156	38806326	-	XR_025137.1	GeneID:464928	UTR	Pan_troglodytes-2.1	XR_025137.1	-
Contig100.151	9598	6	155039252	155039383	-	NW_001236565.1	2381220	2381351	-	XP_518815.2	GeneID:463081	CDS	Pan_troglodytes-2.1	XM_518815.2	-
Contig100.151	9598	6	155039252	155039383	-	NW_001236565.1	2381220	2381351	-	XP_001139525.1	GeneID:463081	CDS	Pan_troglodytes-2.1	XM_001139525.1	-
Contig241.327	9598	17	1661754	1661873	-	NW_001226906.1	36685	36804	-	XR_025309.1	GeneID:455022	UTR	Pan_troglodytes-2.1	XR_025309.1	-
Contig241.327	9598	17	1662086	1662276	-	NW_001226906.1	37017	37207	-	XR_025309.1	GeneID:455022	UTR	Pan_troglodytes-2.1	XR_025309.1	-
Contig324.123	9598	8	19500445	19500630	-	NW_001240335.1	1389139	1389324	-	XP_001148560.1	GeneID:744128	CDS	Pan_troglodytes-2.1	XM_001148560.1	-
Contig241.33	9598	17	4225175	4225315	+	NW_001226906.1	2600106	2600246	+	XP_511279.2	GeneID:454442	CDS	Pan_troglodytes-2.1	XM_511279.2	-
Contig59.269	9598	14	88605715	88605884	-	NW_001224606.1	7542551	7542720	-	XP_510107.2	GeneID:453090	CDS	Pan_troglodytes-2.1	XM_510107.2	-
Contig193.131	9598	3	80716435	80716606	-	NW_001232826.1	3110329	3110500	-	XP_516592.2	GeneID:460518	CDS	Pan_troglodytes-2.1	XM_516592.2	-
Contig235.147	9598	18	4329629	4330332	-	NW_001227606.1	2118754	2119457	-	LOC748423	GeneID:748423	GENE	Pan_troglodytes-2.1	-	mRNA;identical;N
Contig235.147	9598	18	4329629	4330332	-	NW_001227606.1	2118754	2119457	-	XM_001171848.1	GeneID:748423	RNA	Pan_troglodytes-2.1	XM_001171848.1	mRNA;identical;N
Contig235.147	9598	18	4329629	4330066	-	NW_001227606.1	2118754	2119191	-	XM_001171848.1	GeneID:748423	UTR	Pan_troglodytes-2.1	XM_001171848.1	-
Contig235.147	9598	18	4329635	4329720	-	NW_001227606.1	2118760	2118845	-	XM_001174126.1	GeneID:750396	UTR	Pan_troglodytes-2.1	XM_001174126.1	-
Contig235.147	9598	18	4329721	4329857	-	NW_001227606.1	2118846	2118982	-	XP_001174126.1	GeneID:750396	CDS	Pan_troglodytes-2.1	XM_001174126.1	-
Contig235.147	9598	18	4330067	4330324	-	NW_001227606.1	2119192	2119449	-	XP_001171848.1	GeneID:748423	CDS	Pan_troglodytes-2.1	XM_001171848.1	-
Contig235.147	9598	18	4330325	4330332	-	NW_001227606.1	2119450	2119457	-	XM_001171848.1	GeneID:748423	UTR	Pan_troglodytes-2.1	XM_001171848.1	-
Contig154.99	9598	20	32556522	32556578	+	NW_001230497.1	4577692	4577748	+	XR_024876.1	GeneID:458203	UTR	Pan_troglodytes-2.1	XR_024876.1	-
Contig26.966	9598	12	93671239	93671354	+	NW_001223164.1	2718427	2718542	+	XP_509263.2	GeneID:452122	CDS	Pan_troglodytes-2.1	XM_509263.2	-
Contig26.966	9598	12	93671715	93671808	+	NW_001223164.1	2718903	2718996	+	XP_509263.2	GeneID:452122	CDS	Pan_troglodytes-2.1	XM_509263.2	-
Contig42.569	9598	3	139764087	139764115	+	NW_001232838.1	4057312	4057340	+	XP_001150963.1	GeneID:460714	CDS	Pan_troglodytes-2.1	XM_001150963.1	-
Contig6.965	9598	14	51491397	51491814	+	NW_001224602.1	17879304	17879721	+	XP_509948.2	GeneID:452906	CDS	Pan_troglodytes-2.1	XM_509948.2	-
Contig22.498	9598	11	44768909	44768997	-	NW_001222276.1	14336577	14336665	-	XP_521895.2	GeneID:466496	CDS	Pan_troglodytes-2.1	XM_521895.2	-
Contig135.187	9598	17	20831435	20831726	-	NW_001226927.1	1741990	1742281	-	XM_511425.2	GeneID:454598	UTR	Pan_troglodytes-2.1	XM_511425.2	-
Contig135.187	9598	17	20831523	20831543	-	NW_001226927.1	1742078	1742098	-	XP_001154047.1	GeneID:746525	CDS	Pan_troglodytes-2.1	XM_001154047.1	-
Contig135.187	9598	17	20831727	20831768	-	NW_001226927.1	1742282	1742323	-	XP_511425.2	GeneID:454598	CDS	Pan_troglodytes-2.1	XM_511425.2	-
Contig298.141	9598	7	5946718	5946838	-	NW_001237922.1	1029563	1029683	-	XR_020303.1	GeneID:738574	UTR	Pan_troglodytes-2.1	XR_020303.1	-
Contig48.412	9598	12	30705615	30705896	+	NW_001223153.1	9328473	9328754	+	XP_001166988.1	GeneID:452033	CDS	Pan_troglodytes-2.1	XM_001166988.1	-
Contig48.412	9598	12	30705615	30705896	+	NW_001223153.1	9328473	9328754	+	XP_001166957.1	GeneID:452033	CDS	Pan_troglodytes-2.1	XM_001166957.1	-
Contig48.412	9598	12	30705615	30705896	+	NW_001223153.1	9328473	9328754	+	XP_001167016.1	GeneID:452033	CDS	Pan_troglodytes-2.1	XM_001167016.1	-
Contig48.412	9598	12	30705615	30705896	+	NW_001223153.1	9328473	9328754	+	XP_001167103.1	GeneID:452033	CDS	Pan_troglodytes-2.1	XM_001167103.1	-
Contig16.732	9598	4	180485508	180485598	-	NW_001234092.1	9483296	9483386	-	XP_001158583.1	GeneID:742345	CDS	Pan_troglodytes-2.1	XM_001158583.1	-
Contig211.115	9598	16	71488019	71488146	+	NW_001226058.1	1461375	1461502	+	XP_523510.2	GeneID:468119	CDS	Pan_troglodytes-2.1	XM_523510.2	-
Contig269.170	9598	17	73743849	73743922	+	NW_001227005.1	1973479	1973552	+	XM_001168124.1	GeneID:743958	UTR	Pan_troglodytes-2.1	XM_001168124.1	-
Contig269.170	9598	17	73743923	73744051	+	NW_001227005.1	1973553	1973681	+	XP_001168124.1	GeneID:743958	CDS	Pan_troglodytes-2.1	XM_001168124.1	-
Contig11.1145	9598	4	105982228	105982345	-	NW_001234074.1	23258641	23258758	-	XP_517370.2	GeneID:461407	CDS	Pan_troglodytes-2.1	XM_517370.2	-
Contig11.1145	9598	4	105982228	105982345	-	NW_001234074.1	23258641	23258758	-	XP_001169005.1	GeneID:461407	CDS	Pan_troglodytes-2.1	XM_001169005.1	-
Contig25.26	9598	11	23559854	23560250	+	NW_001222274.1	19380828	19381224	+	LOC749552	GeneID:749552	GENE	Pan_troglodytes-2.1	-	mRNA;;
Contig25.26	9598	11	23559854	23560250	+	NW_001222274.1	19380828	19381224	+	LOC749552	GeneID:749552	PSEUDO	Pan_troglodytes-2.1	-	mRNA;;
Contig25.26	9598	11	23559854	23560250	+	NW_001222274.1	19380828	19381224	+	XR_022178.1	GeneID:749552	RNA	Pan_troglodytes-2.1	XR_022178.1	mRNA;;N
Contig25.26	9598	11	23559854	23560250	+	NW_001222274.1	19380828	19381224	+	XR_022178.1	GeneID:749552	UTR	Pan_troglodytes-2.1	XR_022178.1	-
Contig147.30	9598	8	7899747	7899829	-	NW_001240331.1	479847	479929	-	XP_001137070.1	GeneID:736935	CDS	Pan_troglodytes-2.1	XM_001137070.1	-
Contig147.30	9598	8	7900366	7900461	-	NW_001240331.1	480466	480561	-	XP_001137070.1	GeneID:736935	CDS	Pan_troglodytes-2.1	XM_001137070.1	-
Contig2.187	9598	3	153927537	153927670	-	NW_001232839.1	3437770	3437903	-	XP_001138690.1	GeneID:460766	CDS	Pan_troglodytes-2.1	XM_001138690.1	-
Contig179.212	9598	6	32554176	32554385	+	NW_001236523.1	2100801	2101010	+	XP_001162191.1	GeneID:462577	CDS	Pan_troglodytes-2.1	XM_001162191.1	-
Contig179.212	9598	6	32554176	32554385	+	NW_001236523.1	2100801	2101010	+	XP_001162297.1	GeneID:462577	CDS	Pan_troglodytes-2.1	XM_001162297.1	-
Contig179.212	9598	6	32554176	32554385	+	NW_001236523.1	2100801	2101010	+	XP_001162148.1	GeneID:462577	CDS	Pan_troglodytes-2.1	XM_001162148.1	-
Contig179.212	9598	6	32554176	32554385	+	NW_001236523.1	2100801	2101010	+	XP_518370.2	GeneID:462577	CDS	Pan_troglodytes-2.1	XM_518370.2	-
Contig179.212	9598	6	32554176	32554385	+	NW_001236523.1	2100801	2101010	+	XP_001162545.1	GeneID:462577	CDS	Pan_troglodytes-2.1	XM_001162545.1	-
Contig179.212	9598	6	32554176	32554385	+	NW_001236523.1	2100801	2101010	+	XP_001162375.1	GeneID:462577	CDS	Pan_troglodytes-2.1	XM_001162375.1	-
Contig179.212	9598	6	32554176	32554385	+	NW_001236523.1	2100801	2101010	+	XP_001162459.1	GeneID:462577	CDS	Pan_troglodytes-2.1	XM_001162459.1	-
Contig179.212	9598	6	32554565	32554640	+	NW_001236523.1	2101190	2101265	+	XP_001162459.1	GeneID:462577	CDS	Pan_troglodytes-2.1	XM_001162459.1	-
Contig179.212	9598	6	32554565	32554640	+	NW_001236523.1	2101190	2101265	+	XP_001162375.1	GeneID:462577	CDS	Pan_troglodytes-2.1	XM_001162375.1	-
Contig179.212	9598	6	32554565	32554640	+	NW_001236523.1	2101190	2101265	+	XP_001162545.1	GeneID:462577	CDS	Pan_troglodytes-2.1	XM_001162545.1	-
Contig179.212	9598	6	32554565	32554640	+	NW_001236523.1	2101190	2101265	+	XP_518370.2	GeneID:462577	CDS	Pan_troglodytes-2.1	XM_518370.2	-
Contig179.212	9598	6	32554565	32554640	+	NW_001236523.1	2101190	2101265	+	XP_001162148.1	GeneID:462577	CDS	Pan_troglodytes-2.1	XM_001162148.1	-
Contig179.212	9598	6	32554565	32554640	+	NW_001236523.1	2101190	2101265	+	XP_001162297.1	GeneID:462577	CDS	Pan_troglodytes-2.1	XM_001162297.1	-
Contig179.212	9598	6	32554565	32554640	+	NW_001236523.1	2101190	2101265	+	XP_001162191.1	GeneID:462577	CDS	Pan_troglodytes-2.1	XM_001162191.1	-
Contig179.212	9598	6	32554801	32554957	+	NW_001236523.1	2101426	2101582	+	XP_001162191.1	GeneID:462577	CDS	Pan_troglodytes-2.1	XM_001162191.1	-
Contig179.212	9598	6	32554801	32554957	+	NW_001236523.1	2101426	2101582	+	XP_001162297.1	GeneID:462577	CDS	Pan_troglodytes-2.1	XM_001162297.1	-
Contig179.212	9598	6	32554801	32554957	+	NW_001236523.1	2101426	2101582	+	XP_001162148.1	GeneID:462577	CDS	Pan_troglodytes-2.1	XM_001162148.1	-
Contig179.212	9598	6	32554801	32554957	+	NW_001236523.1	2101426	2101582	+	XP_518370.2	GeneID:462577	CDS	Pan_troglodytes-2.1	XM_518370.2	-
Contig179.212	9598	6	32554801	32554957	+	NW_001236523.1	2101426	2101582	+	XP_001162545.1	GeneID:462577	CDS	Pan_troglodytes-2.1	XM_001162545.1	-
Contig179.212	9598	6	32554801	32554957	+	NW_001236523.1	2101426	2101582	+	XP_001162375.1	GeneID:462577	CDS	Pan_troglodytes-2.1	XM_001162375.1	-
Contig179.212	9598	6	32554801	32554957	+	NW_001236523.1	2101426	2101582	+	XP_001162459.1	GeneID:462577	CDS	Pan_troglodytes-2.1	XM_001162459.1	-
Contig179.212	9598	6	32554801	32554957	+	NW_001236523.1	2101426	2101582	+	XP_001162503.1	GeneID:462577	CDS	Pan_troglodytes-2.1	XM_001162503.1	-
Contig179.212	9598	6	32555056	32555172	+	NW_001236523.1	2101681	2101797	+	XP_001162503.1	GeneID:462577	CDS	Pan_troglodytes-2.1	XM_001162503.1	-
Contig179.212	9598	6	32555056	32555172	+	NW_001236523.1	2101681	2101797	+	XP_001162459.1	GeneID:462577	CDS	Pan_troglodytes-2.1	XM_001162459.1	-
Contig179.212	9598	6	32555056	32555172	+	NW_001236523.1	2101681	2101797	+	XP_001162375.1	GeneID:462577	CDS	Pan_troglodytes-2.1	XM_001162375.1	-
Contig179.212	9598	6	32555056	32555172	+	NW_001236523.1	2101681	2101797	+	XP_001162545.1	GeneID:462577	CDS	Pan_troglodytes-2.1	XM_001162545.1	-
Contig179.212	9598	6	32555056	32555172	+	NW_001236523.1	2101681	2101797	+	XP_518370.2	GeneID:462577	CDS	Pan_troglodytes-2.1	XM_518370.2	-
Contig179.212	9598	6	32555056	32555172	+	NW_001236523.1	2101681	2101797	+	XP_001162148.1	GeneID:462577	CDS	Pan_troglodytes-2.1	XM_001162148.1	-
Contig179.212	9598	6	32555056	32555172	+	NW_001236523.1	2101681	2101797	+	XP_001162297.1	GeneID:462577	CDS	Pan_troglodytes-2.1	XM_001162297.1	-
Contig179.212	9598	6	32555056	32555172	+	NW_001236523.1	2101681	2101797	+	XP_001162191.1	GeneID:462577	CDS	Pan_troglodytes-2.1	XM_001162191.1	-
Contig179.212	9598	6	32555056	32555172	+	NW_001236523.1	2101681	2101797	+	XP_001162420.1	GeneID:462577	CDS	Pan_troglodytes-2.1	XM_001162420.1	-
Contig248.41	9598	12	1993033	1993164	-	NW_001223145.1	1958380	1958511	-	XP_001152346.1	GeneID:466912	CDS	Pan_troglodytes-2.1	XM_001152346.1	-
Contig248.41	9598	12	1993033	1993164	-	NW_001223145.1	1958380	1958511	-	XP_522312.2	GeneID:466912	CDS	Pan_troglodytes-2.1	XM_522312.2	-
Contig248.41	9598	12	1993033	1993164	-	NW_001223145.1	1958380	1958511	-	XP_001152399.1	GeneID:466912	CDS	Pan_troglodytes-2.1	XM_001152399.1	-
Contig248.41	9598	12	1993033	1993164	-	NW_001223145.1	1958380	1958511	-	XP_001152797.1	GeneID:466912	CDS	Pan_troglodytes-2.1	XM_001152797.1	-
Contig248.41	9598	12	1993481	1993643	-	NW_001223145.1	1958828	1958990	-	XP_001152797.1	GeneID:466912	CDS	Pan_troglodytes-2.1	XM_001152797.1	-
Contig248.41	9598	12	1993481	1993643	-	NW_001223145.1	1958828	1958990	-	XP_001152399.1	GeneID:466912	CDS	Pan_troglodytes-2.1	XM_001152399.1	-
Contig248.41	9598	12	1993481	1993643	-	NW_001223145.1	1958828	1958990	-	XP_522312.2	GeneID:466912	CDS	Pan_troglodytes-2.1	XM_522312.2	-
Contig248.41	9598	12	1993481	1993643	-	NW_001223145.1	1958828	1958990	-	XP_001152346.1	GeneID:466912	CDS	Pan_troglodytes-2.1	XM_001152346.1	-
Contig248.41	9598	12	1993481	1993643	-	NW_001223145.1	1958828	1958990	-	XP_001152728.1	GeneID:466912	CDS	Pan_troglodytes-2.1	XM_001152728.1	-
Contig248.41	9598	12	1993481	1993643	-	NW_001223145.1	1958828	1958990	-	XP_001152605.1	GeneID:466912	CDS	Pan_troglodytes-2.1	XM_001152605.1	-
Contig598.81	9598	19	8799417	8799613	-	NW_001228174.1	366080	366276	-	XP_512345.2	GeneID:455675	CDS	Pan_troglodytes-2.1	XM_512345.2	-
Contig598.81	9598	19	8799815	8799947	-	NW_001228174.1	366478	366610	-	XP_512345.2	GeneID:455675	CDS	Pan_troglodytes-2.1	XM_512345.2	-
Contig51.458	9598	20	3572040	3572248	-	NW_001230484.1	3495244	3495452	-	XM_514485.2	GeneID:458061	UTR	Pan_troglodytes-2.1	XM_514485.2	-
Contig51.458	9598	20	3572249	3572286	-	NW_001230484.1	3495453	3495490	-	XP_514485.2	GeneID:458061	CDS	Pan_troglodytes-2.1	XM_514485.2	-
Contig854.22	9598	12	133283706	133283757	+	NW_001223182.1	13431	13482	+	XP_001146026.1	GeneID:742701	CDS	Pan_troglodytes-2.1	XM_001146026.1	-
Contig0.922	9598	6	125930700	125930710	+	NW_001236564.1	18138319	18138329	+	XM_001152524.1	GeneID:745961	UTR	Pan_troglodytes-2.1	XM_001152524.1	-
Contig51.626	9598	20	1233371	1233546	-	NW_001230484.1	1156575	1156750	-	XP_001167866.1	GeneID:749345	CDS	Pan_troglodytes-2.1	XM_001167866.1	-
Contig51.626	9598	20	1234124	1234282	-	NW_001230484.1	1157328	1157486	-	XP_001167866.1	GeneID:749345	CDS	Pan_troglodytes-2.1	XM_001167866.1	-
Contig2.372	9598	3	158069791	158070105	-	NW_001232839.1	7580024	7580338	-	XP_001140549.1	GeneID:739269	CDS	Pan_troglodytes-2.1	XM_001140549.1	-
Contig2.372	9598	3	158069791	158070105	-	NW_001232839.1	7580024	7580338	-	LOC739269	GeneID:739269	GENE	Pan_troglodytes-2.1	-	protein;identical;N
Contig2.372	9598	3	158069791	158070105	-	NW_001232839.1	7580024	7580338	-	XM_001140549.1	GeneID:739269	RNA	Pan_troglodytes-2.1	XM_001140549.1	protein;identical;N
Contig79.209	9598	20	48390841	48390861	-	NW_001230501.1	2120002	2120022	-	XM_514722.2	GeneID:458336	UTR	Pan_troglodytes-2.1	XM_514722.2	-
Contig301.50	9598	6	170157983	170158209	+	NW_001236569.1	1223384	1223610	+	XP_527596.2	GeneID:472222	CDS	Pan_troglodytes-2.1	XM_527596.2	-
Contig298.140	9598	7	5935898	5936087	-	NW_001237922.1	1018743	1018932	-	XR_020303.1	GeneID:738574	UTR	Pan_troglodytes-2.1	XR_020303.1	-
Contig338.162	9598	5	180460444	180460514	+	NW_001235436.1	13996	14066	+	XP_001139473.1	GeneID:738551	CDS	Pan_troglodytes-2.1	XM_001139473.1	-
Contig338.162	9598	5	180460972	180460996	+	NW_001235436.1	14524	14548	+	XP_001139473.1	GeneID:738551	CDS	Pan_troglodytes-2.1	XM_001139473.1	-
Contig338.162	9598	5	180463285	180463355	+	NW_001235436.1	16837	16907	+	XP_001139473.1	GeneID:738551	CDS	Pan_troglodytes-2.1	XM_001139473.1	-
Contig338.162	9598	5	180463785	180463815	+	NW_001235436.1	17337	17367	+	XP_001139473.1	GeneID:738551	CDS	Pan_troglodytes-2.1	XM_001139473.1	-
Contig3.1099	9598	8	62594061	62594386	+	NW_001240345.1	14747013	14747338	+	XM_001159636.1	GeneID:743747	UTR	Pan_troglodytes-2.1	XM_001159636.1	-
Contig3.1099	9598	8	62594387	62594487	+	NW_001240345.1	14747339	14747439	+	XP_001159636.1	GeneID:743747	CDS	Pan_troglodytes-2.1	XM_001159636.1	-
Contig177.245	9598	17	17073601	17073758	-	NW_001226923.1	2803925	2804082	-	XP_511475.2	GeneID:454652	CDS	Pan_troglodytes-2.1	XM_511475.2	-
Contig210.8	9598	1	128102231	128102331	-	NW_001229591.1	3249687	3249787	-	XP_001165087.1	GeneID:745723	CDS	Pan_troglodytes-2.1	XM_001165087.1	-
Contig210.8	9598	1	128102430	128102511	-	NW_001229591.1	3249886	3249967	-	XP_001164656.1	GeneID:745723	CDS	Pan_troglodytes-2.1	XM_001164656.1	-
Contig210.8	9598	1	128102430	128102511	-	NW_001229591.1	3249886	3249967	-	XP_001165087.1	GeneID:745723	CDS	Pan_troglodytes-2.1	XM_001165087.1	-
Contig210.8	9598	1	128102430	128102511	-	NW_001229591.1	3249886	3249967	-	XP_001165123.1	GeneID:745723	CDS	Pan_troglodytes-2.1	XM_001165123.1	-
Contig210.8	9598	1	128102822	128102886	-	NW_001229591.1	3250278	3250342	-	XP_001165123.1	GeneID:745723	CDS	Pan_troglodytes-2.1	XM_001165123.1	-
Contig210.8	9598	1	128102822	128102886	-	NW_001229591.1	3250278	3250342	-	XP_001165087.1	GeneID:745723	CDS	Pan_troglodytes-2.1	XM_001165087.1	-
Contig210.8	9598	1	128102822	128102886	-	NW_001229591.1	3250278	3250342	-	XP_001164656.1	GeneID:745723	CDS	Pan_troglodytes-2.1	XM_001164656.1	-
Contig210.8	9598	1	128103314	128103389	-	NW_001229591.1	3250770	3250845	-	XP_001164656.1	GeneID:745723	CDS	Pan_troglodytes-2.1	XM_001164656.1	-
Contig210.8	9598	1	128103314	128103389	-	NW_001229591.1	3250770	3250845	-	XP_001165087.1	GeneID:745723	CDS	Pan_troglodytes-2.1	XM_001165087.1	-
Contig210.8	9598	1	128103314	128103389	-	NW_001229591.1	3250770	3250845	-	XP_001165123.1	GeneID:745723	CDS	Pan_troglodytes-2.1	XM_001165123.1	-
Contig210.8	9598	1	128103314	128103323	-	NW_001229591.1	3250770	3250779	-	XP_001165054.1	GeneID:745723	CDS	Pan_troglodytes-2.1	XM_001165054.1	-
Contig210.8	9598	1	128103324	128103355	-	NW_001229591.1	3250780	3250811	-	XM_001165054.1	GeneID:745723	UTR	Pan_troglodytes-2.1	XM_001165054.1	-
Contig868.24	9598	12	133544077	133544160	-	NW_001223187.1	196	279	-	XP_001147408.1	GeneID:743493	CDS	Pan_troglodytes-2.1	XM_001147408.1	-
Contig112.526	9598	22	34552676	34552770	-	NW_001230976.1	6275570	6275664	-	XP_001156532.1	GeneID:740117	CDS	Pan_troglodytes-2.1	XM_001156532.1	-
Contig112.526	9598	22	34552771	34552831	-	NW_001230976.1	6275665	6275725	-	XM_001156532.1	GeneID:740117	UTR	Pan_troglodytes-2.1	XM_001156532.1	-
Contig112.526	9598	22	34552875	34552901	-	NW_001230976.1	6275769	6275795	-	XM_001156759.1	GeneID:740117	UTR	Pan_troglodytes-2.1	XM_001156759.1	-
Contig230.198	9598	16	18987611	18987824	-	NW_001225909.1	138569	138782	-	XP_001152164.1	GeneID:453961	CDS	Pan_troglodytes-2.1	XM_001152164.1	-
Contig230.198	9598	16	18987611	18987824	-	NW_001225909.1	138569	138782	-	XP_001152111.1	GeneID:453961	CDS	Pan_troglodytes-2.1	XM_001152111.1	-
Contig230.198	9598	16	18987611	18987824	-	NW_001225909.1	138569	138782	-	XP_001151923.1	GeneID:453961	CDS	Pan_troglodytes-2.1	XM_001151923.1	-
Contig230.198	9598	16	18987611	18987824	-	NW_001225909.1	138569	138782	-	XP_001152224.1	GeneID:453961	CDS	Pan_troglodytes-2.1	XM_001152224.1	-
Contig230.198	9598	16	18987611	18987616	-	NW_001225909.1	138569	138574	-	XP_001151977.1	GeneID:453961	CDS	Pan_troglodytes-2.1	XM_001151977.1	-
Contig230.198	9598	16	18987617	18987924	-	NW_001225909.1	138575	138882	-	XM_001151977.1	GeneID:453961	UTR	Pan_troglodytes-2.1	XM_001151977.1	-
Contig179.78	9598	6	31222531	31222643	-	NW_001236523.1	769156	769268	-	XP_518334.2	GeneID:462544	CDS	Pan_troglodytes-2.1	XM_518334.2	-
Contig666.12	9598	17	38067803	38067924	-	NW_001226972.1	245220	245341	-	XR_025562.1	GeneID:454485	UTR	Pan_troglodytes-2.1	XR_025562.1	-
Contig960.17	9598	16	883631	883743	-	NW_001225819.1	51094	51206	-	XR_024558.1	GeneID:453809	UTR	Pan_troglodytes-2.1	XR_024558.1	-
Contig44.681	9598	12	67661617	67661743	+	NW_001223161.1	13650859	13650985	+	XM_001151598.1	GeneID:473385	UTR	Pan_troglodytes-2.1	XM_001151598.1	-
Contig0.1260	9598	6	134142689	134142797	+	NW_001236564.1	26350308	26350416	+	XP_518743.2	GeneID:463002	CDS	Pan_troglodytes-2.1	XM_518743.2	-
Contig31.923	9598	17	45635052	45635110	+	NW_001226990.1	4875661	4875719	+	XM_001164513.1	GeneID:455070	UTR	Pan_troglodytes-2.1	XM_001164513.1	-
Contig6.810	9598	14	48731709	48731722	-	NW_001224602.1	15119616	15119629	-	XM_001152107.1	GeneID:740460	UTR	Pan_troglodytes-2.1	XM_001152107.1	-
Contig3128.5	9598	7	73638491	73638565	+	NW_001238044.1	8360	8434	+	XP_531089.2	GeneID:463943	CDS	Pan_troglodytes-2.1	XM_531089.2	-
Contig2.205	9598	3	154113642	154113854	-	NW_001232839.1	3623875	3624087	-	XR_022915.1	GeneID:471082	UTR	Pan_troglodytes-2.1	XR_022915.1	-
Contig2.205	9598	3	154114919	154115069	-	NW_001232839.1	3625152	3625302	-	XR_022915.1	GeneID:471082	UTR	Pan_troglodytes-2.1	XR_022915.1	-
Contig161.287	9598	14	65507600	65507928	-	NW_001224603.1	199442	199770	-	XP_001134851.1	GeneID:735458	CDS	Pan_troglodytes-2.1	XM_001134851.1	-
Contig206.8	9598	22	28211534	28211632	-	NW_001230975.1	3366123	3366221	-	XR_025270.1	GeneID:458967	UTR	Pan_troglodytes-2.1	XR_025270.1	-
Contig6.1359	9598	14	59305670	59305740	+	NW_001224602.1	25693577	25693647	+	XP_509984.2	GeneID:452946	CDS	Pan_troglodytes-2.1	XM_509984.2	-
Contig195.362	9598	22	41922805	41922852	-	NW_001230982.1	3380515	3380562	-	XP_001171224.1	GeneID:458885	CDS	Pan_troglodytes-2.1	XM_001171224.1	-
Contig195.362	9598	22	41922813	41922852	-	NW_001230982.1	3380523	3380562	-	XP_515175.2	GeneID:458885	CDS	Pan_troglodytes-2.1	XM_515175.2	-
Contig195.362	9598	22	41922813	41922852	-	NW_001230982.1	3380523	3380562	-	XP_001171240.1	GeneID:458885	CDS	Pan_troglodytes-2.1	XM_001171240.1	-
Contig195.362	9598	22	41922813	41922852	-	NW_001230982.1	3380523	3380562	-	XP_001171207.1	GeneID:458885	CDS	Pan_troglodytes-2.1	XM_001171207.1	-
Contig42.755	9598	3	136449455	136449635	-	NW_001232838.1	742680	742860	-	XP_516753.2	GeneID:460701	CDS	Pan_troglodytes-2.1	XM_516753.2	-
Contig15.831	9598	6	11127876	11127945	+	NW_001236512.1	7311747	7311816	+	XP_518236.2	GeneID:462431	CDS	Pan_troglodytes-2.1	XM_518236.2	-
Contig77.54	9598	5	35575657	35575853	+	NW_001235377.1	603562	603758	+	XM_001137032.1	GeneID:736374	UTR	Pan_troglodytes-2.1	XM_001137032.1	-
Contig112.204	9598	22	30483645	30483775	+	NW_001230976.1	2206539	2206669	+	XP_001147072.1	GeneID:458771	CDS	Pan_troglodytes-2.1	XM_001147072.1	-
Contig112.204	9598	22	30483645	30483775	+	NW_001230976.1	2206539	2206669	+	XP_001148390.1	GeneID:458771	CDS	Pan_troglodytes-2.1	XM_001148390.1	-
Contig112.204	9598	22	30483645	30483775	+	NW_001230976.1	2206539	2206669	+	XP_001148312.1	GeneID:458771	CDS	Pan_troglodytes-2.1	XM_001148312.1	-
Contig112.204	9598	22	30483645	30483775	+	NW_001230976.1	2206539	2206669	+	XP_515086.2	GeneID:458771	CDS	Pan_troglodytes-2.1	XM_515086.2	-
Contig112.204	9598	22	30483645	30483775	+	NW_001230976.1	2206539	2206669	+	XP_001147952.1	GeneID:458771	CDS	Pan_troglodytes-2.1	XM_001147952.1	-
Contig112.204	9598	22	30483645	30483775	+	NW_001230976.1	2206539	2206669	+	XP_001148585.1	GeneID:458771	CDS	Pan_troglodytes-2.1	XM_001148585.1	-
Contig112.204	9598	22	30483645	30483775	+	NW_001230976.1	2206539	2206669	+	XP_001148169.1	GeneID:458771	CDS	Pan_troglodytes-2.1	XM_001148169.1	-
Contig112.204	9598	22	30483645	30483775	+	NW_001230976.1	2206539	2206669	+	XP_001147887.1	GeneID:458771	CDS	Pan_troglodytes-2.1	XM_001147887.1	-
Contig112.204	9598	22	30483645	30483775	+	NW_001230976.1	2206539	2206669	+	XP_001148099.1	GeneID:458771	CDS	Pan_troglodytes-2.1	XM_001148099.1	-
Contig35.485	9598	11	75685411	75685470	-	NW_001222304.1	6407983	6408042	-	XR_025347.1	GeneID:466718	UTR	Pan_troglodytes-2.1	XR_025347.1	-
