# Supplementary material for: Detection and correction of false segmental duplications caused by genome mis-assembly
Source: Genome Biol. 2010 Mar 10;11(3):R28. doi: 10.1186/gb-2010-11-3-r28 (PMC2864568; doi:10.1186/gb-2010-11-3-r28)
Supplement: Additional file 1 — Descriptions of contigs involved in mis-assembled DCCs and DOCs, annotations on false duplications, and polymorphisms discovered. [file gb-2010-11-3-r28-S1.gz › supp/chimp.unp.dcc]

Contig24113.1	Contig185.56	9517	-
Contig148296.1	Contig405.53	3728	-
Contig43279.1	Contig85.491	9467	-
Contig43280.1	Contig85.440	7750	-
Contig16152.1	Contig85.700	27075	-
Contig20785.1	Contig92.284	23176	-
Contig33756.1	Contig76.312	46858	-
Contig86389.1	Contig13.257	2307	-
Contig43253.1	Contig119.354	31431	+
Contig74609.1	Contig92.436	6462	-
Contig16135.1	Contig150.250	26535	-
Contig27236.1	Contig89.323	3534	+
Contig5855.1	Contig150.29	9245	+
Contig13176.1	Contig19.133	7943	+
Contig31370.1	Contig356.18	11820	+
Contig36494.1	Contig160.134	22219	+
Contig14599.1	Contig76.93	11006	+
Contig36183.1	Contig13.440	32991	+
Contig6591.1	Contig2020.1	2626	+
Contig45600.1	Contig186.272	59100	+
Contig15228.1	Contig2861.3	9462	-
Contig105357.1	Contig138.34	11553	-
Contig13830.1	Contig21.210	12499	+
Contig8650.2	Contig186.275	21290	-
Contig15133.1	Contig1095.2	16690	-
Contig26269.2	Contig93.246	34686	+
Contig10293.1	Contig13.1165	33677	-
Contig26180.1	Contig13.1117	25197	+
Contig75613.1	Contig136.361	30962	+
Contig37037.1	Contig30.382	36520	-
Contig20079.1	Contig89.52	8732	-
Contig18874.1	Contig21.932	17430	+
Contig19706.1	Contig1876.2	6111	-
Contig32623.1	Contig21.130	17154	+
Contig38155.1	Contig111.307	15675	-
Contig31437.1	Contig1553.1	3370	+
Contig43853.1	Contig85.683	14508	-
Contig13789.1	Contig72.13	1921	+
Contig21016.1	Contig30.454	6429	-
Contig25273.1	Contig164.163	41985	+
Contig56528.1	Contig144.44	8916	+
Contig31400.1	Contig76.142	29331	+
Contig55672.1	Contig76.99	61516	+
Contig39132.1	Contig164.160	20566	+
Contig8242.2	Contig164.163	35901	-
Contig57539.1	Contig186.272	26554	-
Contig10162.2	Contig186.118	24671	+
Contig51779.1	Contig171.147	9171	-
Contig17066.1	Contig141.200	25159	+
Contig49040.1	Contig224.110	27921	-
Contig26927.1	Contig19.485	22437	-
Contig6323.3	Contig13.1135	10969	-
Contig45323.1	Contig160.65	3095	-
Contig24960.1	Contig136.352	3259	+
Contig19879.1	Contig21.210	1299	+
Contig71634.1	Contig30.152	8855	-
Contig21589.1	Contig111.325	16893	+
Contig69590.1	Contig136.137	15500	-
Contig18456.1	Contig167.145	4271	-
Contig17463.1	Contig76.485	3871	-
Contig13182.1	Contig30.707	19527	+
Contig23577.1	Contig160.195	19835	-
Contig30873.1	Contig30.682	54318	-
Contig54883.1	Contig185.218	28211	-
Contig33760.1	Contig19.731	4142	-
Contig14174.1	Contig13.223	10353	-
Contig49346.1	Contig92.321	4777	-
Contig20915.2	Contig21.653	17029	-
Contig54113.1	Contig1297.1	2151	+
Contig23416.1	Contig19.410	24566	-
Contig10749.1	Contig150.297	6430	+
Contig26949.1	Contig164.110	43933	+
Contig48783.1	Contig19.151	2054	+
Contig16176.1	Contig815.6	40107	+
Contig11685.2	Contig93.314	34418	-
Contig34220.1	Contig30.598	9282	+
Contig31453.1	Contig111.249	37538	-
Contig11685.1	Contig93.314	37117	-
Contig23197.1	Contig815.6	41945	+
Contig39928.1	Contig138.328	30214	-
Contig104081.1	Contig19.155	402	+
Contig24980.1	Contig141.213	75863	+
Contig29060.1	Contig85.537	56439	+
Contig7445.3	Contig111.228	3362	-
Contig73970.1	Contig92.334	4128	+
Contig31536.2	Contig224.31	5594	-
Contig26935.1	Contig13.514	56599	+
Contig31769.1	Contig277.179	5875	-
Contig34169.2	Contig224.132	44530	-
Contig20265.1	Contig111.46	14862	+
Contig7445.1	Contig111.230	2848	-
Contig36312.1	Contig21.487	14655	-
Contig12181.2	Contig185.14	9887	+
Contig16697.1	Contig93.72	16797	+
Contig36550.1	Contig150.242	21294	-
Contig11681.2	Contig76.29	5608	-
Contig29341.1	Contig93.315	2850	-
Contig35664.1	Contig19.446	15172	-
Contig11681.1	Contig76.29	8880	-
Contig43891.1	Contig167.134	9856	-
Contig13583.2	Contig167.185	63182	-
Contig31111.1	Contig72.12	24874	+
Contig1437.1	Contig1834.4	10084	-
Contig8725.1	Contig30.685	59707	-
Contig53738.1	Contig167.190	3405	+
Contig23701.1	Contig457.1	8634	-
Contig13229.2	Contig13.1025	4447	+
Contig18032.1	Contig150.29	56127	-
Contig55713.1	Contig119.261	31712	-
Contig8206.2	Contig92.174	9919	+
Contig23289.1	Contig322.97	7819	-
Contig48952.1	Contig141.290	21682	+
Contig8206.1	Contig92.174	6715	+
Contig19181.1	Contig19.312	141290	+
Contig80115.1	Contig337.8	7244	+
Contig21702.1	Contig141.269	28786	+
Contig21024.1	Contig185.125	12219	-
Contig21141.1	Contig21.722	66183	-
Contig16109.1	Contig19.742	14145	+
Contig11996.1	Contig76.228	18757	-
Contig74509.1	Contig429.35	2519	-
Contig68305.1	Contig13.122	3173	-
Contig11996.2	Contig76.228	15952	-
Contig36735.1	Contig329.37	27600	-
Contig24694.1	Contig111.170	21053	-
Contig21234.1	Contig141.274	32684	-
Contig16444.1	Contig1095.2	3505	-
Contig14220.2	Contig19.444	2616	+
Contig52858.1	Contig85.672	8502	-
Contig28924.1	Contig92.416	72298	+
Contig7102.1	Contig141.302	72957	+
Contig24065.1	Contig13.873	1609	+
Contig24253.1	Contig186.85	28160	-
Contig23767.1	Contig428.38	3710	-
Contig9532.1	Contig111.315	17299	+
Contig38139.1	Contig150.114	16357	-
Contig3926.3	Contig1155.4	11532	-
Contig36885.1	Contig150.29	6629	+
Contig22312.1	Contig72.341	54110	+
Contig17050.1	Contig429.32	-110	+
Contig32140.1	Contig72.538	25437	-
Contig69493.1	Contig76.553	14029	-
Contig47775.1	Contig224.7	5921	+
Contig59546.1	Contig85.736	5883	+
Contig33957.1	Contig76.109	7932	-
Contig6454.1	Contig21.55	2477	+
Contig25263.1	Contig160.120	35592	+
Contig6077.3	Contig1155.4	1097	+
Contig42964.1	Contig457.40	3766	-
Contig39899.1	Contig160.52	26566	-
Contig48756.1	Contig89.191	34483	+
Contig25229.1	Contig383.6	9750	-
Contig22838.1	Contig111.85	17674	-
Contig34718.1	Contig150.268	1342	+
Contig21917.1	Contig13.71	11383	-
Contig70364.1	Contig138.237	2287	-
Contig26498.1	Contig318.130	4430	+
Contig15481.1	Contig72.211	37557	+
Contig15218.1	Contig19.44	24533	+
Contig73685.1	Contig160.103	32925	-
Contig71308.1	Contig150.107	4491	+
Contig42938.1	Contig111.302	10876	-
Contig35029.1	Contig21.241	6657	-
Contig42475.1	Contig150.187	26547	+
Contig16071.1	Contig119.126	76767	-
Contig22299.1	Contig119.190	35026	+
Contig70336.1	Contig281.41	7429	-
Contig44738.1	Contig136.318	34011	+
Contig20211.1	Contig167.93	15735	-
Contig15323.1	Contig2945.1	6541	+
Contig25376.1	Contig185.196	13213	-
Contig63155.1	Contig89.160	1964	+
Contig12451.1	Contig92.391	5385	+
Contig36756.1	Contig85.465	4541	-
Contig44172.1	Contig19.461	62099	+
Contig18342.1	Contig164.98	24865	-
Contig104372.1	Contig21.192	13511	+
Contig8242.1	Contig164.163	39620	-
Contig40274.1	Contig76.293	4362	-
Contig23424.1	Contig119.221	7191	+
Contig12721.1	Contig213.301	32303	-
Contig104216.1	Contig208.293	17452	+
Contig74792.1	Contig30.147	56256	-
Contig9871.1	Contig150.63	11956	+
Contig7501.1	Contig1297.1	10866	-
Contig28985.1	Contig92.225	15774	+
Contig27413.2	Contig13.650	26796	-
Contig64050.1	Contig13.654	27242	-
Contig54867.1	Contig178.325	10416	+
Contig37077.1	Contig85.739	2328	+
Contig22840.1	Contig224.139	7231	+
Contig73906.1	Contig89.52	10447	+
Contig68355.1	Contig89.198	21832	+
Contig12048.1	Contig899.11	12659	-
Contig18281.1	Contig76.310	26022	-
Contig21301.1	Contig346.85	5959	-
Contig33397.1	Contig13.672	32161	-
Contig16405.1	Contig1566.1	10341	-
Contig35991.2	Contig21.66	2033	+
Contig41771.1	Contig21.689	17747	-
Contig29756.1	Contig186.114	17427	+
Contig19203.1	Contig30.729	67055	-
Contig43904.1	Contig76.474	19688	+
Contig22006.2	Contig186.85	16438	-
Contig42932.1	Contig19.461	116074	-
Contig24731.1	Contig13.85	3232	+
Contig28229.1	Contig141.294	24571	+
Contig63143.1	Contig21.662	14459	+
Contig21624.1	Contig160.50	23964	-
Contig37144.1	Contig356.3	27150	-
Contig28888.1	Contig116.508	13799	+
Contig15512.1	Contig281.37	7493	+
Contig13255.2	Contig111.234	5356	-
Contig24727.1	Contig85.60	10495	-
Contig37281.1	Contig19.185	7894	+
Contig26150.1	Contig160.130	5513	-
Contig21196.1	Contig815.6	36297	-
Contig16280.1	Contig92.122	14840	-
Contig103514.1	Contig412.194	2145	-
Contig22420.1	Contig160.79	52926	-
Contig42360.1	Contig21.923	7971	-
Contig31564.1	Contig30.560	7775	-
Contig31800.1	Contig136.318	57217	+
Contig7983.1	Contig329.109	889	+
Contig23676.2	Contig213.277	3789	+
Contig12085.1	Contig136.243	1568	+
Contig22776.2	Contig89.370	4235	+
Contig33018.1	Contig395.14	26460	-
Contig17662.1	Contig136.173	49776	-
Contig7384.1	Contig141.334	10465	+
Contig7384.2	Contig141.334	12897	+
Contig43562.1	Contig13.23	10427	+
Contig4495.2	Contig859.7	16716	-
Contig27409.2	Contig160.181	30490	-
Contig72762.1	Contig859.2	279	+
Contig15258.1	Contig13.645	6522	-
Contig97822.1	Contig85.491	5282	+
Contig28601.1	Contig569.17	29169	+
Contig13529.1	Contig119.233	82002	+
Contig17329.1	Contig76.115	34680	-
Contig7983.2	Contig329.109	3883	+
Contig44921.1	Contig119.51	17843	-
Contig38351.1	Contig356.29	5368	-
Contig33752.1	Contig138.20	38013	-
Contig17365.1	Contig185.2	17386	-
Contig23865.1	Contig111.314	5851	-
Contig74960.1	Contig72.492	115483	-
Contig27814.1	Contig19.250	4525	+
Contig11605.1	Contig19.401	5552	+
Contig41747.1	Contig119.126	79083	-
Contig38754.1	Contig93.262	29435	+
Contig28329.1	Contig164.49	11239	-
Contig24719.1	Contig92.390	28007	+
Contig74497.1	Contig13.669	9940	+
Contig33485.1	Contig116.136	4864	-
Contig60608.1	Contig164.74	15887	+
Contig13430.1	Contig13.601	22206	-
Contig169245.1	Contig160.181	27451	+
Contig23761.1	Contig164.130	25058	+
Contig19352.1	Contig899.10	27109	-
Contig24753.1	Contig72.96	4489	-
Contig25131.1	Contig921.2	42429	-
Contig64352.1	Contig356.29	21403	+
Contig66277.1	Contig92.396	1339	+
Contig44162.1	Contig171.20	31026	-
Contig23737.1	Contig13.404	54124	-
Contig15459.1	Contig457.36	4101	-
Contig43948.1	Contig136.67	5699	+
Contig34535.1	Contig341.91	22391	-
Contig87815.1	Contig160.100	12568	+
Contig13229.1	Contig13.1025	-53	+
Contig39301.1	Contig160.56	9263	+
Contig10762.1	Contig1241.2	21852	+
Contig19245.1	Contig186.109	1232	+
Contig10508.2	Contig141.290	19842	+
Contig10508.1	Contig141.290	16334	+
Contig40614.1	Contig111.350	29643	+
Contig19930.1	Contig19.438	23793	+
Contig20147.1	Contig178.295	8273	+
Contig30464.1	Contig72.446	30430	-
Contig27140.1	Contig30.246	21783	+
Contig8433.1	Contig85.681	7135	-
Contig30444.1	Contig119.78	10182	+
Contig20010.1	Contig569.13	9118	+
Contig27178.1	Contig92.417	21356	+
Contig9785.1	Contig72.208	17564	-
Contig31208.1	Contig150.190	10338	+
Contig11429.1	Contig21.709	8012	-
Contig21083.1	Contig186.92	22395	+
Contig38414.1	Contig261.125	7751	-
Contig55095.1	Contig21.563	14692	-
Contig147710.1	Contig171.28	9223	-
Contig21689.1	Contig144.290	8661	-
Contig21250.1	Contig21.889	10586	+
Contig12559.1	Contig356.15	30941	+
Contig69945.1	Contig21.600	8364	-
Contig35120.1	Contig19.531	13952	+
Contig36153.1	Contig186.20	9631	+
Contig12312.2	Contig93.231	28155	-
Contig33204.1	Contig13.1117	24134	-
Contig42437.1	Contig2020.1	2266	+
Contig30327.1	Contig265.106	48447	-
Contig7872.1	Contig171.188	63483	+
Contig69427.1	Contig194.105	10853	-
Contig63957.1	Contig220.35	11784	+
Contig13283.1	Contig164.98	21102	-
Contig11292.2	Contig210.106	4247	-
Contig16928.1	Contig76.334	17283	-
Contig28283.1	Contig76.36	16846	-
Contig33990.1	Contig144.154	29186	-
Contig17449.1	Contig1297.1	12600	-
Contig23271.1	Contig13.469	9615	-
Contig52644.1	Contig21.147	58402	-
Contig7362.1	Contig92.287	3954	-
Contig20064.1	Contig136.269	6628	+
Contig35257.1	Contig19.46	23722	-
Contig14220.1	Contig19.442	1175	+
Contig30210.1	Contig111.52	9488	+
Contig77859.1	Contig116.508	26201	-
Contig13609.1	Contig160.134	31562	+
Contig28718.1	Contig144.157	6994	-
Contig13181.1	Contig171.124	11449	+
Contig19322.1	Contig208.272	9541	+
Contig64881.1	Contig2597.2	4691	-
Contig14061.1	Contig76.310	6822	+
Contig44578.1	Contig89.60	4772	+
Contig14061.2	Contig76.310	11250	+
Contig145457.1	Contig13.856	23001	-
Contig32503.1	Contig30.239	8055	-
Contig48482.1	Contig85.537	74320	-
Contig17612.1	Contig13.1117	11233	+
Contig30216.1	Contig85.60	1521	+
Contig15185.1	Contig292.103	3695	-
Contig12685.1	Contig76.37	61447	+
Contig32138.1	Contig13.1140	8495	+
Contig64669.1	Contig356.32	48235	+
Contig90693.1	Contig136.143	17465	+
Contig26579.2	Contig160.181	6241	-
Contig23725.1	Contig72.45	50471	-
Contig15467.2	Contig111.333	47988	-
Contig26579.1	Contig160.181	9993	-
Contig8473.1	Contig138.202	5443	+
Contig9525.2	Contig111.307	53672	+
Contig49568.1	Contig13.82	40745	+
Contig64371.1	Contig144.63	14462	-
Contig10138.2	Contig89.213	19185	-
Contig41481.1	Contig171.124	20713	+
Contig5523.3	Contig19.743	4056	-
Contig48992.1	Contig13.751	20357	+
Contig62316.1	Contig19.728	23353	+
Contig266855.1	Contig76.296	11841	+
Contig96132.1	Contig30.377	5068	-
Contig13290.2	Contig136.338	61346	-
Contig31609.1	Contig111.46	32312	+
Contig14997.1	Contig119.201	4954	+
Contig13290.1	Contig136.338	65171	-
Contig14819.1	Contig111.249	29631	-
Contig16627.1	Contig141.181	14971	-
Contig24157.1	Contig144.293	33619	-
Contig32406.1	Contig144.176	2937	-
Contig8690.1	Contig93.345	8152	+
Contig30400.1	Contig89.187	6998	-
Contig33581.1	Contig13.150	1987	-
Contig10939.1	Contig210.113	34622	-
Contig117706.1	Contig186.297	5057	-
Contig23696.1	Contig668.25	10055	+
Contig17786.1	Contig178.227	13187	-
Contig16278.1	Contig150.254	101854	-
Contig21577.2	Contig13.1171	1683	+
Contig30303.1	Contig178.213	802	+
Contig39706.1	Contig30.703	27255	+
Contig15528.1	Contig92.113	22092	+
Contig19051.1	Contig395.46	59974	-
Contig13651.2	Contig119.15	24949	+
Contig30764.1	Contig167.78	4442	-
Contig2081.3	Contig1241.2	6998	+
Contig22922.1	Contig208.313	55976	+
Contig34801.1	Contig89.198	23230	+
Contig43778.1	Contig93.254	6643	+
Contig53123.1	Contig186.17	5833	-
Contig70035.1	Contig144.156	2954	-
Contig52091.1	Contig13.382	2024	+
Contig29114.1	Contig337.127	11207	+
Contig8402.1	Contig171.143	1992	+
Contig60031.1	Contig150.183	20590	-
Contig30179.1	Contig119.352	160422	+
Contig12503.1	Contig136.210	3666	+
Contig26239.1	Contig138.28	8871	-
Contig24657.1	Contig119.39	18871	+
Contig31168.1	Contig72.211	45241	-
Contig112255.1	Contig141.399	10498	-
Contig20345.1	Contig21.894	27255	-
Contig25465.1	Contig141.290	23851	+
Contig16343.1	Contig30.77	23191	-
Contig20987.1	Contig93.206	18780	-
Contig20137.1	Contig210.76	-5	+
Contig49440.1	Contig160.138	45433	+
Contig50037.1	Contig136.338	14816	+
Contig18276.1	Contig167.169	14043	+
Contig25145.1	Contig76.492	34084	-
Contig17849.1	Contig85.716	1277	+
Contig22738.1	Contig92.337	43265	+
Contig43965.1	Contig21.62	71598	-
Contig13008.1	Contig167.162	23840	-
Contig34690.1	Contig164.118	4538	-
Contig8548.1	Contig21.741	28088	+
Contig18920.1	Contig434.11	1295	+
Contig27495.1	Contig30.692	31746	-
Contig35198.1	Contig89.191	24923	+
Contig9525.1	Contig111.307	50642	+
Contig10421.1	Contig138.186	13338	-
Contig23112.1	Contig19.526	5551	-
Contig7390.1	Contig93.44	16328	+
Contig28636.1	Contig2189.3	5231	+
Contig39554.1	Contig160.120	33182	+
Contig37146.1	Contig138.346	39126	-
Contig17365.2	Contig185.2	13474	-
Contig41173.1	Contig116.285	3350	-
Contig16345.1	Contig13.266	71976	+
Contig2593.1	Contig1596.1	14081	+
Contig2060.3	Contig933.10	7929	+
Contig26515.1	Contig119.340	6414	-
Contig17420.1	Contig1961.2	9444	+
Contig6471.2	Contig164.118	4599	+
Contig15872.1	Contig13.23	14727	-
Contig69995.1	Contig19.683	5919	-
Contig36807.1	Contig76.142	18483	-
Contig13977.1	Contig160.158	4271	+
Contig21006.1	Contig19.683	13075	+
Contig51647.1	Contig119.356	4618	-
Contig11167.1	Contig164.117	29566	-
Contig32749.1	Contig85.537	42311	+
Contig33073.1	Contig72.77	17647	+
Contig8846.1	Contig167.182	20324	-
Contig32249.1	Contig224.59	20727	+
Contig22058.1	Contig224.53	44534	+
Contig20981.1	Contig160.178	9698	+
Contig26887.2	Contig85.226	2338	+
Contig36008.1	Contig136.81	15691	+
Contig29136.1	Contig21.172	7372	-
Contig37311.1	Contig194.211	9898	-
Contig15173.1	Contig322.46	13291	+
Contig10577.1	Contig13.785	1674	+
Contig71294.1	Contig19.256	17956	-
Contig26231.1	Contig13.251	6876	+
Contig20338.1	Contig116.287	2464	-
Contig1878.1	Contig2020.1	8588	+
Contig14844.1	Contig277.19	5833	-
Contig57349.1	Contig13.384	6122	-
Contig6463.1	Contig30.703	70877	-
Contig45048.1	Contig93.188	15934	+
Contig29870.1	Contig210.26	10679	+
Contig10577.2	Contig13.786	1140	+
Contig38207.1	Contig30.266	49671	-
Contig19396.1	Contig13.807	66497	-
Contig18883.1	Contig13.440	50564	-
Contig33743.1	Contig138.163	5707	+
Contig26195.1	Contig76.561	46832	+
Contig13129.1	Contig92.174	2371	+
Contig72577.1	Contig384.49	4826	-
Contig24266.1	Contig21.114	631	+
Contig16785.1	Contig160.52	45294	+
Contig69820.1	Contig13.968	6691	-
Contig60782.1	Contig21.405	6447	+
Contig32731.1	Contig144.177	3921	-
Contig29059.1	Contig178.180	10774	+
Contig74407.1	Contig337.105	49597	-
Contig99045.1	Contig72.318	16088	-
Contig18433.1	Contig21.67	109314	-
Contig17569.1	Contig356.4	7480	+
Contig23933.1	Contig93.270	32317	-
Contig36062.1	Contig426.85	15022	-
Contig11883.2	Contig136.11	-63	+
Contig55987.1	Contig224.31	9535	-
Contig11883.1	Contig136.10	164	+
Contig12975.1	Contig859.7	7551	-
Contig20993.1	Contig76.142	24330	-
Contig27186.1	Contig72.448	9213	+
Contig32358.1	Contig13.664	8689	-
Contig28647.1	Contig89.45	113150	-
Contig99256.1	Contig93.344	62390	-
Contig22267.1	Contig208.323	3724	+
Contig20665.1	Contig85.190	13410	-
Contig57866.1	Contig85.541	29565	-
Contig37476.1	Contig672.3	9453	+
Contig20653.1	Contig92.194	6436	+
Contig24376.1	Contig1451.1	9508	-
Contig55965.1	Contig85.635	24344	+
Contig53575.1	Contig89.164	125157	+
Contig22411.1	Contig210.9	3715	+
Contig20756.1	Contig111.54	5609	-
Contig40001.1	Contig19.735	4691	+
Contig29804.1	Contig19.524	17159	-
Contig16220.1	Contig136.332	12789	-
Contig9375.2	Contig92.108	95025	-
Contig43416.1	Contig164.117	12795	+
Contig10087.1	Contig164.113	4402	-
Contig75686.1	Contig76.290	5481	-
Contig26879.1	Contig111.64	54323	-
Contig57657.1	Contig150.50	4044	+
Contig92455.1	Contig144.136	2033	+
Contig31338.1	Contig426.4	24472	-
Contig88866.1	Contig21.121	3625	-
Contig10891.1	Contig138.172	7445	+
Contig104954.1	Contig19.67	41153	-
Contig49113.1	Contig93.139	8406	+
Contig27739.1	Contig19.427	65255	-
Contig47291.1	Contig150.263	2264	+
Contig36375.1	Contig30.129	28103	-
Contig27209.1	Contig19.317	16602	+
Contig31250.1	Contig144.171	5968	-
Contig58669.1	Contig757.1	1949	-
Contig20973.1	Contig213.302	8065	+
Contig74861.1	Contig72.215	11643	+
Contig27480.2	Contig19.660	3819	+
Contig3349.1	Contig1919.1	1941	-
Contig8655.1	Contig76.49	21353	+
Contig45489.1	Contig119.80	6879	+
Contig48627.1	Contig261.209	1245	+
Contig9293.1	Contig119.137	15300	-
Contig8976.2	Contig136.54	45132	-
Contig31764.1	Contig1910.4	6710	-
Contig9981.1	Contig13.1238	3268	-
Contig55022.1	Contig337.125	2709	-
Contig43575.1	Contig30.767	37240	-
Contig15985.1	Contig30.707	13954	+
Contig17303.1	Contig72.207	2099	+
Contig73297.1	Contig19.675	9795	-
Contig55278.1	Contig85.411	16661	+
Contig37180.1	Contig186.114	14835	+
Contig34821.1	Contig13.172	4801	-
Contig11385.3	Contig281.41	21253	+
Contig11385.2	Contig281.41	17678	+
Contig11385.1	Contig281.41	13889	+
Contig19208.1	Contig337.40	6621	-
Contig6880.1	Contig167.22	2201	-
Contig30394.1	Contig208.293	16949	-
Contig39001.1	Contig346.46	14382	-
Contig21021.1	Contig30.748	7593	-
Contig53142.1	Contig111.261	3127	-
Contig1287.2	Contig1451.1	9625	-
Contig14434.1	Contig72.517	10042	+
Contig11605.2	Contig19.401	7672	+
Contig48137.1	Contig21.557	34172	-
Contig29192.1	Contig160.56	3579	+
Contig66323.1	Contig13.969	10772	+
Contig39829.1	Contig136.72	20938	-
Contig30588.1	Contig76.510	31451	-
Contig30732.1	Contig85.130	28035	+
Contig31313.1	Contig21.403	4288	+
Contig17059.1	Contig92.305	9284	+
Contig21139.1	Contig164.168	10634	+
Contig53553.1	Contig30.323	8281	-
Contig11762.2	Contig144.12	2452	+
Contig30941.1	Contig429.38	7710	-
Contig12959.1	Contig19.255	31991	-
Contig34936.1	Contig13.413	19149	+
Contig12057.1	Contig138.20	35016	-
Contig96226.1	Contig208.298	77457	-
Contig30283.1	Contig13.1189	4446	+
Contig6352.2	Contig141.407	39573	-
Contig29971.1	Contig13.564	51855	+
Contig32223.1	Contig150.137	10618	+
Contig38385.1	Contig21.85	37870	-
Contig47588.1	Contig167.127	64342	+
Contig12159.1	Contig13.778	17505	-
Contig71794.1	Contig921.4	11663	+
Contig29973.1	Contig429.37	3231	+
Contig23665.1	Contig21.893	5442	+
Contig21031.1	Contig30.644	28750	+
Contig16698.1	Contig144.286	24392	+
Contig47376.1	Contig171.132	6507	+
Contig73939.1	Contig30.382	37118	+
Contig98583.1	Contig76.300	5940	+
Contig29035.1	Contig92.271	23195	-
Contig40582.1	Contig186.67	5578	+
Contig15717.2	Contig329.56	1312	+
Contig16447.1	Contig13.941	8456	-
Contig30791.1	Contig92.428	17996	-
Contig79041.1	Contig30.315	2650	+
Contig25127.1	Contig92.206	16340	+
Contig33510.1	Contig72.296	3657	-
Contig71585.1	Contig116.247	15979	-
Contig32793.1	Contig138.34	6169	+
Contig12903.1	Contig19.652	29167	+
Contig16016.1	Contig384.18	14879	-
Contig144001.1	Contig213.301	12788	+
Contig91909.1	Contig13.336	1483	+
Contig27251.1	Contig136.304	4762	+
Contig26956.1	Contig210.92	8270	+
Contig42225.1	Contig144.81	14109	+
Contig73720.1	Contig13.357	20854	+
Contig25321.1	Contig210.13	1723	+
Contig32759.1	Contig30.229	81909	-
Contig40578.1	Contig30.731	42623	-
Contig13483.1	Contig160.138	54286	+
Contig31432.1	Contig89.306	8892	+
Contig23818.1	Contig21.427	45708	+
Contig13497.1	Contig167.183	9184	-
Contig29175.1	Contig141.334	8427	-
Contig264504.1	Contig13.939	7739	-
Contig16119.2	Contig89.171	62024	-
Contig16119.1	Contig89.171	65874	-
Contig7345.2	Contig19.527	11688	-
Contig154915.1	Contig13.5	69454	+
Contig64074.1	Contig341.81	4604	+
Contig73002.1	Contig111.95	39897	+
Contig74473.1	Contig457.1	23857	+
Contig37509.1	Contig171.128	12077	+
Contig21420.1	Contig72.343	5993	+
Contig45255.1	Contig224.29	10973	-
Contig63886.1	Contig19.652	19414	-
Contig63885.1	Contig13.82	9421	-
Contig47729.1	Contig171.124	21027	-
Contig21043.1	Contig141.198	14637	+
Contig13282.1	Contig89.295	27360	+
Contig23796.1	Contig136.54	39763	-
Contig21201.1	Contig2945.1	6580	-
Contig29091.1	Contig160.119	55	+
Contig99980.1	Contig93.304	41867	+
Contig35322.1	Contig30.152	15757	-
Contig68828.1	Contig1566.1	1434	+
Contig35400.1	Contig119.232	6230	-
Contig17551.2	Contig136.203	3665	-
Contig8619.2	Contig186.80	17087	-
Contig10946.1	Contig1423.1	4801	-
Contig8619.1	Contig186.80	20314	-
Contig57951.1	Contig210.92	17642	+
Contig14257.1	Contig346.95	7057	-
Contig3510.1	Contig1303.4	9247	-
Contig35451.1	Contig111.183	6797	-
Contig48119.1	Contig899.10	21214	+
Contig67890.1	Contig167.241	10314	+
Contig19447.1	Contig76.109	13297	+
Contig26793.1	Contig160.121	25679	+
Contig8930.1	Contig213.8	5377	+
Contig27395.1	Contig30.685	54619	-
Contig21594.1	Contig141.374	29253	+
Contig8011.2	Contig186.294	25416	-
Contig30050.1	Contig356.18	8810	+
Contig24168.1	Contig141.285	11417	-
Contig17688.1	Contig210.11	7696	+
Contig14217.1	Contig13.63	5533	-
Contig26149.1	Contig138.341	21575	+
Contig43927.1	Contig996.4	12499	-
Contig20655.1	Contig141.366	7242	+
Contig20594.1	Contig136.58	36738	+
Contig23770.1	Contig76.502	5862	-
Contig28583.1	Contig167.151	9943	-
Contig2562.1	Contig1303.1	1670	+
Contig23335.1	Contig19.390	63987	+
Contig36743.1	Contig136.274	9923	-
Contig35473.1	Contig164.97	10978	-
Contig13115.1	Contig76.110	21956	+
Contig32654.1	Contig76.122	5660	-
Contig11828.1	Contig136.321	11028	+
Contig17045.1	Contig141.335	11504	+
Contig22803.1	Contig119.356	68099	-
Contig15668.1	Contig76.29	23094	+
Contig45459.1	Contig224.7	27603	-
Contig44992.1	Contig21.857	50960	+
Contig18920.2	Contig434.11	5108	+
Contig97327.1	Contig171.152	14158	+
Contig18417.1	Contig346.34	14390	-
Contig35068.1	Contig13.290	50727	+
Contig20193.1	Contig13.149	25710	-
Contig24280.1	Contig21.62	33072	-
Contig29662.1	Contig92.342	763	+
Contig15340.1	Contig13.369	33513	+
Contig36089.1	Contig30.125	11446	-
Contig238559.1	Contig160.135	22573	+
Contig13246.2	Contig167.114	13684	-
Contig23919.1	Contig13.440	30318	-
Contig42468.1	Contig111.85	10466	+
Contig15332.1	Contig76.115	18019	-
Contig16451.1	Contig21.756	9132	-
Contig3099.4	Contig2945.1	1348	+
Contig18849.1	Contig85.708	70138	+
Contig23907.1	Contig167.114	2074	+
Contig3081.2	Contig901.1	7429	-
Contig23828.1	Contig150.103	10529	+
Contig11396.1	Contig186.197	1210	+
Contig13255.1	Contig111.234	8188	-
Contig13208.1	Contig213.344	22402	-
Contig38346.1	Contig21.192	44377	-
Contig12621.2	Contig150.27	7408	-
Contig26983.1	Contig164.113	24613	-
Contig23905.1	Contig484.49	1653	+
Contig23905.2	Contig484.49	4304	+
Contig55032.1	Contig138.181	30175	-
Contig36555.1	Contig30.129	33273	+
Contig54943.1	Contig277.156	16761	+
Contig53721.1	Contig111.185	18730	+
Contig13159.1	Contig164.118	6696	+
Contig32544.1	Contig164.102	5232	-
Contig24665.1	Contig13.651	9366	-
Contig19415.1	Contig141.181	10287	-
Contig50101.1	Contig185.56	23409	-
Contig10971.1	Contig160.158	7898	+
Contig62493.1	Contig186.72	6970	+
Contig14592.1	Contig19.139	19135	+
Contig74221.1	Contig30.289	6132	+
Contig15198.2	Contig138.83	4926	+
Contig15198.1	Contig138.83	928	+
Contig19268.1	Contig346.95	3710	-
Contig9532.2	Contig111.315	21075	+
Contig23467.1	Contig119.356	86204	-
Contig17299.1	Contig1241.2	26949	-
Contig10670.1	Contig19.312	145611	+
Contig48969.1	Contig160.133	58924	+
Contig39137.1	Contig186.88	11569	+
Contig9801.3	Contig186.146	4335	+
Contig39626.1	Contig119.266	47279	-
Contig32179.1	Contig19.139	27517	-
Contig115871.1	Contig76.29	36400	+
Contig81267.1	Contig736.11	5575	-
Contig11261.1	Contig13.1186	110194	-
Contig155617.1	Contig13.117	24417	-
Contig17250.1	Contig89.153	38705	-
Contig35417.1	Contig93.139	10550	+
Contig21703.1	Contig19.133	6374	+
Contig20887.2	Contig93.327	20293	-
Contig40763.1	Contig150.136	51246	+
Contig38002.1	Contig144.111	12841	-
Contig26390.1	Contig13.671	6801	-
Contig40366.1	Contig141.269	58971	+
Contig8609.2	Contig111.152	398	+
Contig30231.1	Contig144.154	30993	+
Contig12438.1	Contig13.1140	14729	-
Contig36460.1	Contig164.80	87778	-
Contig15496.2	Contig21.722	74280	-
Contig49345.1	Contig111.271	2929	+
Contig20929.1	Contig210.118	18187	+
Contig8091.1	Contig30.115	24818	-
Contig54162.1	Contig178.212	16805	-
Contig24050.1	Contig224.64	21423	-
Contig45312.1	Contig13.21	71730	-
Contig72206.1	Contig136.97	16150	+
Contig81835.1	Contig996.4	16322	+
Contig15302.2	Contig111.245	24132	-
Contig23061.1	Contig30.14	5847	+
Contig20788.1	Contig194.73	17023	-
Contig23214.1	Contig30.384	6825	-
Contig40655.1	Contig224.73	71033	+
Contig14859.1	Contig111.95	8277	-
Contig75381.1	Contig30.94	3622	+
Contig105023.1	Contig292.186	17882	+
Contig25501.1	Contig76.108	3236	+
Contig26914.1	Contig89.157	18332	-
Contig45848.1	Contig76.93	17038	-
Contig9686.1	Contig30.256	27908	+
Contig21374.1	Contig13.509	10280	+
Contig34723.1	Contig13.672	5566	-
Contig45041.1	Contig119.55	46251	+
Contig22877.1	Contig457.40	7674	+
Contig23878.2	Contig21.935	11799	+
Contig11429.2	Contig21.709	5350	-
Contig21930.1	Contig13.672	35758	-
Contig19615.1	Contig93.254	10157	-
Contig54541.1	Contig92.396	11736	+
Contig29103.1	Contig322.119	3850	+
Contig40651.1	Contig171.30	4678	+
Contig29668.1	Contig93.267	8273	+
Contig9657.1	Contig356.62	3733	-
Contig14248.1	Contig93.97	23521	+
Contig54671.1	Contig13.281	20436	+
Contig23403.1	Contig160.45	9742	+
Contig21822.1	Contig111.86	13373	+
Contig40063.1	Contig13.1163	8975	+
Contig6132.3	Contig19.10	8079	-
Contig6132.1	Contig19.10	14029	-
Contig27108.1	Contig2861.3	2602	+
Contig59276.1	Contig213.166	14221	-
Contig61958.1	Contig138.242	7608	-
Contig74557.1	Contig21.156	7280	-
Contig35455.2	Contig292.167	7934	+
Contig9502.2	Contig261.53	3499	-
Contig73979.1	Contig76.527	5600	+
Contig13400.1	Contig1095.2	8764	+
Contig37225.1	Contig30.748	11383	+
Contig105721.1	Contig111.271	7463	-
Contig25900.1	Contig171.190	23925	+
Contig44368.1	Contig136.137	4265	-
Contig13402.1	Contig171.150	3313	+
Contig105435.1	Contig13.369	35562	+
Contig34995.1	Contig13.862	38147	-
Contig30497.1	Contig30.70	19373	+
Contig17831.2	Contig89.375	17820	+
Contig35268.1	Contig19.133	11318	-
Contig27938.1	Contig429.34	58916	-
Contig2115.2	Contig2190.1	2344	-
Contig23588.1	Contig13.142	15676	-
Contig23637.1	Contig346.39	12744	+
Contig23588.2	Contig13.142	12043	-
Contig22019.1	Contig144.61	45443	+
Contig20786.1	Contig30.242	3826	-
Contig38319.1	Contig111.187	5437	-
Contig58373.1	Contig13.1140	10177	+
Contig56689.1	Contig21.125	4175	-
Contig13327.2	Contig116.274	2394	+
Contig26451.1	Contig160.51	17738	-
Contig107763.1	Contig13.152	40429	+
Contig18349.1	Contig2020.1	12114	+
Contig35131.1	Contig116.387	9444	-
Contig34950.1	Contig167.127	59673	+
Contig49982.1	Contig136.102	28895	+
Contig37212.1	Contig19.469	58476	-
Contig25182.1	Contig93.114	180793	+
Contig3977.3	Contig1613.1	17150	-
Contig41581.1	Contig337.11	1352	+
Contig7390.2	Contig93.46	416	+
Contig103505.1	Contig89.312	13076	-
Contig16939.1	Contig72.54	2772	+
Contig16404.1	Contig116.247	46870	-
Contig140892.1	Contig426.85	9372	-
Contig121684.1	Contig167.142	25135	+
Contig20897.1	Contig85.537	35904	+
Contig53035.1	Contig136.358	22651	-
Contig14927.1	Contig150.117	23737	+
Contig67439.1	Contig457.1	23949	-
Contig11905.1	Contig30.156	31221	-
Contig62700.1	Contig19.207	2783	+
Contig33495.1	Contig13.472	13767	-
Contig34983.1	Contig13.1124	15859	+
Contig18402.1	Contig164.46	2055	+
Contig54751.1	Contig21.44	146922	+
Contig53302.1	Contig89.69	30041	-
Contig53490.1	Contig89.90	25590	-
Contig11580.2	Contig1961.2	7009	-
Contig94843.1	Contig30.125	28846	+
Contig34981.1	Contig85.683	3633	-
Contig34502.1	Contig171.72	37800	-
Contig12312.1	Contig93.231	31781	-
Contig44912.1	Contig30.74	8865	+
Contig21861.1	Contig13.817	23928	+
Contig26906.1	Contig13.1189	8528	-
Contig32405.1	Contig13.670	14369	-
Contig56016.1	Contig13.672	42906	+
Contig145003.1	Contig116.489	34458	+
Contig94655.1	Contig72.45	44145	-
Contig33535.1	Contig19.193	4374	-
Contig13818.1	Contig21.213	22294	-
Contig17795.2	Contig13.663	6337	+
Contig17795.1	Contig13.662	7289	+
Contig7351.2	Contig21.741	26171	+
Contig17050.2	Contig429.32	3125	+
Contig19345.1	Contig138.363	11333	+
Contig7351.1	Contig21.741	20326	+
Contig35169.1	Contig185.244	6189	+
Contig24451.1	Contig13.1186	68731	+
Contig8525.3	Contig89.121	18893	+
Contig23268.1	Contig160.133	66565	+
Contig41344.1	Contig72.295	68694	+
Contig36134.1	Contig13.672	28185	+
Contig49984.1	Contig160.195	4836	+
Contig5157.2	Contig1297.1	6368	-
Contig21642.1	Contig85.324	8545	+
Contig25414.1	Contig277.178	8227	+
Contig21239.1	Contig19.2	10706	-
Contig15514.1	Contig167.182	24831	-
Contig16079.1	Contig13.653	8327	+
Contig22339.1	Contig85.439	9970	-
Contig75313.1	Contig757.6	33856	+
Contig41689.1	Contig119.264	15348	-
Contig43358.1	Contig30.743	25862	-
Contig100381.1	Contig13.73	382	+
Contig20045.2	Contig150.58	11492	-
Contig22406.2	Contig346.47	2561	+
Contig5532.3	Contig85.735	15410	-
Contig19629.1	Contig185.56	12538	-
Contig33065.1	Contig208.324	2329	-
Contig55233.1	Contig160.89	8976	-
Contig1752.1	Contig2431.1	-176	+
Contig16668.1	Contig30.280	28040	+
Contig22660.1	Contig208.323	16897	+
Contig60989.1	Contig13.809	13512	+
Contig15262.1	Contig13.324	24720	+
Contig17814.1	Contig13.330	48813	-
Contig5987.2	Contig164.107	799	+
Contig28715.1	Contig21.45	15219	-
Contig42258.1	Contig356.4	6008	-
Contig63930.1	Contig72.448	17524	-
Contig11438.2	Contig224.79	57238	-
Contig68515.1	Contig13.211	59088	+
Contig12254.1	Contig119.148	10655	+
Contig17722.1	Contig186.88	16912	-
Contig21241.1	Contig13.564	57647	-
Contig59756.1	Contig116.541	31702	-
Contig32826.1	Contig185.247	16602	-
Contig4490.1	Contig3436.1	455	+
Contig14187.1	Contig111.234	28824	+
Contig11515.1	Contig186.155	17846	-
Contig15003.1	Contig265.201	4852	+
Contig54713.1	Contig224.7	21967	-
Contig13410.1	Contig89.50	10518	+
Contig13410.2	Contig89.50	13795	+
Contig9528.1	Contig13.1140	4091	-
Contig12993.1	Contig93.121	1455	+
Contig33818.1	Contig13.678	11613	-
Contig30759.1	Contig150.112	10552	-
Contig21403.1	Contig186.272	90565	-
Contig8525.2	Contig89.121	15959	+
Contig60997.1	Contig19.70	3190	+
Contig46896.1	Contig116.91	18398	-
Contig51242.1	Contig224.31	7664	-
Contig43221.1	Contig93.238	22144	+
Contig41712.1	Contig647.34	18112	-
Contig3826.3	Contig921.2	35598	+
Contig3826.2	Contig921.2	31725	+
Contig37103.1	Contig167.147	126693	+
Contig11888.1	Contig167.121	3990	-
Contig35246.1	Contig1297.1	7919	+
Contig3826.4	Contig921.2	39071	+
Contig43005.1	Contig30.74	30017	-
Contig3826.8	Contig921.4	6831	+
Contig55761.1	Contig93.315	15325	-
Contig31048.1	Contig30.215	43742	-
Contig28946.1	Contig119.118	29530	+
Contig29135.1	Contig178.295	1912	+
Contig96576.1	Contig13.933	20547	+
Contig70513.1	Contig85.319	2760	+
Contig41254.1	Contig30.707	4924	-
Contig154954.1	Contig138.68	712	+
Contig62816.1	Contig224.36	8283	-
Contig75196.1	Contig281.40	8007	-
Contig68882.1	Contig160.68	5110	+
Contig9538.2	Contig89.103	2557	-
Contig28442.1	Contig111.307	16546	+
Contig52172.1	Contig13.191	5919	-
Contig22541.1	Contig160.20	13110	-
Contig49093.1	Contig76.263	16704	-
Contig1677.2	Contig672.4	2166	+
Contig85573.1	Contig21.870	30595	+
Contig3136.1	Contig1877.1	19356	-
Contig26880.1	Contig21.173	13542	-
Contig12228.1	Contig72.295	21151	+
Contig29485.1	Contig92.418	62223	+
Contig34993.1	Contig167.189	6827	+
Contig20118.1	Contig213.302	60247	+
Contig120924.1	Contig164.160	7741	+
Contig54889.1	Contig21.685	27723	+
Contig11511.1	Contig111.307	40719	+
Contig15467.1	Contig111.333	52378	-
Contig26520.1	Contig72.302	8021	-
Contig51573.1	Contig457.20	25576	-
Contig25176.1	Contig224.29	4845	-
Contig17797.1	Contig13.1165	19022	+
Contig11149.1	Contig21.870	73463	-
Contig27466.1	Contig19.388	15410	-
Contig11149.2	Contig21.870	68775	-
Contig13726.1	Contig21.560	28653	+
Contig95680.1	Contig92.392	3190	-
Contig104521.1	Contig277.14	23182	-
Contig20558.1	Contig13.38	18372	+
Contig21570.1	Contig186.61	9808	-
Contig66201.1	Contig160.204	12998	-
Contig25297.2	Contig144.154	55073	-
Contig52112.1	Contig322.118	7256	+
Contig10002.2	Contig13.216	7969	-
Contig21502.1	Contig186.281	55578	+
Contig10394.2	Contig13.1165	33887	+
Contig17568.1	Contig186.80	21989	+
Contig10394.1	Contig13.1165	28609	+
Contig10183.2	Contig1919.1	6155	+
Contig10773.2	Contig85.441	8111	+
Contig68194.1	Contig136.135	1889	-
Contig70457.1	Contig160.170	5604	+
Contig75127.1	Contig384.84	14621	+
Contig30581.1	Contig76.110	13338	-
Contig29888.1	Contig141.191	8960	+
Contig74071.1	Contig141.282	32034	-
Contig11287.2	Contig138.54	52054	-
Contig39811.1	Contig30.460	7839	-
Contig19621.1	Contig19.537	49617	-
Contig18533.2	Contig13.1237	3559	+
Contig38370.1	Contig93.84	29902	-
Contig32357.1	Contig19.208	23341	-
Contig17366.1	Contig93.43	21652	+
Contig17760.1	Contig30.620	12484	-
Contig17048.1	Contig72.525	34058	-
Contig20572.1	Contig138.332	25681	+
Contig24510.1	Contig13.1273	12904	+
Contig23288.1	Contig141.181	4504	+
Contig10773.1	Contig85.441	4009	+
Contig22670.1	Contig141.407	37215	-
Contig8640.1	Contig19.742	17944	+
Contig8640.2	Contig19.742	21399	+
Contig14310.1	Contig111.94	9941	-
Contig30383.1	Contig818.8	9134	+
Contig29463.1	Contig111.297	15262	+
Contig6370.1	Contig144.63	39247	+
Contig55163.1	Contig757.2	50153	+
Contig6352.3	Contig141.407	35840	-
Contig68745.1	Contig186.186	9781	-
Contig14088.1	Contig119.136	28812	-
Contig41979.1	Contig167.133	2883	+
Contig36461.1	Contig85.324	23211	-
Contig74292.1	Contig13.458	13321	-
Contig39057.1	Contig186.108	23193	+
Contig33066.1	Contig1155.4	7982	+
Contig13332.1	Contig93.259	4996	+
Contig25120.1	Contig208.267	17318	-
Contig25029.1	Contig144.60	1373	+
Contig26896.1	Contig208.323	15117	-
Contig85344.1	Contig19.108	8412	-
Contig6444.2	Contig220.193	40166	-
Contig19096.1	Contig116.506	23152	-
Contig37411.1	Contig85.170	7037	+
Contig5720.3	Contig213.272	3731	+
Contig31409.1	Contig116.541	16395	+
Contig12230.1	Contig21.96	30699	-
Contig37753.1	Contig21.87	10374	-
Contig40020.1	Contig261.209	3084	+
Contig45174.1	Contig92.294	5499	-
Contig26564.1	Contig21.210	3832	+
Contig152087.1	Contig136.143	3814	-
Contig21516.1	Contig337.35	5733	-
Contig9691.1	Contig167.66	3883	+
Contig37733.1	Contig210.11	929	+
Contig52440.1	Contig185.123	952	+
Contig34693.1	Contig85.334	2818	-
Contig26385.1	Contig150.60	1098	+
Contig24932.1	Contig224.84	18645	+
Contig74979.1	Contig72.450	17272	-
Contig8655.2	Contig76.49	24995	+
Contig70451.1	Contig141.206	5306	+
Contig5855.2	Contig150.29	11721	+
Contig11924.2	Contig1155.4	7269	-
Contig24475.1	Contig136.361	23515	-
Contig39522.1	Contig119.335	13410	-
Contig23527.1	Contig178.52	3460	-
Contig20701.1	Contig19.25	3453	-
Contig34305.1	Contig119.135	15770	+
Contig48995.1	Contig116.4	23842	-
Contig20968.1	Contig1566.1	5760	-
Contig99376.1	Contig76.80	130	+
Contig24121.1	Contig89.157	16135	-
Contig70347.1	Contig76.36	40368	-
Contig50406.1	Contig30.117	3819	+
Contig52025.1	Contig3334.3	4171	+
Contig36141.1	Contig253.154	4477	-
Contig13513.2	Contig19.9	74604	-
Contig21562.1	Contig141.179	47384	-
Contig51349.1	Contig19.108	3352	-
Contig13513.1	Contig19.9	78840	-
Contig27984.1	Contig185.68	74290	+
Contig16126.1	Contig341.84	6235	-
Contig2199.1	Contig1262.2	35925	-
Contig21151.1	Contig818.12	3741	+
Contig79319.1	Contig186.17	14121	-
Contig43443.1	Contig21.741	25261	-
Contig19887.1	Contig141.209	6692	-
Contig62077.1	Contig138.242	5695	-
Contig69030.1	Contig89.45	85503	+
Contig33774.1	Contig19.603	715	+
Contig35504.1	Contig253.269	8637	-
Contig42271.1	Contig160.214	16818	-
Contig27867.1	Contig13.1070	58194	+
Contig15003.2	Contig265.201	8152	+
Contig32236.1	Contig160.136	5443	+
Contig8969.1	Contig171.152	7234	-
Contig8969.2	Contig171.152	3783	-
Contig8969.3	Contig171.150	29424	-
Contig10283.2	Contig208.131	7384	-
Contig10283.1	Contig208.131	9739	-
Contig17340.1	Contig85.515	546	+
Contig41937.1	Contig111.156	3759	-
Contig10317.1	Contig21.195	40797	+
Contig34269.1	Contig213.27	1027	+
Contig34828.1	Contig30.309	11856	-
Contig145944.1	Contig89.130	59510	+
Contig55535.1	Contig85.465	24273	+
Contig68501.1	Contig72.352	22077	-
Contig67236.1	Contig13.104	136762	-
Contig97953.1	Contig119.56	51583	+
Contig35857.1	Contig484.49	7577	-
Contig5855.4	Contig150.29	16339	+
Contig13464.1	Contig72.542	26775	+
Contig49953.1	Contig89.117	11050	-
Contig42411.1	Contig30.747	6806	+
Contig18418.1	Contig131.94	9627	-
Contig7491.1	Contig371.11	8673	-
Contig10616.1	Contig55.228	32206	+
Contig31139.1	Contig96.239	35097	-
Contig29004.1	Contig122.293	15659	+
Contig28533.1	Contig18.872	7362	-
Contig20198.1	Contig40.5	13857	-
Contig48953.1	Contig36.697	7769	-
Contig39897.1	Contig149.62	19755	-
Contig6711.1	Contig56.378	78454	+
Contig67859.1	Contig36.2	4835	-
Contig50046.1	Contig212.123	21376	+
Contig62100.1	Contig125.285	18627	+
Contig16991.1	Contig84.235	17094	-
Contig11380.1	Contig56.531	23259	+
Contig36302.1	Contig212.93	9768	-
Contig25491.1	Contig38.225	22858	+
Contig15238.2	Contig442.30	2095	+
Contig99531.1	Contig96.226	16101	+
Contig8616.1	Contig131.163	45274	-
Contig8616.3	Contig131.163	37900	-
Contig8616.2	Contig131.163	42394	-
Contig20925.1	Contig40.133	9556	+
Contig26261.1	Contig25.1088	67006	-
Contig70398.1	Contig26.979	16575	+
Contig14633.2	Contig26.1021	83196	-
Contig30956.1	Contig17.700	38346	-
Contig8610.2	Contig87.143	32627	-
Contig8610.1	Contig87.143	34604	-
Contig58630.1	Contig87.196	2580	+
Contig24179.1	Contig26.953	3427	-
Contig24079.1	Contig183.198	7177	+
Contig12849.1	Contig22.630	29331	-
Contig55630.1	Contig17.328	5617	+
Contig25484.1	Contig131.301	21673	+
Contig21910.1	Contig129.96	19332	-
Contig15788.1	Contig26.865	14235	+
Contig78884.1	Contig48.791	12954	-
Contig18967.1	Contig40.260	32238	-
Contig20911.1	Contig35.863	8688	+
Contig10307.1	Contig120.219	5660	-
Contig14027.1	Contig56.147	12153	-
Contig26308.1	Contig131.110	33514	-
Contig53945.1	Contig36.128	10185	+
Contig39500.1	Contig44.577	9980	+
Contig57332.1	Contig172.154	2347	+
Contig17500.1	Contig300.64	45095	-
Contig99999.1	Contig17.1098	27602	+
Contig42847.1	Contig19.762	32048	-
Contig11234.1	Contig40.5	16612	-
Contig33702.1	Contig129.9	8022	-
Contig39922.1	Contig22.429	9285	+
Contig41405.1	Contig63.320	11891	-
Contig31018.1	Contig36.596	16455	-
Contig34862.1	Contig48.780	8949	-
Contig56808.1	Contig22.634	35213	+
Contig29988.1	Contig56.292	32533	-
Contig15671.1	Contig36.352	9681	-
Contig25502.1	Contig172.133	14894	+
Contig54966.1	Contig35.889	7873	-
Contig51432.1	Contig176.207	33498	-
Contig43322.1	Contig300.69	6669	+
Contig71374.1	Contig35.982	31525	+
Contig74491.1	Contig26.534	13926	-
Contig16045.1	Contig63.334	1657	+
Contig34256.1	Contig35.712	5791	-
Contig36449.1	Contig26.244	14190	-
Contig37079.1	Contig17.566	18702	-
Contig42776.1	Contig128.68	64524	-
Contig30018.1	Contig96.98	12188	+
Contig52756.1	Contig122.187	6788	+
Contig15080.1	Contig131.163	5868	+
Contig54580.1	Contig18.977	29756	-
Contig11367.1	Contig260.1	17956	-
Contig32192.1	Contig18.760	4303	+
Contig47669.1	Contig22.41	26322	-
Contig23747.1	Contig120.169	2995	+
Contig52995.1	Contig98.6	15446	+
Contig11365.2	Contig36.725	2991	-
Contig51171.1	Contig18.851	24553	+
Contig13104.2	Contig231.25	26375	+
Contig13104.1	Contig231.25	23296	+
Contig18969.2	Contig451.66	5387	+
Contig57280.1	Contig22.660	15297	-
Contig35061.1	Contig399.129	1083	+
Contig30010.1	Contig157.48	92634	-
Contig14158.2	Contig40.1072	1100	+
Contig45307.1	Contig25.1095	71579	+
Contig7995.2	Contig18.933	4235	-
Contig63665.1	Contig129.250	7242	-
Contig31568.1	Contig248.87	4187	-
Contig25225.1	Contig84.140	35266	+
Contig15532.1	Contig25.102	16136	-
Contig37201.1	Contig129.177	13887	-
Contig12562.1	Contig56.378	28760	+
Contig36135.1	Contig38.20	37235	+
Contig21194.1	Contig40.109	5859	+
Contig30064.1	Contig56.570	16965	+
Contig41698.1	Contig25.133	13315	+
Contig59636.1	Contig96.211	4280	+
Contig11831.1	Contig248.33	10076	-
Contig40956.1	Contig18.456	4289	+
Contig27166.1	Contig25.1	56522	+
Contig120073.1	Contig88.338	38925	-
Contig50384.1	Contig1731.2	452	+
Contig29021.1	Contig36.285	35845	-
Contig6955.2	Contig131.138	25039	+
Contig6955.1	Contig131.138	19123	+
Contig20105.1	Contig25.1095	10682	+
Contig32247.1	Contig300.49	6233	-
Contig15030.1	Contig56.528	36486	+
Contig18830.1	Contig131.171	7750	+
Contig21220.1	Contig44.353	45139	-
Contig24049.2	Contig96.239	20383	+
Contig8403.1	Contig451.70	3331	-
Contig6282.1	Contig17.134	42640	+
Contig17772.1	Contig477.22	6678	+
Contig6282.3	Contig17.134	51115	+
Contig15036.2	Contig25.1080	11857	-
Contig15036.1	Contig25.1080	14913	-
Contig9680.1	Contig157.177	21016	-
Contig8405.1	Contig25.985	31290	+
Contig31345.1	Contig40.122	3608	+
Contig62857.1	Contig17.763	15001	+
Contig9523.4	Contig98.293	6977	+
Contig9523.1	Contig98.292	687	+
Contig25644.1	Contig25.936	78738	+
Contig20482.1	Contig183.121	2542	+
Contig33682.1	Contig120.233	23991	+
Contig23664.1	Contig582.23	8477	+
Contig10551.1	Contig129.252	28350	-
Contig12791.1	Contig129.166	16197	+
Contig18252.1	Contig96.270	10419	+
Contig11428.1	Contig764.6	17513	+
Contig17746.1	Contig131.12	297	+
Contig67426.1	Contig40.357	9695	-
Contig53464.1	Contig149.254	12257	-
Contig44461.1	Contig157.183	4760	+
Contig47581.1	Contig232.40	11618	+
Contig19073.1	Contig17.168	20264	-
Contig51685.1	Contig96.39	9853	-
Contig8367.1	Contig25.512	31872	-
Contig72112.1	Contig35.753	22462	+
Contig24830.1	Contig530.8	13839	+
Contig93015.1	Contig18.670	14342	-
Contig11032.1	Contig48.782	20241	-
Contig12628.1	Contig131.117	9207	+
Contig11653.1	Contig17.712	19537	-
Contig31180.1	Contig26.393	13219	+
Contig55453.1	Contig120.268	8185	-
Contig25646.1	Contig166.117	19154	+
Contig22580.1	Contig125.186	19114	-
Contig59039.1	Contig140.61	44480	+
Contig27007.1	Contig26.70	19657	-
Contig8516.1	Contig129.120	17263	+
Contig32019.1	Contig44.128	6834	-
Contig21517.1	Contig25.954	13548	-
Contig6549.1	Contig157.97	2588	+
Contig92555.1	Contig310.89	6266	-
Contig19065.1	Contig17.164	17040	-
Contig32300.1	Contig140.214	22969	-
Contig37324.1	Contig25.462	12627	-
Contig31359.1	Contig137.131	28098	+
Contig7492.2	Contig149.62	5732	-
Contig41994.1	Contig26.1037	20256	+
Contig35507.1	Contig98.322	5127	-
Contig35384.1	Contig56.451	8493	-
Contig24158.2	Contig56.528	64003	+
Contig24158.1	Contig56.528	60872	+
Contig45465.1	Contig96.324	10391	+
Contig12484.1	Contig183.155	26702	+
Contig12484.2	Contig183.155	30061	+
Contig6393.3	Contig17.158	1114	+
Contig12138.2	Contig17.333	11112	+
Contig12138.3	Contig17.333	14397	+
Contig26999.1	Contig183.267	24989	+
Contig12696.1	Contig35.594	7361	+
Contig22522.1	Contig129.299	2759	+
Contig27300.1	Contig302.76	6546	+
Contig55040.1	Contig306.13	7752	-
Contig26216.2	Contig232.184	2294	+
Contig83373.1	Contig17.467	25085	-
Contig19240.1	Contig56.459	2869	-
Contig9509.1	Contig169.194	8482	+
Contig9509.2	Contig169.194	11178	+
Contig22052.2	Contig26.1026	556	+
Contig34052.1	Contig87.531	4977	+
Contig51350.1	Contig17.700	8219	-
Contig26056.1	Contig35.692	7306	+
Contig38695.1	Contig84.238	71633	+
Contig30671.1	Contig169.142	17369	+
Contig43637.1	Contig176.220	5888	+
Contig15781.1	Contig44.357	13701	-
Contig28251.1	Contig44.481	21970	-
Contig7602.3	Contig19.779	2445	+
Contig7602.1	Contig19.778	21749	+
Contig41932.1	Contig17.958	9698	-
Contig10198.1	Contig56.439	26913	+
Contig35619.1	Contig556.53	6914	+
Contig35921.1	Contig140.42	31613	+
Contig14141.1	Contig530.14	25388	-
Contig9993.1	Contig176.119	10314	+
Contig49722.1	Contig87.510	3490	+
Contig68520.1	Contig131.312	23654	-
Contig14133.1	Contig232.38	10680	-
Contig18280.1	Contig44.405	28847	+
Contig30793.1	Contig17.677	11374	-
Contig24106.1	Contig25.1075	12298	+
Contig9714.1	Contig25.159	24538	-
Contig40469.1	Contig26.865	5517	+
Contig31406.1	Contig25.510	19806	+
Contig35605.1	Contig87.289	35392	+
Contig38976.1	Contig260.113	8293	+
Contig33595.1	Contig38.340	8351	-
Contig21908.1	Contig25.709	1876	-
Contig16751.1	Contig25.50	19484	+
Contig25240.1	Contig317.7	4123	+
Contig45479.1	Contig140.232	8147	-
Contig10142.1	Contig17.807	30492	+
Contig16682.1	Contig18.921	17555	+
Contig55183.1	Contig22.762	27376	+
Contig13121.1	Contig84.413	69619	+
Contig13121.2	Contig84.413	73707	+
Contig13607.1	Contig48.780	6328	-
Contig102587.1	Contig44.387	28385	-
Contig20463.1	Contig149.242	12205	+
Contig15640.1	Contig18.650	16744	+
Contig30781.1	Contig172.237	13186	+
Contig18801.1	Contig129.177	11790	-
Contig97286.1	Contig87.13	18261	-
Contig13343.2	Contig36.566	5978	+
Contig13343.1	Contig36.566	3178	+
Contig59790.1	Contig48.495	14994	-
Contig42262.1	Contig36.394	39848	-
Contig68948.1	Contig87.391	6539	+
Contig75688.1	Contig18.845	4886	+
Contig18760.1	Contig18.570	10889	-
Contig47252.1	Contig98.298	35816	-
Contig37034.1	Contig232.109	25532	-
Contig34263.1	Contig232.194	32115	+
Contig23937.2	Contig98.199	2145	+
Contig23937.1	Contig98.198	34476	+
Contig36941.1	Contig25.192	11639	+
Contig85521.1	Contig137.202	10502	-
Contig14506.1	Contig84.228	9970	-
Contig31084.1	Contig137.181	17384	-
Contig17993.1	Contig19.891	20106	+
Contig28368.1	Contig63.816	5033	+
Contig15622.1	Contig36.13	18534	-
Contig9474.1	Contig120.281	12453	+
Contig21306.1	Contig56.334	18225	+
Contig6306.4	Contig40.703	7024	-
Contig72352.1	Contig55.251	3231	+
Contig17493.1	Contig17.231	38127	+
Contig105929.1	Contig137.124	7627	+
Contig27855.1	Contig26.619	31411	+
Contig56113.1	Contig183.164	28047	+
Contig37163.1	Contig48.777	26267	-
Contig45247.1	Contig36.318	56602	-
Contig35018.1	Contig56.98	15401	-
Contig32290.1	Contig25.192	18344	-
Contig17481.1	Contig36.561	27920	-
Contig44747.1	Contig294.111	11015	-
Contig17594.1	Contig17.772	13761	+
Contig12381.1	Contig26.145	12663	+
Contig23874.1	Contig48.389	21542	+
Contig21334.1	Contig310.142	8401	+
Contig6282.2	Contig17.134	45063	+
Contig19045.1	Contig38.222	11090	-
Contig21332.1	Contig129.9	3890	+
Contig21491.1	Contig22.602	62891	-
Contig30487.1	Contig22.721	8950	+
Contig44161.1	Contig44.128	3867	+
Contig54027.1	Contig44.662	2150	+
Contig12562.2	Contig56.378	32536	+
Contig25135.1	Contig36.381	28676	-
Contig49058.1	Contig604.11	36577	+
Contig24195.1	Contig22.854	33902	-
Contig12315.2	Contig155.177	43567	-
Contig53783.1	Contig604.25	11132	+
Contig42452.1	Contig125.169	6368	-
Contig56137.1	Contig122.246	22354	+
Contig23598.1	Contig18.632	23059	-
Contig23868.1	Contig149.47	63872	+
Contig52899.1	Contig166.114	4751	+
Contig13280.1	Contig131.101	41122	+
Contig37635.1	Contig22.41	20825	-
Contig47230.1	Contig36.238	10104	-
Contig35440.1	Contig35.847	50206	+
Contig61020.1	Contig22.657	65439	-
Contig19461.1	Contig166.224	23930	-
Contig15498.1	Contig685.19	6136	+
Contig36525.1	Contig22.808	71082	+
Contig10352.1	Contig26.873	23693	+
Contig10352.2	Contig26.873	28789	+
Contig29631.1	Contig25.974	8818	+
Contig19969.1	Contig140.50	4668	-
Contig62419.1	Contig125.239	17676	+
Contig27055.1	Contig22.657	27188	+
Contig44924.1	Contig137.283	25060	+
Contig7016.1	Contig40.688	27436	+
Contig63422.1	Contig22.49	4953	-
Contig36909.1	Contig354.64	1732	+
Contig36620.1	Contig18.1058	87819	-
Contig55958.1	Contig48.832	43202	-
Contig14335.1	Contig36.418	59103	+
Contig35766.1	Contig131.167	1104	+
Contig15693.1	Contig585.6	14346	+
Contig36582.1	Contig300.64	20266	+
Contig21287.2	Contig604.3	15106	+
Contig21287.1	Contig604.3	9431	+
Contig68505.1	Contig122.341	14603	-
Contig16182.1	Contig26.703	8566	+
Contig27430.1	Contig56.378	44762	-
Contig15697.1	Contig38.950	31171	-
Contig23710.1	Contig98.314	5388	-
Contig52972.1	Contig354.74	29982	-
Contig35796.1	Contig18.1055	13814	-
Contig17843.1	Contig149.248	24424	+
Contig9796.1	Contig125.142	59899	-
Contig32813.1	Contig44.621	11576	-
Contig15456.1	Contig40.405	4837	-
Contig90248.1	Contig18.907	40875	+
Contig57617.1	Contig55.247	14514	+
Contig64672.1	Contig19.767	25704	-
Contig17570.1	Contig36.417	16689	-
Contig37843.1	Contig22.38	28025	+
Contig12500.1	Contig40.37	88984	-
Contig14337.1	Contig166.57	45441	+
Contig22614.1	Contig87.196	9136	-
Contig25476.1	Contig131.357	7550	-
Contig31386.1	Contig44.531	43996	-
Contig20662.2	Contig122.186	3491	-
Contig23639.1	Contig149.47	31268	-
Contig59287.1	Contig87.277	48147	-
Contig17459.1	Contig36.14	37970	-
Contig13813.2	Contig169.204	41954	+
Contig13813.1	Contig169.204	39154	+
Contig63484.1	Contig44.519	4949	+
Contig69839.1	Contig55.253	47194	-
Contig70515.1	Contig36.359	7993	+
Contig22296.1	Contig260.8	3730	-
Contig62417.1	Contig17.134	26619	-
Contig13807.1	Contig17.291	21522	-
Contig13807.2	Contig17.291	19249	-
Contig55352.1	Contig25.1036	47304	+
Contig22290.1	Contig306.36	7597	+
Contig28198.1	Contig25.1084	89119	+
Contig26524.1	Contig35.303	6119	+
Contig26639.1	Contig650.20	13951	+
Contig22045.1	Contig232.181	541	+
Contig47873.1	Contig36.381	17171	+
Contig151621.1	Contig205.167	9309	-
Contig20073.1	Contig87.514	8959	-
Contig20267.1	Contig131.13	24074	+
Contig20330.1	Contig38.604	6878	-
Contig23012.1	Contig169.126	4966	-
Contig23990.1	Contig18.1053	8119	+
Contig33166.1	Contig183.243	45675	+
Contig22478.1	Contig122.42	26890	+
Contig12964.2	Contig25.954	7634	+
Contig15796.1	Contig158.213	23215	+
Contig69554.1	Contig556.1	5397	+
Contig23810.1	Contig158.81	6461	+
Contig38911.1	Contig96.22	30781	+
Contig4247.2	Contig1035.2	4663	-
Contig4247.1	Contig1035.2	6916	-
Contig49688.1	Contig98.279	8195	-
Contig19199.1	Contig149.193	19871	-
Contig29292.1	Contig131.157	1603	+
Contig18537.1	Contig98.227	3323	+
Contig10779.1	Contig183.277	30637	-
Contig98817.1	Contig300.32	15892	-
Contig22682.1	Contig96.63	68750	+
Contig51842.1	Contig294.120	1973	+
Contig33168.1	Contig18.870	13344	-
Contig19016.1	Contig35.957	4463	+
Contig24080.1	Contig451.68	4257	-
Contig30968.1	Contig48.631	6559	+
Contig29974.1	Contig25.249	87816	-
Contig37423.1	Contig48.518	5814	+
Contig34194.1	Contig18.114	2661	+
Contig35841.1	Contig155.17	30782	+
Contig24090.1	Contig48.383	29704	-
Contig56229.1	Contig96.152	26695	-
Contig49977.1	Contig36.73	3567	+
Contig20656.2	Contig17.659	2101	-
Contig24092.1	Contig84.336	18118	-
Contig99302.1	Contig22.983	10931	-
Contig20741.1	Contig556.1	19408	-
Contig20988.1	Contig17.470	18376	+
Contig32367.1	Contig844.44	5328	+
Contig25804.1	Contig294.29	2778	+
Contig5235.1	Contig137.189	4541	-
Contig80020.1	Contig25.795	22245	+
Contig32730.1	Contig17.461	14218	+
Contig29819.1	Contig149.147	22684	-
Contig22217.1	Contig44.405	39456	+
Contig46874.1	Contig17.272	2186	+
Contig23823.1	Contig26.966	26087	-
Contig53637.1	Contig122.309	24340	-
Contig36944.1	Contig36.22	51408	-
Contig41560.1	Contig38.21	54953	-
Contig71628.1	Contig22.722	43440	+
Contig41880.1	Contig36.482	15298	+
Contig6327.3	Contig129.87	42277	-
Contig6327.1	Contig129.90	3485	-
Contig68853.1	Contig36.682	40339	+
Contig12528.2	Contig183.213	45895	+
Contig36910.1	Contig17.330	69915	+
Contig16140.1	Contig25.938	84351	+
Contig45319.1	Contig157.211	12579	-
Contig8787.1	Contig225.135	2941	+
Contig88228.1	Contig17.980	8055	-
Contig35954.1	Contig38.305	22030	-
Contig19088.1	Contig294.80	25628	-
Contig19088.2	Contig294.80	22746	-
Contig20203.1	Contig35.225	4953	-
Contig30563.1	Contig35.889	14781	-
Contig12709.1	Contig56.330	21043	+
Contig68846.1	Contig306.92	4823	-
Contig99142.1	Contig35.245	7384	-
Contig29313.1	Contig87.429	2661	+
Contig26822.2	Contig155.191	4223	+
Contig23946.1	Contig36.355	5616	+
Contig8603.1	Contig96.163	7159	+
Contig28559.1	Contig17.17	49657	-
Contig103029.1	Contig120.263	46789	+
Contig9777.1	Contig604.7	13611	-
Contig22233.1	Contig44.288	7637	-
Contig69602.1	Contig48.43	18000	+
Contig49978.1	Contig120.233	72178	+
Contig87555.1	Contig98.204	8613	-
Contig15232.1	Contig18.76	7387	-
Contig72655.1	Contig84.229	85721	-
Contig60916.1	Contig63.423	309	+
Contig13166.1	Contig18.491	4180	-
Contig56392.1	Contig25.455	23849	-
Contig30644.1	Contig38.360	54162	-
Contig146483.1	Contig19.1130	30111	+
Contig17294.1	Contig36.355	9035	+
Contig17060.1	Contig176.168	6736	+
Contig25464.1	Contig40.414	23382	-
Contig66475.1	Contig1416.4	2650	+
Contig53776.1	Contig22.764	2757	-
Contig19169.1	Contig38.950	28544	-
Contig24053.1	Contig96.24	27557	+
Contig51746.1	Contig129.46	3534	-
Contig25350.2	Contig17.332	28175	+
Contig25350.1	Contig17.332	25953	+
Contig36314.1	Contig88.19	21051	+
Contig17800.1	Contig35.889	17493	+
Contig37055.1	Contig63.800	18290	+
Contig29797.1	Contig17.669	5156	+
Contig6075.3	Contig36.78	8988	+
Contig32847.1	Contig17.951	6827	-
Contig23330.1	Contig260.159	8766	-
Contig25257.1	Contig18.769	18034	+
Contig51167.1	Contig44.320	5424	-
Contig84254.1	Contig35.658	9790	-
Contig60831.1	Contig38.24	7693	+
Contig41263.1	Contig22.86	13506	-
Contig29069.1	Contig26.258	4366	+
Contig49786.1	Contig35.449	1780	-
Contig6689.1	Contig1238.1	160	+
Contig33409.1	Contig232.195	3775	-
Contig18299.1	Contig44.467	6225	-
Contig48659.1	Contig48.398	11103	-
Contig11252.2	Contig22.651	42075	+
Contig11252.1	Contig22.651	38945	+
Contig43514.1	Contig155.297	1123	+
Contig111680.1	Contig38.569	28881	+
Contig30801.1	Contig129.177	8169	-
Contig12344.1	Contig63.952	1	+
Contig19117.1	Contig25.140	104683	-
Contig12093.2	Contig131.86	6832	-
Contig13247.1	Contig87.11	38418	+
Contig14935.1	Contig25.258	18211	-
Contig25977.1	Contig35.421	11391	-
Contig28999.1	Contig26.578	3501	-
Contig16073.2	Contig25.74	2549	+
Contig35651.1	Contig25.1043	4099	-
Contig23656.1	Contig157.38	29672	+
Contig56828.1	Contig26.496	47475	+
Contig19094.1	Contig22.859	15547	+
Contig40924.1	Contig129.279	25684	-
Contig7154.1	Contig25.971	6166	+
Contig13443.1	Contig556.12	5245	+
Contig28664.1	Contig56.90	13853	-
Contig53024.1	Contig22.926	8208	-
Contig17826.1	Contig157.73	3309	-
Contig37239.1	Contig25.870	4321	-
Contig11446.1	Contig22.897	13361	-
Contig30162.1	Contig35.299	14779	+
Contig14184.1	Contig155.101	26692	+
Contig23587.1	Contig63.866	11819	-
Contig15264.1	Contig38.215	21650	-
Contig36574.1	Contig48.789	8428	-
Contig24914.2	Contig96.90	19895	-
Contig24914.1	Contig96.90	23462	-
Contig66540.1	Contig48.63	25985	-
Contig43722.1	Contig122.252	43885	-
Contig31440.1	Contig306.6	9975	-
Contig6730.2	Contig371.85	12304	+
Contig6730.1	Contig371.85	10811	+
Contig17822.1	Contig17.187	30167	-
Contig57515.1	Contig96.226	28982	-
Contig153085.1	Contig56.532	25577	+
Contig17846.2	Contig306.57	12156	+
Contig62444.1	Contig129.24	4727	+
Contig36149.1	Contig96.125	9180	-
Contig23765.1	Contig18.769	8513	+
Contig53337.1	Contig122.260	3687	+
Contig112923.1	Contig17.804	19915	-
Contig49124.1	Contig131.223	19863	+
Contig22603.1	Contig157.136	83409	+
Contig41672.1	Contig38.305	21852	+
Contig15463.1	Contig302.121	11919	+
Contig21608.2	Contig26.358	27270	+
Contig18806.1	Contig205.90	33863	-
Contig22572.1	Contig88.265	3423	-
Contig26102.1	Contig212.112	9374	-
Contig22572.2	Contig88.264	41000	-
Contig45058.1	Contig26.240	5536	+
Contig11562.1	Contig48.54	7556	+
Contig41366.1	Contig231.202	12293	-
Contig19488.1	Contig56.90	29118	-
Contig40705.1	Contig157.56	66831	+
Contig50526.1	Contig122.193	18524	+
Contig33157.1	Contig17.310	21589	-
Contig31063.1	Contig36.285	25663	+
Contig12672.1	Contig149.219	41959	-
Contig12672.2	Contig149.219	38648	-
Contig28654.1	Contig25.816	5796	-
Contig80048.1	Contig56.90	8453	-
Contig19953.1	Contig183.164	58196	-
Contig28300.1	Contig183.285	26972	-
Contig149881.1	Contig205.152	1982	+
Contig45700.1	Contig56.528	3877	-
Contig25413.1	Contig18.214	5423	-
Contig16615.1	Contig35.889	9065	-
Contig16615.2	Contig35.889	5126	-
Contig46899.1	Contig17.912	8800	-
Contig71012.1	Contig35.862	6213	-
Contig15075.1	Contig18.665	12002	+
Contig32308.1	Contig17.46	11507	+
Contig37189.1	Contig25.1073	18621	-
Contig31351.1	Contig225.110	68292	+
Contig17339.1	Contig155.170	36662	-
Contig13763.1	Contig871.5	8843	+
Contig10549.1	Contig157.136	50189	+
Contig36058.1	Contig84.229	95008	-
Contig36006.1	Contig137.83	2428	-
Contig28940.1	Contig56.151	31110	-
Contig19039.1	Contig36.78	39560	+
Contig154864.1	Contig19.811	31208	+
Contig45288.1	Contig137.124	7729	-
Contig21511.1	Contig48.835	51340	-
Contig5796.1	Contig157.130	18990	+
Contig33624.1	Contig56.259	25158	+
Contig20000.1	Contig88.266	5417	+
Contig85941.1	Contig96.58	8342	-
Contig73173.1	Contig44.146	7192	-
Contig100182.1	Contig26.885	5718	+
Contig10866.1	Contig131.357	11806	-
Contig38237.1	Contig36.275	8532	-
Contig20943.1	Contig129.230	21639	+
Contig26553.1	Contig63.513	44103	+
Contig29969.1	Contig248.101	668	+
Contig17733.1	Contig232.186	8964	-
Contig40358.1	Contig88.59	4411	-
Contig20716.1	Contig120.194	13301	+
Contig43869.1	Contig38.329	16450	+
Contig49908.1	Contig371.95	13647	+
Contig30560.1	Contig17.458	26728	+
Contig26266.1	Contig17.780	41964	+
Contig40417.1	Contig131.195	2509	+
Contig3647.1	Contig35.755	16569	-
Contig15177.2	Contig157.65	16320	-
Contig54241.1	Contig48.384	5169	+
Contig54342.1	Contig248.65	15495	-
Contig125200.1	Contig40.596	7566	+
Contig91462.1	Contig155.198	25233	+
Contig30957.1	Contig129.243	3193	-
Contig34805.1	Contig18.565	49408	-
Contig24327.1	Contig36.482	12367	-
Contig14099.1	Contig22.573	25397	-
Contig5197.2	Contig22.850	5970	+
Contig28170.1	Contig25.249	62498	+
Contig44122.1	Contig140.214	14365	-
Contig20349.1	Contig17.470	5654	+
Contig151507.1	Contig48.716	8981	-
Contig10607.1	Contig137.120	8831	-
Contig17039.2	Contig125.286	20837	+
Contig12116.1	Contig169.38	18162	-
Contig30657.1	Contig48.776	48802	+
Contig30411.1	Contig88.210	26208	-
Contig18964.1	Contig40.19	26575	-
Contig16242.1	Contig120.192	33637	+
Contig23993.1	Contig44.307	51599	-
Contig16000.2	Contig137.87	2574	+
Contig40027.1	Contig22.610	83530	+
Contig8623.1	Contig17.161	549	+
Contig8623.2	Contig17.162	-22	+
Contig85407.1	Contig44.321	1228	+
Contig68333.1	Contig125.142	25626	-
Contig42383.1	Contig26.992	8569	+
Contig12021.1	Contig477.43	10301	+
Contig11251.2	Contig36.505	32223	-
Contig20900.1	Contig35.450	4533	+
Contig46815.1	Contig36.487	3558	-
Contig142984.1	Contig55.253	15965	+
Contig39672.1	Contig149.204	9771	-
Contig9795.2	Contig96.343	4995	-
Contig11539.1	Contig25.906	4790	-
Contig20449.1	Contig38.224	6197	-
Contig34863.1	Contig40.1058	16774	-
Contig23421.1	Contig1035.2	9975	+
Contig45306.1	Contig205.75	21556	-
Contig25315.1	Contig35.889	23501	+
Contig18411.1	Contig96.58	91116	-
Contig37302.1	Contig232.191	6150	-
Contig9722.1	Contig48.606	8247	-
Contig42276.1	Contig36.175	82615	+
Contig56807.1	Contig296.68	4784	-
Contig34618.1	Contig38.1004	33302	-
Contig33715.1	Contig17.980	16755	-
Contig53745.1	Contig18.448	49	+
Contig71836.1	Contig36.238	10672	+
Contig38936.1	Contig48.417	12586	-
Contig15002.1	Contig40.1058	34873	-
Contig6861.1	Contig87.13	4094	-
Contig6861.2	Contig87.12	16824	-
Contig25377.1	Contig96.36	84546	-
Contig15201.1	Contig36.136	23729	+
Contig23425.1	Contig17.353	13098	+
Contig17095.1	Contig19.788	22545	+
Contig54192.1	Contig140.78	5738	-
Contig31430.1	Contig38.34	14926	-
Contig49434.1	Contig1269.3	25525	-
Contig41599.1	Contig17.946	70991	-
Contig30040.1	Contig18.1049	25380	+
Contig12623.1	Contig176.69	29069	+
Contig21155.1	Contig40.3	4393	+
Contig71607.1	Contig25.1084	53397	+
Contig35060.1	Contig157.121	27963	-
Contig13369.1	Contig26.169	17926	-
Contig5432.1	Contig38.641	28352	+
Contig76917.1	Contig36.717	14795	-
Contig10595.1	Contig120.281	27988	-
Contig23059.1	Contig56.319	17595	-
Contig75425.1	Contig17.336	10000	-
Contig9605.2	Contig155.260	2236	+
Contig69694.1	Contig137.157	16590	+
Contig10166.1	Contig1310.1	973	+
Contig29758.1	Contig615.54	6233	-
Contig56740.1	Contig650.14	14310	-
Contig42931.1	Contig402.16	25752	+
Contig19778.2	Contig125.142	53050	+
Contig54589.1	Contig225.68	7095	-
Contig37298.1	Contig17.24	8280	+
Contig65990.1	Contig35.443	9858	-
Contig32109.1	Contig26.1047	18867	+
Contig38348.1	Contig25.546	16103	-
Contig53299.1	Contig22.657	26885	-
Contig24272.2	Contig63.862	16076	-
Contig28631.1	Contig149.33	-99	+
Contig38873.1	Contig87.472	14013	-
Contig73574.1	Contig137.18	1563	-
Contig9617.1	Contig18.207	55842	+
Contig44910.1	Contig131.229	2229	+
Contig34480.1	Contig88.333	37901	+
Contig36987.1	Contig22.1151	5444	+
Contig81813.1	Contig155.85	6211	+
Contig15503.1	Contig137.165	32946	+
Contig32938.1	Contig149.216	64073	-
Contig31515.1	Contig155.170	16146	+
Contig54067.1	Contig40.612	2484	+
Contig84691.1	Contig149.35	6	+
Contig45233.1	Contig18.355	10771	-
Contig22926.1	Contig55.193	17600	-
Contig28315.1	Contig36.381	14022	+
Contig44332.1	Contig36.431	7276	+
Contig12645.1	Contig17.1098	28937	+
Contig75524.1	Contig48.63	20404	+
Contig16074.1	Contig122.206	6885	+
Contig74937.1	Contig35.653	8643	-
Contig73923.1	Contig44.629	4440	+
Contig9232.1	Contig25.1080	32814	-
Contig36468.1	Contig120.219	10893	-
Contig27865.1	Contig84.404	67747	+
Contig6549.3	Contig157.97	9552	+
Contig13307.2	Contig582.39	3972	+
Contig16054.1	Contig87.387	39495	+
Contig35153.1	Contig40.419	32118	+
Contig25875.1	Contig38.241	34829	-
Contig28093.1	Contig88.333	35576	+
Contig23242.1	Contig131.188	299	+
Contig44656.1	Contig48.519	6450	-
Contig9520.1	Contig96.151	11621	+
Contig41492.1	Contig98.322	14348	-
Contig71086.1	Contig260.114	7408	+
Contig26445.1	Contig158.168	17015	-
Contig5954.3	Contig131.358	3455	-
Contig5954.1	Contig131.358	11424	-
Contig23385.1	Contig120.192	53524	+
Contig10536.1	Contig48.612	23623	+
Contig43144.1	Contig17.914	6521	+
Contig28713.1	Contig35.245	10210	-
Contig33097.1	Contig25.137	23871	-
Contig15018.1	Contig231.12	18053	+
Contig69438.1	Contig18.81	11514	+
Contig12282.1	Contig88.71	22187	-
Contig8249.1	Contig38.268	26230	-
Contig68446.1	Contig38.118	12604	-
Contig15978.1	Contig84.253	3848	+
Contig51824.1	Contig176.185	9074	-
Contig27016.1	Contig48.769	43706	-
Contig19609.1	Contig35.790	28239	+
Contig41878.1	Contig140.42	42573	+
Contig35177.1	Contig176.44	11977	+
Contig6392.2	Contig38.219	15876	-
Contig32443.1	Contig44.102	11445	+
Contig17304.1	Contig35.981	11655	-
Contig17304.2	Contig35.981	7742	-
Contig71046.1	Contig131.289	27705	+
Contig36797.1	Contig306.45	18226	-
Contig24923.1	Contig26.884	29083	-
Contig7888.2	Contig22.709	4459	+
Contig42895.1	Contig44.124	10170	-
Contig17471.1	Contig125.284	52772	+
Contig44640.1	Contig98.252	6510	-
Contig55075.1	Contig38.169	10409	-
Contig16263.1	Contig158.115	16748	+
Contig23054.1	Contig44.327	106304	-
Contig45402.1	Contig63.860	3683	+
Contig97618.1	Contig96.382	19897	-
Contig42998.1	Contig44.307	36670	+
Contig75240.1	Contig120.194	31773	+
Contig36222.1	Contig17.202	35638	-
Contig37181.1	Contig35.691	77990	+
Contig16277.1	Contig38.138	6468	-
Contig49283.1	Contig120.194	3486	+
Contig82338.1	Contig63.479	3427	+
Contig54508.1	Contig98.206	80362	-
Contig53586.1	Contig35.711	45760	-
Contig43471.1	Contig176.233	3417	-
Contig18348.1	Contig35.970	16297	-
Contig33738.1	Contig25.746	9298	+
Contig30389.1	Contig137.25	6494	-
Contig22723.1	Contig96.90	17642	-
Contig26349.1	Contig84.342	33975	+
Contig26182.1	Contig149.149	6500	+
Contig101198.1	Contig25.872	1	+
Contig39469.1	Contig225.58	69799	-
Contig43551.1	Contig149.119	35362	-
Contig59692.1	Contig18.479	3113	-
Contig18344.1	Contig84.253	8480	+
Contig18551.1	Contig137.55	12731	+
Contig17185.1	Contig96.270	15641	+
Contig7329.3	Contig22.1151	15426	+
Contig7329.2	Contig22.1151	13098	+
Contig7329.1	Contig22.1151	11846	+
Contig8672.1	Contig84.385	54842	+
Contig18144.1	Contig260.36	19082	+
Contig20322.1	Contig183.245	47264	-
Contig25011.1	Contig176.47	50219	-
Contig72489.1	Contig166.111	17878	+
Contig57934.1	Contig87.311	34923	-
Contig15928.1	Contig25.1076	3334	-
Contig23799.2	Contig88.216	17097	+
Contig146884.1	Contig98.100	35548	-
Contig24117.1	Contig176.22	28703	-
Contig25703.1	Contig17.311	17565	-
Contig9919.2	Contig98.206	83431	+
Contig9919.1	Contig98.206	79937	+
Contig22069.1	Contig18.941	19623	+
Contig101330.1	Contig25.469	16406	-
Contig56534.1	Contig17.248	145988	+
Contig16397.1	Contig17.467	27242	+
Contig103093.1	Contig122.115	11547	-
Contig72499.1	Contig26.648	65100	+
Contig37512.1	Contig40.364	22895	-
Contig31413.1	Contig56.385	32157	+
Contig105207.1	Contig317.7	27390	-
Contig41554.1	Contig131.163	34610	-
Contig46276.1	Contig35.1016	1789	+
Contig18553.1	Contig17.1023	10177	-
Contig23785.1	Contig176.188	19508	+
Contig18872.1	Contig1238.3	6868	+
Contig18872.2	Contig1238.3	11899	+
Contig34206.1	Contig131.78	6132	-
Contig12036.2	Contig451.86	35527	-
Contig33764.1	Contig48.59	36812	-
Contig21581.1	Contig176.207	7591	+
Contig30944.1	Contig300.5	32934	-
Contig24139.1	Contig63.786	4082	+
Contig30815.1	Contig25.400	53927	+
Contig28361.1	Contig205.86	23076	-
Contig33558.1	Contig96.178	6211	-
Contig4888.2	Contig1599.3	3094	+
Contig7474.2	Contig122.136	17563	-
Contig123945.1	Contig38.617	55090	-
Contig18549.1	Contig35.595	8185	-
Contig62007.1	Contig38.107	9903	-
Contig32976.1	Contig96.22	26605	+
Contig18037.1	Contig660.35	10289	-
Contig24374.1	Contig98.78	8143	-
Contig122640.1	Contig231.21	7257	+
Contig44854.1	Contig26.496	39931	+
Contig34208.1	Contig48.81	298	+
Contig14003.1	Contig371.11	16682	-
Contig45339.1	Contig84.321	3111	-
Contig33866.1	Contig98.294	17625	+
Contig15359.1	Contig35.619	36101	-
Contig29576.1	Contig120.265	10387	-
Contig8723.2	Contig36.494	24395	+
Contig8723.3	Contig36.495	558	+
Contig36857.1	Contig48.83	5089	-
Contig34131.1	Contig22.781	4846	-
Contig12413.1	Contig87.237	16944	+
Contig11063.1	Contig38.619	51311	-
Contig47987.1	Contig868.15	9745	+
Contig23438.1	Contig17.239	8330	-
Contig23438.2	Contig17.239	5285	-
Contig52330.1	Contig157.163	13771	-
Contig45185.1	Contig169.129	5671	+
Contig69497.1	Contig17.140	11252	-
Contig52663.1	Contig44.440	5637	-
Contig52375.1	Contig36.34	8887	+
Contig26404.1	Contig98.301	-89	+
Contig17117.1	Contig36.425	83877	+
Contig8099.1	Contig88.35	3363	+
Contig62593.1	Contig48.384	37963	-
Contig50488.1	Contig25.86	3976	-
Contig26158.1	Contig56.319	31735	-
Contig30141.1	Contig18.724	12106	+
Contig16095.2	Contig36.391	12050	-
Contig36621.1	Contig38.387	10206	+
Contig6611.1	Contig84.250	8841	-
Contig42366.1	Contig155.58	7126	+
Contig23642.1	Contig155.101	6265	-
Contig23241.1	Contig17.239	23017	+
Contig4790.4	Contig38.326	6366	-
Contig75535.1	Contig18.305	4620	-
Contig23261.1	Contig157.107	9202	-
Contig56701.1	Contig98.382	41785	-
Contig12087.1	Contig129.252	8182	-
Contig35091.1	Contig232.14	15806	-
Contig36479.1	Contig158.4	18026	-
Contig29622.1	Contig232.105	28188	+
Contig38834.1	Contig176.204	6806	-
Contig32673.1	Contig40.869	8475	-
Contig21341.1	Contig306.36	12467	+
Contig114946.1	Contig25.80	25598	-
Contig84284.1	Contig55.163	6073	+
Contig27281.1	Contig18.347	25246	-
Contig36637.1	Contig26.96	16679	+
Contig46194.1	Contig35.1018	4329	+
Contig24037.1	Contig38.217	5784	+
Contig75237.1	Contig44.120	8435	-
Contig9795.1	Contig96.343	9179	-
Contig74115.1	Contig650.8	27032	-
Contig86806.1	Contig232.179	15718	-
Contig6552.1	Contig232.102	8597	-
Contig25795.1	Contig35.689	4412	-
Contig21854.1	Contig96.23	25603	-
Contig32816.1	Contig22.642	5189	+
Contig40888.1	Contig129.12	10769	+
Contig88355.1	Contig25.674	11707	+
Contig16584.1	Contig26.54	2976	+
Contig103760.1	Contig129.270	19311	-
Contig20890.2	Contig17.466	6247	+
Contig30442.2	Contig225.11	1509	+
Contig23583.1	Contig26.789	2458	+
Contig74915.1	Contig84.32	1728	+
Contig32065.1	Contig26.875	39877	+
Contig152592.1	Contig296.64	17068	-
Contig19972.1	Contig157.48	21542	+
Contig21555.1	Contig155.1	53517	-
Contig14440.1	Contig17.364	3819	+
Contig27417.1	Contig176.3	7827	-
Contig42047.1	Contig35.511	13305	-
Contig24934.1	Contig26.870	6019	-
Contig32597.1	Contig36.740	106398	+
Contig45505.1	Contig38.142	52759	-
Contig28475.1	Contig40.812	4592	+
Contig33787.1	Contig48.818	26503	+
Contig20637.1	Contig35.893	38865	-
Contig56555.1	Contig35.689	9772	-
Contig56055.1	Contig44.146	23052	-
Contig24497.1	Contig87.266	2903	-
Contig41177.1	Contig87.517	11243	+
Contig24497.2	Contig87.265	2547	-
Contig25280.1	Contig312.27	6078	+
Contig47547.1	Contig25.164	-73	+
Contig45111.1	Contig172.217	16361	-
Contig56631.2	Contig260.19	1903	+
Contig9805.1	Contig40.60	23761	+
Contig68518.1	Contig38.449	114704	+
Contig11914.2	Contig296.73	10039	+
Contig11914.1	Contig296.73	6052	+
Contig16783.2	Contig26.166	619	+
Contig80848.1	Contig35.737	45048	+
Contig33177.1	Contig317.7	8513	-
Contig24206.1	Contig44.598	10882	-
Contig38645.1	Contig149.205	1814	-
Contig27360.1	Contig25.50	30697	+
Contig35196.1	Contig17.440	3496	-
Contig29132.1	Contig98.243	12029	+
Contig15045.1	Contig18.991	8081	+
Contig16216.1	Contig38.514	37026	-
Contig75346.1	Contig36.135	27792	-
Contig56721.1	Contig96.378	23931	+
Contig11397.2	Contig26.96	25827	+
Contig11397.1	Contig26.96	22519	+
Contig49661.1	Contig35.698	10275	+
Contig13878.1	Contig38.340	17346	-
Contig55756.1	Contig830.11	17275	-
Contig36389.1	Contig25.898	1274	+
[truncated: 8,407 more rows]
