# Supplementary material for: Detection and correction of false segmental duplications caused by genome mis-assembly
Source: Genome Biol. 2010 Mar 10;11(3):R28. doi: 10.1186/gb-2010-11-3-r28 (PMC2864568; doi:10.1186/gb-2010-11-3-r28)
Supplement: Additional file 1 — Descriptions of contigs involved in mis-assembled DCCs and DOCs, annotations on false duplications, and polymorphisms discovered. [file gb-2010-11-3-r28-S1.gz › supp/chimp.unp.doc]

Contig29403.1	Contig208.313	107464	-
Contig22107.1	Contig356.28	1278	-
Contig44650.1	Contig136.324	1285	+
Contig105134.1	Contig178.160	-632	+
Contig19497.1	Contig213.361	6266	-
Contig16757.2	Contig160.129	1763	+
Contig14496.1	Contig21.45	116331	+
Contig7834.1	Contig150.263	2070	-
Contig13252.2	Contig167.250	1131	-
Contig44824.1	Contig395.18	2972	-
Contig6700.2	Contig136.216	1281	-
Contig53631.1	Contig89.89	3214	-
Contig10983.1	Contig144.155	15518	+
Contig4518.3	Contig1828.1	-1163	+
Contig26979.1	Contig178.30	-677	+
Contig12816.1	Contig220.199	-905	+
Contig11709.2	Contig119.237	2100	-
Contig13406.1	Contig224.27	-1973	+
Contig2357.4	Contig1095.5	2810	-
Contig2153.1	Contig1423.2	7224	+
Contig80354.1	Contig434.6	1012	-
Contig29228.2	Contig13.605	705	-
Contig6593.1	Contig337.121	7174	+
Contig8965.1	Contig672.7	31961	-
Contig155684.1	Contig138.100	17400	-
Contig45060.1	Contig13.975	3951	-
Contig70281.1	Contig93.251	2397	-
Contig21298.2	Contig13.573	617	-
Contig12968.1	Contig208.294	7498	-
Contig42278.1	Contig210.136	934	-
Contig28397.1	Contig93.371	-999	+
Contig2859.4	Contig2785.1	-3633	+
Contig36387.1	Contig178.214	3465	-
Contig17787.1	Contig1566.1	17543	-
Contig14475.1	Contig111.22	-1227	+
Contig43898.1	Contig1877.1	21590	+
Contig1823.2	Contig672.1	-6704	+
Contig12510.1	Contig85.406	-1296	+
Contig13154.1	Contig141.443	4706	-
Contig13337.1	Contig92.113	29909	+
Contig29815.1	Contig993.6	1612	+
Contig6323.2	Contig13.1136	2880	-
Contig13901.1	Contig89.47	10479	-
Contig70855.1	Contig13.644	1672	-
Contig30844.1	Contig672.1	5227	+
Contig12876.1	Contig164.119	-1574	+
Contig12082.1	Contig111.187	-2042	+
Contig1754.1	Contig1303.1	-19916	+
Contig9396.1	Contig220.189	-4234	+
Contig22406.1	Contig346.46	31390	+
Contig13230.1	Contig30.49	1251	+
Contig5532.1	Contig85.736	666	-
Contig152074.1	Contig213.65	-533	+
Contig6627.1	Contig757.2	746	-
Contig53291.1	Contig2597.1	-535	+
Contig11292.1	Contig210.107	5100	-
Contig41965.1	Contig220.188	41932	-
Contig43762.1	Contig141.424	1197	+
Contig16332.1	Contig13.673	9071	-
Contig20915.1	Contig21.654	854	-
Contig4205.1	Contig160.264	33771	+
Contig76221.1	Contig21.420	28044	-
Contig12007.1	Contig30.146	-2237	+
Contig37963.1	Contig85.661	52821	+
Contig3886.4	Contig1451.1	11960	-
Contig20894.1	Contig150.28	-397	+
Contig80021.1	Contig933.10	21294	-
Contig36141.2	Contig253.154	686	-
Contig145717.1	Contig136.137	-252	+
Contig1860.2	Contig1613.1	10585	+
Contig23565.1	Contig213.306	21159	-
Contig10978.1	Contig92.4	1049	-
Contig2471.2	Contig2333.1	18257	-
Contig9288.1	Contig30.747	31857	-
Contig16766.1	Contig993.46	1032	-
Contig7064.1	Contig93.211	-510	+
Contig1396.2	Contig210.2	793	+
Contig7064.2	Contig93.212	-1507	+
Contig8669.1	Contig757.2	103998	+
Contig3166.1	Contig1553.2	3946	+
Contig93381.1	Contig141.112	1993	-
Contig7087.1	Contig160.94	-2196	+
Contig7087.2	Contig160.94	1202	+
Contig10425.2	Contig337.125	5828	-
Contig25910.1	Contig194.83	-972	+
Contig3375.1	Contig2835.1	-3579	+
Contig8180.1	Contig1241.4	-643	+
Contig55010.1	Contig213.70	9649	+
Contig18461.1	Contig30.139	698	-
Contig93336.1	Contig292.114	3486	-
Contig34889.1	Contig13.250	-1187	+
Contig7552.1	Contig119.141	1591	-
Contig73106.1	Contig111.362	8851	+
Contig5071.3	Contig220.85	49486	-
Contig45217.1	Contig265.20	452	-
Contig10433.1	Contig93.370	-1142	+
Contig44039.1	Contig265.2	-791	+
Contig3785.1	Contig1137.1	597	-
Contig2734.3	Contig1834.4	-7251	+
Contig7519.1	Contig1566.1	17215	-
Contig36475.1	Contig2597.2	8152	-
Contig13978.1	Contig138.388	4481	-
Contig6064.1	Contig171.195	28294	+
Contig29331.1	Contig281.76	-1780	+
Contig92083.1	Contig616.37	-1136	+
Contig5384.1	Contig21.20	-5890	+
Contig17194.1	Contig993.28	3548	-
Contig68584.1	Contig93.272	2524	+
Contig70383.1	Contig89.127	-494	+
Contig19077.1	Contig167.218	5436	-
Contig39791.1	Contig220.139	-910	+
Contig65129.1	Contig210.11	-876	+
Contig9828.1	Contig164.160	933	-
Contig7573.1	Contig150.262	5101	-
Contig28112.1	Contig150.195	1345	-
Contig11542.1	Contig2945.1	8546	+
Contig23792.1	Contig13.559	4099	-
Contig17045.2	Contig141.336	-1378	+
Contig3101.1	Contig949.3	9770	-
Contig8690.2	Contig93.345	13912	+
Contig29836.1	Contig119.192	-334	+
Contig31410.1	Contig136.4	-1457	+
Contig26037.1	Contig265.30	660	-
Contig19390.1	Contig933.9	720	-
Contig2275.1	Contig457.1	1256	-
Contig10929.1	Contig85.407	2070	-
Contig3926.4	Contig1297.1	-3140	+
Contig26998.2	Contig178.269	492	+
Contig8060.1	Contig138.213	3246	-
Contig56195.1	Contig119.115	1176	-
Contig1364.1	Contig672.3	6656	-
Contig42358.1	Contig116.247	55034	-
Contig22905.1	Contig93.186	825	-
Contig13751.1	Contig13.223	16209	-
Contig22485.2	Contig30.586	732	-
Contig10175.1	Contig136.25	10720	+
Contig15804.2	Contig778.60	1139	+
Contig28471.1	Contig178.192	3615	+
Contig59957.1	Contig119.128	-1606	+
Contig89917.1	Contig138.24	11257	+
Contig6471.1	Contig164.117	39220	+
Contig26228.1	Contig138.104	-674	+
Contig2125.2	Contig429.59	5467	-
Contig13535.2	Contig116.244	1268	-
Contig18957.1	Contig13.383	2251	-
Contig57000.1	Contig111.28	522	-
Contig25036.1	Contig1566.1	-674	+
Contig21495.1	Contig138.169	2639	+
Contig34034.1	Contig178.70	2567	+
Contig19516.1	Contig429.36	909	-
Contig16047.1	Contig92.21	-1214	+
Contig15302.1	Contig111.246	1248	-
Contig37347.1	Contig329.170	1030	-
Contig6880.2	Contig167.21	3526	-
Contig6880.3	Contig167.20	10909	-
Contig3413.1	Contig30.741	4789	-
Contig911.1	Contig2431.1	647	-
Contig6352.1	Contig141.408	1650	-
Contig29330.1	Contig13.724	-820	+
Contig4859.1	Contig901.4	19160	+
Contig11043.1	Contig277.40	13756	-
Contig2746.1	Contig1961.2	13843	+
Contig7445.2	Contig111.229	2070	-
Contig1878.2	Contig2020.1	12241	+
Contig103772.1	Contig356.50	3403	-
Contig12516.1	Contig194.119	-1409	+
Contig9329.2	Contig89.303	-856	+
Contig5987.1	Contig164.104	-2756	+
Contig26279.1	Contig457.3	1274	-
Contig19652.1	Contig111.274	1946	-
Contig30397.1	Contig428.40	5954	-
Contig2070.1	Contig1919.2	3977	-
Contig14756.1	Contig30.463	-1668	+
Contig6270.1	Contig21.303	-1007	+
Contig13755.1	Contig167.150	14905	-
Contig7957.3	Contig341.82	6305	-
Contig40594.1	Contig208.314	-1228	+
Contig9182.1	Contig21.67	-1842	+
Contig16971.1	Contig150.57	15626	+
Contig19409.1	Contig150.233	1404	+
Contig1365.1	Contig933.10	19897	+
Contig10067.1	Contig220.197	18071	-
Contig1365.5	Contig933.8	10308	+
Contig72269.1	Contig89.308	-893	+
Contig2283.1	Contig1451.1	-1976	+
Contig156542.1	Contig85.326	15803	-
Contig14045.1	Contig178.139	-583	+
Contig32194.1	Contig167.102	1119	-
Contig65213.1	Contig395.16	1131	-
Contig3961.1	Contig1095.1	-4295	+
Contig6891.1	Contig136.283	4245	+
Contig8936.2	Contig136.130	2978	-
Contig16989.1	Contig116.7	-509	+
Contig15108.1	Contig171.177	4085	-
Contig8837.2	Contig30.248	1472	-
Contig7861.1	Contig167.169	21116	-
Contig9375.1	Contig92.108	97321	-
Contig2283.3	Contig1451.1	8299	+
Contig23676.1	Contig213.277	-319	+
Contig37088.1	Contig213.66	558	+
Contig22776.1	Contig89.369	22638	+
Contig14059.2	Contig138.336	22598	-
Contig45003.1	Contig2597.1	1345	+
Contig15339.1	Contig167.241	12557	+
Contig35367.1	Contig486.80	21467	+
Contig4495.1	Contig859.7	22084	-
Contig2996.1	Contig1223.5	25406	-
Contig10517.1	Contig167.176	51743	+
Contig13644.2	Contig261.171	1190	-
Contig42541.1	Contig92.339	19900	-
Contig1214.2	Contig1223.1	723	-
Contig23885.1	Contig138.105	21905	-
Contig13404.1	Contig224.15	3960	-
Contig3349.2	Contig1919.1	471	-
Contig2214.2	Contig901.1	18245	-
Contig2932.5	Contig4140.1	-1242	+
Contig11935.1	Contig131.182	18521	+
Contig5235.4	Contig137.187	1070	-
Contig55394.1	Contig25.834	864	-
Contig96753.1	Contig17.572	3934	-
Contig127479.1	Contig205.164	29869	-
Contig29529.1	Contig417.56	2848	+
Contig13130.1	Contig586.60	3820	-
Contig10441.2	Contig157.184	907	-
Contig8650.1	Contig186.275	25921	-
Contig7250.1	Contig72.420	791	-
Contig43889.1	Contig166.119	1479	-
Contig10616.2	Contig55.229	1321	+
Contig6327.2	Contig129.89	1084	-
Contig28852.1	Contig260.117	1608	+
Contig48987.1	Contig48.88	18906	+
Contig36219.1	Contig18.226	-702	+
Contig12161.1	Contig55.232	26794	-
Contig8114.1	Contig417.57	684	-
Contig13781.1	Contig19.34	-1353	+
Contig15238.1	Contig442.29	2664	+
Contig16125.1	Contig56.327	5547	-
Contig13674.1	Contig87.108	-1875	+
Contig7098.2	Contig320.154	9449	-
Contig16035.1	Contig6.1329	11317	+
Contig87904.1	Contig310.94	7370	-
Contig7307.2	Contig137.115	1051	+
Contig7307.1	Contig137.114	3568	+
Contig25344.1	Contig25.433	56597	+
Contig6074.1	Contig306.202	3178	+
Contig23653.1	Contig128.86	-1382	+
Contig24077.1	Contig306.88	10425	-
Contig25441.1	Contig17.316	708	-
Contig75408.1	Contig40.1062	337	+
Contig35337.1	Contig6.1060	3866	+
Contig9849.1	Contig38.85	3987	+
Contig44596.1	Contig25.42	-453	+
Contig66802.1	Contig56.562	30641	+
Contig15980.1	Contig22.1127	-1899	+
Contig13346.1	Contig87.503	-2449	+
Contig7909.2	Contig6.514	9854	+
Contig9139.2	Contig128.65	834	-
Contig54425.1	Contig137.207	1113	-
Contig11091.2	Contig35.723	17387	-
Contig7523.1	Contig1035.4	-4913	+
Contig8917.3	Contig306.212	-1023	+
Contig25362.1	Contig306.4	-1387	+
Contig23364.1	Contig231.42	-1453	+
Contig6810.2	Contig87.241	4858	-
Contig6810.1	Contig87.243	535	-
Contig44359.1	Contig22.1128	1083	-
Contig26947.1	Contig22.720	1163	-
Contig2809.2	Contig1599.2	-6594	+
Contig15299.1	Contig87.138	-2745	+
Contig7503.2	Contig26.572	-1809	+
Contig13358.1	Contig212.193	1911	-
Contig29757.1	Contig18.610	-1697	+
Contig13589.1	Contig772.10	-1787	+
Contig29673.1	Contig371.94	7914	-
Contig12285.2	Contig44.594	1269	-
Contig6075.1	Contig36.77	50629	+
Contig29216.1	Contig56.266	-1511	+
Contig21496.1	Contig26.389	18826	+
Contig5144.1	Contig17.327	-7433	+
Contig7907.1	Contig87.137	34516	+
Contig12004.1	Contig35.864	25500	+
Contig19107.1	Contig149.5	-2100	+
Contig9192.2	Contig17.821	923	-
Contig10799.1	Contig35.623	49634	+
Contig9296.2	Contig96.174	868	-
Contig9488.2	Contig131.133	17675	-
Contig28052.1	Contig232.111	11289	-
Contig6052.1	Contig36.735	5998	-
Contig35725.1	Contig205.144	23505	-
Contig10204.1	Contig137.177	-2661	+
Contig87106.1	Contig149.29	1271	-
Contig12869.1	Contig63.343	4695	-
Contig7836.1	Contig371.10	30399	-
Contig21971.1	Contig19.339	4500	-
Contig9196.1	Contig131.184	-3449	+
Contig18917.1	Contig161.177	740	-
Contig14057.1	Contig122.246	-1764	+
Contig18071.1	Contig122.129	31172	-
Contig11365.1	Contig36.725	6344	-
Contig19275.1	Contig17.659	22218	-
Contig23668.1	Contig172.205	-842	+
Contig10200.1	Contig157.122	28160	-
Contig26529.1	Contig38.241	48260	-
Contig6611.2	Contig84.249	8919	-
Contig105123.1	Contig122.133	-1256	+
Contig44178.1	Contig48.713	1230	-
Contig26432.1	Contig1352.3	636	-
Contig44655.1	Contig40.1032	1918	+
Contig53347.1	Contig205.38	-857	+
Contig9496.1	Contig98.242	4345	-
Contig8941.1	Contig125.367	-3801	+
Contig8407.1	Contig6.1326	1195	+
Contig23914.1	Contig161.143	764	-
Contig21470.1	Contig158.169	709	+
Contig42037.1	Contig35.764	31633	-
Contig20488.1	Contig72.19	514	+
Contig71898.1	Contig84.311	1890	-
Contig11589.1	Contig96.210	782	-
Contig23217.1	Contig35.1015	3493	-
Contig27356.1	Contig96.226	30249	-
Contig19159.1	Contig25.91	500	-
Contig6552.2	Contig232.101	5469	-
Contig21294.1	Contig25.125	20831	-
Contig5991.1	Contig72.344	8372	-
Contig15028.1	Contig55.392	1539	-
Contig29783.1	Contig48.506	826	-
Contig21565.1	Contig35.69	5267	-
Contig36516.1	Contig306.11	29367	-
Contig41185.1	Contig128.121	-756	+
Contig10208.2	Contig231.40	2352	+
Contig53339.1	Contig72.18	5811	-
Contig35375.1	Contig6.221	578	-
Contig25901.1	Contig36.357	1694	+
Contig14285.1	Contig260.1	19803	+
Contig14808.2	Contig6.736	17704	-
Contig14808.1	Contig6.737	3644	-
Contig15079.1	Contig55.191	-395	+
Contig44742.1	Contig131.72	6349	-
Contig6649.1	Contig17.811	743	-
Contig24559.1	Contig172.140	-1730	+
Contig13075.1	Contig22.635	-967	+
Contig13856.1	Contig166.80	7367	+
Contig71382.1	Contig17.303	1288	-
Contig7326.1	Contig186.107	1064	-
Contig68566.1	Contig125.167	456	-
Contig13749.1	Contig26.652	-1244	+
Contig28495.1	Contig48.630	1315	-
Contig137673.1	Contig122.154	6424	-
Contig46393.1	Contig87.374	-638	+
Contig5440.3	Contig17.697	18627	-
Contig9139.1	Contig128.66	929	-
Contig26660.1	Contig125.153	12344	-
Contig36161.1	Contig212.194	-1482	+
Contig25838.1	Contig36.356	10583	+
Contig64656.1	Contig149.92	982	+
Contig6524.1	Contig56.451	1667	-
Contig23154.1	Contig22.105	30328	-
Contig132486.1	Contig22.675	23111	-
Contig20019.2	Contig122.182	-1266	+
Contig62764.1	Contig35.311	2845	-
Contig19049.1	Contig40.181	621	-
Contig17363.1	Contig35.969	24180	+
Contig24695.1	Contig1094.5	-1015	+
Contig54916.1	Contig19.114	1849	-
Contig7883.1	Contig63.436	-2208	+
Contig10888.1	Contig225.189	629	-
Contig17345.1	Contig48.566	-589	+
Contig10194.2	Contig320.82	895	-
Contig8267.2	Contig158.171	949	+
Contig16988.1	Contig35.967	11798	-
Contig4879.1	Contig35.59	533	-
Contig52570.1	Contig84.309	49901	+
Contig19059.1	Contig125.53	1232	-
Contig12557.1	Contig149.195	5393	+
Contig4428.1	Contig294.226	5451	+
Contig52934.1	Contig442.78	6371	-
Contig53458.1	Contig17.590	778	+
Contig29180.1	Contig18.938	10664	-
Contig14981.1	Contig186.32	10318	-
Contig14755.1	Contig84.340	1127	-
Contig84799.1	Contig55.204	1199	-
Contig26692.1	Contig300.31	2590	+
Contig51720.1	Contig48.409	2515	-
Contig9434.3	Contig17.300	931	-
Contig57870.1	Contig38.825	1541	-
Contig26216.1	Contig232.183	24445	+
Contig17707.2	Contig72.20	1395	+
Contig26483.1	Contig35.47	-1246	+
Contig10821.1	Contig260.110	-1871	+
Contig17422.1	Contig35.384	1598	+
Contig22657.1	Contig137.146	-809	+
Contig8335.2	Contig172.133	-1054	+
Contig43224.1	Contig55.518	796	+
Contig12019.1	Contig172.363	3987	-
Contig33318.1	Contig22.25	617	-
Contig14113.2	Contig225.106	3996	-
Contig5439.1	Contig157.41	630	-
Contig15177.1	Contig157.66	942	-
Contig12971.1	Contig35.673	-689	+
Contig25990.1	Contig88.323	1126	+
Contig16034.1	Contig48.404	919	-
Contig30667.1	Contig98.202	35551	+
Contig63997.1	Contig26.586	1100	-
Contig63194.1	Contig63.797	1135	-
Contig7602.2	Contig19.778	23931	+
Contig39676.1	Contig6.632	6277	+
Contig6469.2	Contig36.572	-3250	+
Contig6469.1	Contig36.570	29079	+
Contig27017.1	Contig140.214	23762	+
Contig16133.1	Contig36.373	1487	-
Contig103337.1	Contig1977.1	732	-
Contig70095.1	Contig44.521	921	-
Contig10744.1	Contig55.230	8207	+
Contig19186.1	Contig18.798	2343	-
Contig66237.1	Contig76.9	-873	+
Contig16827.1	Contig17.204	14462	+
Contig9296.3	Contig96.172	1143	-
Contig34410.1	Contig72.367	9435	+
Contig16127.1	Contig158.132	1640	-
Contig27227.1	Contig17.697	-1132	+
Contig7338.2	Contig40.20	1234	-
Contig44215.1	Contig176.132	-447	+
Contig72912.1	Contig128.2	-489	+
Contig13232.1	Contig19.46	26149	-
Contig20964.1	Contig22.106	-2442	+
Contig139820.1	Contig231.109	21200	-
Contig26161.2	Contig205.107	536	-
Contig23057.1	Contig35.659	10695	-
Contig60411.1	Contig248.189	-912	+
Contig102007.1	Contig26.577	-1250	+
Contig25357.1	Contig186.298	4309	+
Contig11724.1	Contig899.2	34466	-
Contig15316.1	Contig25.38	4628	+
Contig23244.1	Contig300.79	610	-
Contig6994.1	Contig212.137	3595	-
Contig44279.1	Contig232.55	3676	-
Contig10611.1	Contig19.129	9673	-
Contig21781.1	Contig17.1115	71827	+
Contig10498.1	Contig650.20	1452	-
Contig47650.1	Contig38.618	1007	-
Contig13904.1	Contig149.267	-2187	+
Contig18657.1	Contig6.702	6725	-
Contig12599.2	Contig371.21	-444	+
Contig43418.1	Contig212.293	1106	-
Contig91561.1	Contig131.97	-693	+
Contig30072.1	Contig660.37	-320	+
Contig35459.1	Contig18.1061	2783	-
Contig13117.1	Contig88.325	650	-
Contig3429.5	Contig35.63	4226	+
Contig1466.2	Contig2247.4	2196	-
Contig3429.1	Contig294.102	-1382	+
Contig11526.1	Contig225.72	-816	+
Contig30405.1	Contig87.419	6164	-
Contig28124.1	Contig6.56	2738	-
Contig6819.2	Contig56.387	1041	-
Contig6819.1	Contig56.390	2574	-
Contig12953.1	Contig122.39	754	-
Contig6074.3	Contig306.205	130	+
Contig12953.2	Contig122.37	9248	-
Contig40814.1	Contig72.486	3115	-
Contig41304.1	Contig36.711	14450	-
Contig11091.1	Contig35.724	5622	-
Contig5703.2	Contig38.324	-5058	+
Contig18662.1	Contig40.1055	19821	-
Contig33843.1	Contig72.309	739	-
Contig14290.2	Contig169.224	1001	-
Contig9470.2	Contig120.221	1429	-
Contig17029.1	Contig22.1158	1628	-
Contig7530.1	Contig35.455	39320	-
Contig102555.1	Contig72.532	1604	-
Contig3766.1	Contig320.150	20863	-
Contig14949.1	Contig176.13	7546	-
Contig52074.1	Contig231.47	1053	-
Contig56998.1	Contig306.93	541	+
Contig100119.1	Contig232.189	4083	-
Contig12789.1	Contig63.683	2674	-
Contig4889.1	Contig157.76	14672	-
Contig6810.3	Contig87.241	1060	-
Contig23830.1	Contig186.297	10138	-
Contig42180.1	Contig17.610	-801	+
Contig9256.1	Contig186.21	-748	+
Contig35673.1	Contig157.75	870	-
Contig42752.1	Contig854.24	1209	-
Contig20512.1	Contig172.197	733	-
Contig19168.1	Contig131.75	795	-
Contig17694.1	Contig248.87	-1668	+
Contig19325.1	Contig17.206	8983	-
Contig12351.1	Contig36.380	12555	+
Contig5393.1	Contig36.235	1959	-
Contig5147.2	Contig140.16	27790	+
Contig43381.1	Contig38.9	1823	-
Contig7345.1	Contig19.528	722	-
Contig12315.1	Contig155.179	933	-
Contig35123.1	Contig376.4	-1312	+
Contig21316.1	Contig44.303	3668	-
Contig23754.1	Contig36.450	1205	-
Contig50736.1	Contig84.142	4638	+
Contig102183.1	Contig131.80	2591	+
Contig41785.1	Contig815.7	1142	-
Contig47940.1	Contig131.132	844	-
Contig75510.1	Contig169.95	948	-
Contig10106.1	Contig26.834	16631	-
Contig24197.2	Contig22.1021	-667	+
Contig6518.1	Contig155.237	1332	-
Contig50147.1	Contig19.714	14076	+
Contig9815.1	Contig36.562	3286	-
Contig150513.1	Contig248.99	-954	+
Contig15751.1	Contig25.405	33106	+
Contig52994.1	Contig376.69	-334	+
Contig19538.2	Contig35.780	3432	-
Contig45504.1	Contig19.728	30701	-
Contig10660.1	Contig186.12	15081	+
Contig10507.1	Contig131.71	748	-
Contig85251.1	Contig40.88	51656	+
Contig17384.1	Contig137.121	3177	+
Contig10129.1	Contig161.39	-452	+
Contig21271.1	Contig48.711	1889	+
Contig12506.1	Contig22.631	1095	-
Contig13758.1	Contig44.592	1224	-
Contig9212.1	Contig26.942	45941	-
Contig13272.1	Contig183.258	80379	-
Contig64859.1	Contig36.547	2389	+
Contig13373.1	Contig129.24	-289	+
Contig101107.1	Contig6.1487	-582	+
Contig96562.1	Contig56.327	-539	+
Contig11430.1	Contig131.9	-1702	+
Contig13691.1	Contig48.821	3106	-
Contig9831.2	Contig36.191	2769	+
Contig106157.1	Contig87.155	-675	+
Contig9679.1	Contig18.985	2033	-
Contig54765.1	Contig137.227	591	-
Contig10924.1	Contig615.50	-1300	+
Contig11852.1	Contig63.592	3827	-
Contig6074.2	Contig306.203	1134	+
Contig26465.1	Contig19.458	87350	+
Contig133536.1	Contig137.201	33275	+
Contig15719.1	Contig22.583	-1447	+
Contig17855.2	Contig225.208	1825	-
Contig14183.1	Contig18.1028	-1574	+
Contig17463.2	Contig76.485	505	-
Contig20876.1	Contig25.40	1080	-
Contig8687.1	Contig76.76	23868	-
Contig16782.1	Contig18.475	8703	+
Contig27066.1	Contig38.779	9076	-
Contig47034.1	Contig421.83	565	-
Contig28290.1	Contig232.69	24867	+
Contig17853.1	Contig186.18	5075	+
Contig68007.1	Contig22.90	-998	+
Contig17330.1	Contig120.313	26584	-
Contig10564.2	Contig157.58	776	-
Contig50607.1	Contig1035.3	2980	-
Contig55414.1	Contig25.99	-858	+
Contig77228.1	Contig120.126	968	-
Contig23147.1	Contig157.146	59872	-
Contig8154.1	Contig63.324	8574	+
Contig37916.1	Contig38.490	808	-
Contig8774.1	Contig72.516	4076	-
Contig8774.2	Contig72.515	45791	-
Contig9128.1	Contig26.681	12942	-
Contig39868.1	Contig35.944	645	-
Contig52563.1	Contig25.452	1177	-
Contig67315.1	Contig17.170	639	-
Contig16606.1	Contig19.630	-673	+
Contig4065.1	Contig25.544	8872	-
Contig19750.1	Contig38.226	68	+
Contig12649.1	Contig22.94	-1123	+
Contig33309.1	Contig25.410	60519	+
Contig24018.1	Contig35.711	70177	-
Contig10791.1	Contig131.51	19337	+
Contig862.1	Contig1599.4	-1268	+
Contig16314.1	Contig87.87	952	-
Contig39733.1	Contig6.1215	2827	+
Contig22416.1	Contig44.648	76846	-
Contig14871.1	Contig96.400	1375	-
Contig14853.2	Contig18.814	-456	+
Contig7888.1	Contig22.709	-1216	+
Contig14853.1	Contig18.813	-886	+
Contig14675.1	Contig40.179	11307	+
Contig10873.1	Contig26.687	1741	-
Contig35837.1	Contig6.1388	-470	+
Contig53124.1	Contig56.330	37737	+
Contig44159.1	Contig183.58	5751	-
Contig16597.1	Contig158.76	1078	-
Contig21576.1	Contig48.783	587	-
Contig12042.1	Contig98.48	42534	-
Contig17392.1	Contig72.324	389	-
Contig57581.1	Contig306.80	2940	-
Contig42115.1	Contig586.90	17763	-
Contig64590.1	Contig38.8	1903	+
Contig14857.1	Contig231.165	1667	-
Contig8011.1	Contig186.295	638	-
Contig104876.1	Contig17.360	43662	-
Contig17897.1	Contig140.266	3631	+
Contig13620.2	Contig17.1021	26041	+
Contig153763.1	Contig300.76	724	-
Contig7138.1	Contig22.521	2913	-
Contig20344.1	Contig87.64	1142	-
Contig55501.1	Contig35.533	373	+
Contig10934.2	Contig131.225	6308	+
Contig15539.1	Contig98.135	1388	-
Contig7776.1	Contig56.541	-1570	+
Contig13562.1	Contig35.255	2898	+
Contig2365.1	Contig48.858	26362	-
Contig18106.1	Contig18.925	21817	-
Contig36727.1	Contig186.119	836	-
Contig102630.1	Contig25.409	987	-
Contig141941.1	Contig40.82	749	-
Contig33880.1	Contig36.53	-659	+
Contig49408.1	Contig17.301	-754	+
Contig43116.1	Contig26.579	-384	+
Contig11009.2	Contig294.7	988	+
Contig19580.1	Contig19.104	3342	-
Contig30612.1	Contig25.36	61994	-
Contig20901.1	Contig48.408	7386	-
Contig51391.1	Contig172.351	-491	+
Contig17964.1	Contig36.347	14924	-
Contig42635.1	Contig137.61	10788	-
Contig24955.1	Contig166.45	941	-
Contig156840.1	Contig40.129	-966	+
Contig34373.1	Contig122.262	1430	-
Contig22277.1	Contig6.778	1681	-
Contig6354.1	Contig19.152	11620	-
Contig8624.1	Contig38.445	943	+
Contig53149.1	Contig40.252	503	-
Contig26389.1	Contig129.251	663	-
Contig7241.1	Contig117.171	2009	-
Contig25180.1	Contig430.21	1414	-
Contig56349.1	Contig223.93	3831	-
Contig8572.1	Contig152.58	1191	-
Contig32114.1	Contig788.13	5791	+
Contig14788.3	Contig117.391	23642	+
Contig7187.1	Contig930.12	18470	-
Contig2976.7	Contig218.1	2834	+
Contig6284.1	Contig123.229	13220	-
Contig13636.1	Contig230.190	17429	+
Contig25066.1	Contig8.395	-812	+
Contig12982.1	Contig1562.2	3031	-
Contig18776.1	Contig62.333	-616	+
Contig249978.1	Contig226.52	16436	-
Contig3868.1	Contig2933.1	-8914	+
Contig36626.1	Contig593.84	1880	-
Contig21094.1	Contig279.152	13624	-
Contig2652.2	Contig2540.1	-2083	+
Contig3626.4	Contig29898.1	-1723	+
Contig52256.1	Contig152.107	844	-
Contig28120.1	Contig8.458	49949	+
Contig10539.1	Contig123.356	10383	-
Contig10919.1	Contig557.57	15595	-
Contig5509.1	Contig1645.4	-4537	+
Contig49255.1	Contig107.454	1003	-
Contig15019.1	Contig8.270	180	+
Contig67382.1	Contig11402.1	1288	+
Contig1838.1	Contig1653.1	18209	-
Contig105161.1	Contig920.30	-859	+
Contig12054.1	Contig200.120	720	-
Contig3756.1	Contig1243.1	-2231	+
Contig1168.6	Contig2254.2	9005	-
Contig6704.1	Contig59.246	-3179	+
Contig148465.1	Contig382.35	5382	-
Contig139921.1	Contig117.226	2622	+
Contig95313.1	Contig257.35	1607	-
Contig36655.1	Contig184.7	12777	-
Contig4185.1	Contig578.1	677	-
Contig35518.1	Contig59.525	12768	+
Contig8851.2	Contig107.13	15722	-
Contig1881.1	Contig2098.1	697	-
Contig14458.1	Contig117.412	-1472	+
Contig22581.1	Contig8.861	5904	+
Contig2584.2	Contig1697.2	5594	-
Contig22042.1	Contig361.3	729	-
Contig1291.2	Contig930.1	-2048	+
Contig3147.1	Contig5277.1	-10278	+
Contig34209.1	Contig520.48	55392	+
Contig56861.1	Contig91.119	-1201	+
Contig9093.1	Contig707.16	16602	+
Contig15225.1	Contig247.57	835	-
Contig68255.1	Contig117.284	-923	+
Contig2017.1	Contig218.1	3620	-
Contig11507.1	Contig64.88	21914	+
Contig23103.1	Contig62.262	2103	-
Contig936.15	Contig3888.2	21144	-
Contig27427.1	Contig393.70	1616	+
Contig65930.1	Contig981.1	1519	-
Contig2067.2	Contig1890.1	9228	+
Contig14676.1	Contig8.82	46472	-
Contig5149.2	Contig59.497	-1877	+
Contig13991.1	Contig578.31	5826	-
Contig55033.1	Contig1235.4	1286	-
Contig14037.2	Contig107.626	4202	-
Contig43921.1	Contig1413.8	1505	-
Contig28995.1	Contig117.411	-1390	+
Contig28565.1	Contig788.16	949	-
Contig3092.1	Contig2042.1	6369	-
Contig2802.4	Contig930.8	1655	-
Contig1481.1	Contig1145.4	-12663	+
Contig1481.2	Contig1145.4	21089	+
Contig10995.2	Contig3486.2	4863	-
Contig60750.1	Contig123.384	-902	+
Contig2584.1	Contig1697.3	10549	-
Contig17291.1	Contig123.343	-2089	+
Contig54681.1	Contig117.274	2989	-
Contig4897.2	Contig2983.5	4913	-
Contig9759.1	Contig19477.1	1560	-
Contig746.14	Contig739.24	13648	-
Contig746.12	Contig739.28	28838	-
Contig746.13	Contig739.25	4277	-
Contig31414.1	Contig239.20	3944	-
Contig16038.1	Contig223.183	-472	+
Contig28887.1	Contig8.679	5873	-
Contig14025.1	Contig416.33	-788	+
Contig31273.1	Contig520.45	-835	+
Contig1475.3	Contig1166.3	582	-
Contig2101.1	Contig1052.8	7763	+
Contig37598.1	Contig62.686	3442	+
Contig52672.1	Contig59.428	1424	-
Contig3487.6	Contig3196.1	-4127	+
Contig6913.1	Contig267.10	1418	-
Contig2886.4	Contig267.114	804	-
Contig2947.1	Contig1109.1	710	-
Contig15445.1	Contig8.1311	12437	-
Contig10999.2	Contig117.286	11728	+
Contig41163.1	Contig226.51	1299	+
Contig17985.1	Contig91.238	-1619	+
Contig54758.1	Contig97.399	1499	-
Contig3828.4	Contig2085.7	-829	+
Contig97281.1	Contig228.215	617	-
Contig3087.1	Contig1949.1	24434	-
Contig15191.1	Contig247.41	-1403	+
Contig9121.1	Contig8.1558	6606	-
Contig3993.1	Contig981.1	4049	-
Contig11882.1	Contig123.350	-1821	+
Contig1685.3	Contig1593.7	7619	-
Contig1685.1	Contig2343.2	2650	+
Contig4085.2	Contig59.360	-1038	+
Contig9745.2	Contig365.81	4982	-
Contig18638.1	Contig117.31	-1251	+
Contig2303.5	Contig930.12	1644	-
Contig8512.1	Contig8.1184	772	-
Contig4716.1	Contig1450.1	2894	-
Contig2303.2	Contig1842.1	-2843	+
Contig24729.1	Contig97.299	3078	-
Contig156783.1	Contig91.76	-1296	+
Contig39521.1	Contig8.475	18066	+
Contig12053.1	Contig1491.1	1182	-
Contig37927.1	Contig393.65	-641	+
Contig66460.1	Contig107.90	851	+
Contig7287.1	Contig1814.3	-2357	+
Contig7170.1	Contig59.418	-664	+
Contig28516.1	Contig97.96	2047	-
Contig37200.1	Contig123.352	1335	-
Contig62152.1	Contig420.30	2656	-
Contig12204.1	Contig105.256	-579	+
Contig21498.1	Contig403.104	-1322	+
Contig1475.2	Contig1166.2	39213	-
Contig30266.1	Contig59.497	39759	-
Contig16204.1	Contig91.242	23401	-
Contig44999.1	Contig117.360	1566	-
Contig17777.1	Contig123.156	-1478	+
Contig11718.1	Contig107.96	-1155	+
Contig13638.1	Contig59.517	1630	-
Contig96890.1	Contig123.353	3090	-
Contig7347.1	Contig152.204	78451	-
Contig8973.1	Contig295.104	13089	-
Contig3803.2	Contig3637.1	-10404	+
Contig70136.1	Contig520.44	860	+
Contig2317.6	Contig59.2	18163	+
Contig42008.1	Contig1052.5	29793	+
Contig106094.1	Contig502.82	633	+
Contig5554.1	Contig1645.7	15844	-
Contig20691.1	Contig707.3	-1096	+
Contig15650.1	Contig520.5	515	-
Contig3010.2	Contig2122.3	22193	-
Contig14725.1	Contig950.15	623	-
Contig35671.1	Contig279.101	629	-
Contig3275.1	Contig2053.2	9364	+
Contig3275.3	Contig1697.1	-1594	+
Contig7694.1	Contig8.489	5367	-
Contig15071.2	Contig62.117	1628	-
Contig7929.1	Contig1254.3	16831	-
Contig13718.2	Contig107.199	1127	-
Contig45140.1	Contig184.17	9905	-
Contig9384.1	Contig8.454	20227	+
Contig10292.1	Contig8.36	7712	-
Contig5030.3	Contig2725.1	1729	-
Contig19554.1	Contig198.52	2595	-
Contig16267.1	Contig981.9	31614	-
Contig12799.1	Contig8.704	-1825	+
Contig15629.1	Contig336.90	2336	+
Contig139553.1	Contig1114.1	1281	-
Contig2919.1	Contig1491.2	1601	+
Contig63305.1	Contig1491.3	12397	+
Contig17224.1	Contig520.9	7721	+
Contig2919.5	Contig1491.3	12068	+
Contig53881.1	Contig1491.4	3670	+
Contig7011.3	Contig91.96	5647	-
Contig59519.1	Contig64.393	26149	+
Contig66060.1	Contig228.8	956	-
Contig17342.1	Contig557.98	2123	-
Contig19259.1	Contig230.161	28034	+
Contig5149.1	Contig59.496	-1596	+
Contig9337.2	Contig91.199	-3297	+
Contig70442.1	Contig62.754	1094	-
Contig2440.2	Contig2254.1	1211	-
Contig48386.1	Contig8.488	860	+
Contig3483.8	Contig1145.5	388	+
Contig19795.1	Contig1114.3	42727	-
Contig22497.1	Contig62.479	10378	-
Contig4325.5	Contig1562.2	12384	-
Contig1547.1	Contig1558.2	28015	+
Contig94677.1	Contig91.367	2244	-
Contig22183.1	Contig62.485	-675	+
Contig49281.1	Contig732.3	703	+
Contig25027.1	Contig123.227	8466	-
Contig28740.1	Contig267.5	1454	-
Contig3969.1	Contig4487.1	15680	-
Contig7559.2	Contig223.159	3653	-
Contig7559.3	Contig223.158	1043	-
Contig20934.1	Contig82.366	8065	-
Contig8021.1	Contig31.278	1006	-
Contig3382.1	Contig3500.1	720	-
Contig15237.1	Contig33.494	858	-
Contig23400.2	Contig9.1524	1585	+
Contig100835.1	Contig177.24	13642	+
Contig18907.1	Contig163.57	3679	-
Contig11105.1	Contig9.240	-854	+
Contig95319.1	Contig103.307	868	-
Contig15296.1	Contig257.213	3902	-
Contig23742.1	Contig112.278	29717	-
Contig26630.1	Contig591.19	-1459	+
Contig35934.1	Contig221.113	735	-
Contig35827.1	Contig177.16	17053	+
Contig19131.1	Contig71.300	1064	-
Contig9702.2	Contig173.96	35813	-
Contig128311.1	Contig3584.1	10981	-
Contig18982.1	Contig177.224	-925	+
Contig2398.1	Contig308.71	7786	+
Contig14679.1	Contig95.63	-1800	+
Contig34260.1	Contig919.10	622	-
Contig12388.1	Contig461.42	9109	+
Contig42532.1	Contig529.62	1155	+
Contig5831.2	Contig380.134	-5197	+
Contig12544.1	Contig95.447	455	-
Contig9857.1	Contig235.8	5273	+
Contig12392.1	Contig173.33	-305	+
Contig21030.1	Contig31.1031	-881	+
Contig25142.1	Contig139.310	1173	+
Contig23177.1	Contig222.131	6478	-
Contig22735.1	Contig71.232	2233	-
Contig57487.1	Contig33.747	6453	+
Contig31196.2	Contig74.234	4346	-
Contig42029.1	Contig257.105	-680	+
Contig135102.1	Contig51.60	-845	+
Contig30128.1	Contig135.100	2667	+
Contig7781.2	Contig345.22	17755	-
Contig23022.1	Contig2767.5	4562	-
Contig30784.1	Contig719.10	16288	-
Contig6475.3	Contig153.338	1479	+
Contig31187.1	Contig195.12	-1164	+
Contig34545.1	Contig54.53	3119	-
Contig7277.1	Contig339.116	1088	-
Contig9177.1	Contig151.96	-3922	+
Contig1625.2	Contig667.1	-27746	+
Contig31489.1	Contig598.72	7895	-
Contig17627.1	Contig112.242	4291	+
Contig23826.1	Contig135.195	642	-
Contig38619.1	Contig340.120	6253	+
Contig2167.1	Contig965.1	-23121	+
Contig5743.3	Contig102.1	43366	-
Contig3688.2	Contig344.53	49114	-
Contig20131.1	Contig86.280	1539	-
Contig23400.1	Contig9.1522	21642	+
Contig70915.1	Contig465.20	20727	+
Contig6862.1	Contig33.509	-2428	+
Contig25933.1	Contig51.15	1662	-
Contig26761.1	Contig31.382	2306	+
Contig36192.1	Contig425.184	2856	-
Contig37138.1	Contig222.279	1527	-
Contig23307.1	Contig444.2	-1256	+
Contig3404.2	Contig1286.1	1245	-
Contig55875.1	Contig69.714	-596	+
Contig8909.1	Contig82.23	-1662	+
Contig3544.1	Contig1737.1	29612	-
Contig9760.1	Contig257.276	61841	+
Contig13328.1	Contig9.433	15478	+
Contig40547.1	Contig291.79	-1381	+
Contig15740.1	Contig103.269	4189	+
Contig36418.1	Contig202.313	1178	-
Contig21377.1	Contig86.167	24962	+
Contig11238.1	Contig79.385	7366	+
Contig28553.1	Contig1735.2	1141	-
Contig8654.1	Contig684.6	22625	+
Contig7526.3	Contig619.50	2747	-
Contig7526.1	Contig619.52	3466	-
Contig15196.1	Contig54.33	-1834	+
Contig74842.1	Contig163.1	483	+
Contig1529.7	Contig440.103	28069	-
Contig4133.2	Contig991.6	22708	-
Contig35084.1	Contig71.267	-1081	+
Contig9432.1	Contig327.2	2915	-
Contig6554.2	Contig86.139	5091	-
Contig6554.3	Contig86.138	23276	-
Contig6554.1	Contig86.140	3851	-
Contig37253.1	Contig135.41	21482	-
Contig23172.1	Contig459.11	-1343	+
Contig50163.1	Contig251.298	-640	+
Contig30345.1	Contig54.434	769	-
Contig6455.2	Contig173.167	4432	-
Contig6455.3	Contig173.167	775	-
Contig13152.1	Contig308.18	7913	+
Contig40348.1	Contig9.1604	2954	-
Contig13530.1	Contig135.415	935	+
Contig11384.1	Contig409.32	1327	+
Contig12392.2	Contig173.33	2488	+
Contig72423.1	Contig33.1015	57041	-
Contig27456.1	Contig79.515	60173	-
Contig17670.1	Contig95.67	1232	-
Contig74356.1	Contig340.124	1259	+
Contig1624.3	Contig2926.2	7475	-
Contig34498.1	Contig339.140	805	-
Contig15765.1	Contig680.39	9424	-
Contig6845.1	Contig251.63	6170	+
Contig18997.1	Contig291.150	2121	+
Contig24118.1	Contig494.32	46378	+
Contig6845.2	Contig251.65	258	+
Contig4068.4	Contig1484.1	-795	+
Contig11449.1	Contig441.3	7559	-
Contig54694.1	Contig485.58	13322	-
Contig2011.1	Contig1013.3	29781	+
Contig24167.2	Contig257.239	-1366	+
Contig9845.1	Contig249.382	138	+
Contig2473.1	Contig991.2	-1195	+
Contig8864.1	Contig9.86	881	-
Contig7388.1	Contig177.196	1504	+
Contig5320.2	Contig173.64	-1364	+
Contig13140.1	Contig28.861	721	-
Contig7876.1	Contig28.92	16771	+
Contig23991.1	Contig252.268	10120	-
Contig25903.1	Contig139.360	-373	+
Contig57005.1	Contig33.280	-1322	+
Contig4115.2	Contig666.1	5660	-
Contig6973.1	Contig112.239	49415	+
Contig22234.1	Contig31.1145	-1440	+
Contig7798.1	Contig71.348	994	-
Contig12733.1	Contig139.665	3250	-
Contig133137.1	Contig33.373	797	-
Contig22671.1	Contig151.88	45580	+
Contig29169.1	Contig9.92	1433	-
Contig5540.1	Contig379.83	1755	-
Contig23375.1	Contig2931.3	3463	-
Contig74161.1	Contig251.85	-391	+
Contig29803.1	Contig79.329	33952	+
Contig88962.1	Contig206.2	-1094	+
Contig21907.1	Contig28.270	30870	-
Contig98319.1	Contig1261.16	777	-
Contig27303.1	Contig444.37	5263	+
Contig23882.2	Contig331.74	-476	+
Contig45302.1	Contig251.369	-1177	+
Contig1915.1	Contig2065.1	735	-
Contig11981.1	Contig139.289	1487	+
Contig44802.1	Contig79.630	1118	-
Contig3261.2	Contig684.15	6513	+
Contig3261.3	Contig684.17	-3836	+
Contig42349.1	Contig680.39	-752	+
Contig8212.3	Contig2311.7	1033	-
Contig7419.2	Contig28.737	1597	-
Contig2319.1	Contig3066.2	-3941	+
Contig24668.1	Contig74.35	8102	+
Contig11053.1	Contig598.71	9685	-
Contig23371.1	Contig189.252	21959	+
Contig25106.1	Contig450.6	-792	+
Contig31329.1	Contig407.4	1000	-
Contig34564.1	Contig54.579	-1589	+
Contig21086.1	Contig291.30	-828	+
Contig55657.1	Contig163.164	-951	+
Contig77568.1	Contig2913.3	3516	-
Contig7934.1	Contig242.69	-824	+
Contig8644.1	Contig507.3	9438	-
Contig693.21	Contig440.3	-968	+
Contig10901.1	Contig124.3	6009	-
Contig16652.1	Contig124.314	6054	-
Contig40940.1	Contig910.17	338	+
Contig52059.1	Contig252.256	768	-
Contig9792.1	Contig438.31	763	-
Contig7274.3	Contig249.157	1144	-
Contig19295.1	Contig31.1134	30523	-
Contig48379.1	Contig173.136	-804	+
Contig20491.1	Contig74.197	857	-
Contig11568.1	Contig28.363	12082	+
Contig50310.1	Contig163.3	2042	-
Contig2077.3	Contig1004.1	-686	+
Contig14022.1	Contig202.440	12438	-
Contig36778.1	Contig835.38	7898	-
Contig27156.1	Contig494.1	-368	+
Contig26859.1	Contig222.231	-925	+
Contig258454.1	Contig342.27	6400	-
Contig5329.2	Contig124.344	-2584	+
Contig20416.1	Contig153.211	-668	+
Contig11466.1	Contig154.296	575	-
Contig12194.1	Contig801.15	778	+
Contig8348.1	Contig135.268	-468	+
Contig7880.3	Contig95.242	4829	+
Contig8348.2	Contig135.270	-1651	+
Contig2383.3	Contig1737.1	24164	-
Contig35787.1	Contig598.103	-775	+
Contig86973.1	Contig103.268	-763	+
Contig35344.1	Contig9.531	2033	-
Contig13738.2	Contig222.278	2732	-
Contig6597.1	Contig353.48	817	-
Contig6597.2	Contig353.47	1492	-
Contig23406.2	Contig112.476	4837	+
Contig34576.1	Contig504.133	1848	+
Contig19332.1	Contig340.207	4094	-
Contig1482.4	Contig273.105	66529	-
Contig22265.1	Contig331.3	-802	+
Contig14299.1	Contig54.448	9126	+
Contig56178.1	Contig263.28	2472	-
Contig71354.1	Contig174.182	1011	-
Contig9186.1	Contig174.550	-774	+
Contig11896.1	Contig65.42	-915	+
Contig6924.1	Contig9.1032	-3893	+
Contig14626.1	Contig153.310	14114	+
Contig8895.2	Contig9.1341	-1193	+
Contig27394.1	Contig379.76	-723	+
Contig26849.1	Contig69.403	862	-
Contig31514.1	Contig330.116	844	-
Contig5203.1	Contig139.58	804	+
Contig17473.2	Contig26209.2	544	-
Contig27377.1	Contig404.161	9944	-
Contig13694.1	Contig241.144	-1462	+
Contig46659.1	Contig9.996	1525	+
Contig17686.1	Contig339.99	437	-
Contig33352.1	Contig202.455	-462	+
Contig9430.1	Contig173.141	-1944	+
Contig47253.1	Contig51.58	595	-
Contig17703.1	Contig112.48	-2071	+
Contig17380.2	Contig103.353	422	-
Contig12505.1	Contig54.529	1836	-
Contig27100.1	Contig9.363	-1127	+
Contig36895.1	Contig598.24	-1069	+
Contig8785.1	Contig151.143	1580	-
Contig34150.1	Contig770.37	19382	+
Contig10890.1	Contig28.110	22364	+
Contig15701.1	Contig154.301	-891	+
Contig9420.2	Contig619.7	1262	-
Contig68083.1	Contig31.860	2549	-
Contig11801.2	Contig206.180	41426	+
Contig12635.2	Contig257.249	2708	-
Contig25632.1	Contig51.247	-1144	+
Contig5347.1	Contig28.486	1445	-
Contig5347.3	Contig28.483	1730	-
Contig3324.1	Contig2926.1	1175	-
Contig10061.1	Contig388.7	-1108	+
Contig23450.1	Contig215.225	30109	+
Contig25926.1	Contig257.98	5071	+
Contig9209.2	Contig625.42	12977	-
Contig5480.1	Contig554.15	944	+
Contig34405.1	Contig33.469	10983	-
Contig19091.1	Contig286.88	11655	-
Contig42977.1	Contig82.420	1212	-
Contig45874.1	Contig95.448	-1175	+
Contig15966.1	Contig71.310	43567	+
Contig149137.1	Contig28.181	-798	+
Contig7001.1	Contig54.151	4452	-
Contig14797.1	Contig51.21	350	+
Contig2138.4	Contig1360.1	-1367	+
Contig12076.2	Contig527.41	5245	+
Contig6984.1	Contig71.40	1387	-
Contig6590.4	Contig173.119	-1762	+
Contig24920.1	Contig153.222	2587	+
Contig6590.2	Contig173.118	-1870	+
Contig43859.1	Contig263.185	1051	-
Contig6590.1	Contig173.117	-861	+
Contig96236.1	Contig388.71	735	-
Contig12620.1	Contig124.95	15806	+
Contig73678.1	Contig65.197	16625	+
Contig21268.1	Contig54.215	-1891	+
Contig21418.1	Contig440.14	1291	-
Contig10998.1	Contig349.56	6170	-
Contig37296.1	Contig235.153	3547	+
Contig31543.1	Contig257.95	3652	-
Contig35040.1	Contig31.618	948	+
Contig8362.2	Contig459.32	1949	-
Contig33939.1	Contig112.294	15167	+
Contig20432.1	Contig71.34	2479	-
Contig26648.1	Contig54.420	-719	+
Contig10495.1	Contig1567.11	2055	+
Contig6862.2	Contig33.510	-851	+
Contig51731.1	Contig391.94	-317	+
Contig19329.1	Contig112.562	-1085	+
Contig252841.1	Contig65.191	1288	-
Contig4057.1	Contig2221.1	14529	+
Contig8428.1	Contig388.25	44311	-
Contig8560.1	Contig80.42	3772	-
Contig49267.1	Contig206.198	1650	-
Contig8560.2	Contig80.42	911	-
Contig17457.1	Contig214.118	-1821	+
Contig5207.2	Contig219.116	970	-
Contig8051.2	Contig80.79	38753	-
Contig10209.1	Contig401.121	1686	-
Contig28337.1	Contig9.989	16847	-
Contig13189.1	Contig409.2	540	-
Contig6984.2	Contig71.39	2931	-
Contig39954.1	Contig770.37	19458	+
Contig36478.1	Contig791.20	666	-
Contig7620.1	Contig9.449	2207	-
Contig134795.1	Contig465.11	-858	+
Contig7555.1	Contig291.137	500	-
Contig8785.2	Contig151.142	906	-
Contig17553.1	Contig102.6	1973	-
Contig37182.1	Contig103.137	-1385	+
Contig3769.1	Contig494.80	8657	+
Contig10101.2	Contig124.355	-1281	+
Contig228843.1	Contig503.4	11129	+
Contig65558.1	Contig591.15	-907	+
Contig17980.2	Contig31.216	-1467	+
Contig24180.1	Contig710.21	518	-
Contig3622.2	Contig9.1606	3117	-
Contig27149.1	Contig154.252	4686	-
Contig7199.1	Contig242.73	3433	-
Contig89893.1	Contig82.131	-714	+
Contig13357.1	Contig31.323	40100	+
Contig1419.3	Contig513.1	2301	-
Contig13666.1	Contig163.56	29987	-
Contig16057.1	Contig112.265	24965	-
Contig75600.1	Contig9.1605	819	-
Contig43900.1	Contig174.556	944	+
Contig15805.1	Contig54.47	-850	+
Contig8196.2	Contig9.661	1004	-
Contig16881.1	Contig151.156	1651	+
Contig36561.1	Contig822.15	-1126	+
Contig27965.1	Contig154.226	-975	+
Contig23791.1	Contig2.514	27962	-
Contig36363.1	Contig114.365	839	-
Contig21601.1	Contig27.580	9490	+
Contig7769.1	Contig289.13	706	-
Contig6081.3	Contig436.78	-1465	+
Contig6081.2	Contig436.76	16	+
Contig92355.1	Contig78.459	2100	-
Contig11113.2	Contig2.40	835	-
Contig24041.1	Contig24.874	107205	-
Contig12785.1	Contig10.598	894	-
Contig7656.1	Contig78.419	27559	+
Contig7656.2	Contig78.422	-572	+
Contig32167.1	Contig10.1163	1155	-
Contig88187.1	Contig293.31	738	-
Contig26091.1	Contig334.3	1702	-
Contig13384.1	Contig58.584	8123	+
Contig11738.1	Contig289.120	10527	-
Contig55207.1	Contig10.981	1163	-
Contig22869.2	Contig2.13	19861	-
Contig10872.1	Contig181.42	371	-
Contig10593.2	Contig170.325	2474	+
Contig20464.1	Contig10.1095	1555	-
Contig7544.1	Contig314.181	-1314	+
Contig49250.1	Contig289.56	5681	-
Contig18557.1	Contig4.1135	-414	+
Contig1348.1	Contig1832.1	14734	+
Contig5616.2	Contig113.136	-7785	+
Contig7638.1	Contig34.318	13921	-
Contig3285.2	Contig1387.3	1317	-
Contig6771.3	Contig2.827	-1284	+
Contig9219.1	Contig4.1668	1185	-
Contig15841.1	Contig118.21	-787	+
Contig12598.1	Contig4.112	-1630	+
Contig29367.1	Contig29.408	3297	-
Contig9169.1	Contig4.1138	2356	-
Contig52819.1	Contig4.916	1483	-
Contig7553.2	Contig431.62	1132	-
Contig101783.1	Contig114.79	13554	+
Contig6419.3	Contig113.130	4487	-
Contig21764.2	Contig304.89	-548	+
Contig31062.1	Contig29.575	925	+
Contig30225.1	Contig78.153	486	-
Contig31109.1	Contig458.18	-1869	+
Contig18827.1	Contig113.371	1282	-
Contig12640.1	Contig110.234	1017	-
Contig14483.1	Contig78.457	6736	-
Contig10957.1	Contig193.139	82856	-
Contig7870.1	Contig193.72	2377	-
Contig20958.1	Contig42.254	3034	-
Contig13783.1	Contig7.525	133000	+
Contig155505.1	Contig42.521	1362	+
Contig27043.1	Contig181.142	5307	+
Contig45220.1	Contig2.611	1739	-
Contig6419.2	Contig113.132	3962	-
Contig23178.1	Contig24.934	1473	-
Contig13919.2	Contig34.437	961	-
Contig4028.3	Contig7.1738	15839	+
Contig23853.1	Contig81.119	1624	-
Contig12417.1	Contig2.1045	7549	+
Contig10371.1	Contig60.531	1554	-
Contig49894.1	Contig110.276	-609	+
Contig30144.1	Contig866.16	4098	-
Contig41545.1	Contig121.250	-1026	+
Contig7233.1	Contig61.403	58444	-
Contig43857.1	Contig623.37	773	-
Contig14403.1	Contig113.359	13843	-
Contig6790.1	Contig27.238	3964	-
Contig79589.1	Contig304.63	6439	-
Contig8633.1	Contig436.80	7265	+
Contig16180.1	Contig4.676	885	-
Contig23951.1	Contig7.1724	894	-
Contig17685.1	Contig42.55	2044	-
Contig9422.1	Contig61.520	1614	-
Contig45015.1	Contig24.50	-437	+
Contig10872.2	Contig181.41	2005	-
Contig8446.1	Contig121.418	2155	-
Contig13798.1	Contig132.244	26392	-
Contig44399.1	Contig335.26	498	-
Contig10245.1	Contig61.660	4883	-
Contig10096.2	Contig362.12	701	-
Contig10096.1	Contig362.12	2755	-
Contig11570.2	Contig181.102	12529	+
Contig10384.1	Contig114.123	1835	-
Contig31098.1	Contig10.609	-2064	+
Contig14956.1	Contig159.89	50072	-
Contig10986.1	Contig7.714	2932	-
Contig8265.1	Contig2.584	-3054	+
Contig16634.1	Contig114.272	-1187	+
Contig14192.2	Contig81.287	4753	-
Contig34694.1	Contig118.18	-1055	+
Contig21399.1	Contig113.231	961	+
Contig11454.1	Contig10.768	756	-
Contig33967.1	Contig99.328	858	-
Contig9802.1	Contig181.70	6001	+
Contig20128.1	Contig2.192	-844	+
Contig16467.1	Contig4.1134	1236	-
Contig10752.1	Contig193.10	5041	-
Contig7543.2	Contig7.1712	3224	+
Contig12658.1	Contig29.941	770	-
Contig37095.1	Contig27.385	25275	-
Contig36643.1	Contig24.104	1206	-
Contig17041.1	Contig7.1564	-342	+
Contig25317.1	Contig4.523	26160	-
Contig9892.1	Contig10.708	1074	-
Contig41239.1	Contig2.1068	40403	+
Contig13532.1	Contig2.1064	713	-
Contig4608.1	Contig113.223	4916	-
Contig34505.1	Contig7.1313	3769	+
Contig35320.1	Contig2.350	-1216	+
Contig9178.1	Contig108.399	4594	+
Contig67410.1	Contig29.620	31423	+
Contig21337.1	Contig34.534	5049	+
Contig29667.1	Contig118.261	-1099	+
Contig6965.2	Contig368.68	-1027	+
Contig26785.2	Contig58.314	1032	-
Contig12332.1	Contig334.156	3265	+
Contig23781.1	Contig132.134	994	-
Contig27346.1	Contig27.401	1264	-
Contig71929.1	Contig24.758	33139	+
Contig12455.1	Contig114.353	1743	-
Contig7469.2	Contig78.83	-1837	+
Contig39877.1	Contig113.359	1100	-
Contig53768.1	Contig314.167	-813	+
Contig111178.1	Contig4.625	1309	-
Contig15382.1	Contig42.411	713	-
Contig6174.2	Contig335.11	800	+
Contig15307.2	Contig363.52	2047	-
Contig33387.1	Contig42.359	-1748	+
Contig27471.1	Contig508.17	931	+
Contig4943.1	Contig293.15	1494	+
Contig35108.1	Contig2.275	3610	+
Contig57709.1	Contig4.1067	575	-
Contig10863.1	Contig335.24	1794	-
Contig13521.2	Contig7.1298	10378	+
Contig11479.1	Contig34.554	22883	+
Contig4030.2	Contig108.428	-570	+
Contig30245.1	Contig24.326	524	-
Contig13648.2	Contig29.274	-1149	+
Contig10484.2	Contig27.115	28417	-
Contig7337.1	Contig99.264	5649	-
Contig6489.1	Contig99.378	3186	-
Contig3428.8	Contig114.117	6325	-
Contig6489.2	Contig99.377	41060	-
Contig19699.1	Contig10.408	977	-
Contig10039.1	Contig42.106	2365	-
Contig93334.1	Contig24.248	695	-
Contig2650.3	Contig1544.2	5446	-
Contig8115.1	Contig42.144	2247	-
Contig14639.1	Contig113.86	7698	+
Contig50968.1	Contig4.516	-1197	+
Contig13162.2	Contig78.317	-1442	+
Contig10191.2	Contig4.624	-2427	+
Contig42203.1	Contig334.37	9435	-
Contig8700.1	Contig2.740	-1803	+
Contig8700.2	Contig2.740	3132	+
Contig51949.1	Contig4.620	1333	-
Contig26902.1	Contig181.110	1816	+
Contig51626.1	Contig61.538	4582	-
Contig41572.1	Contig2.1409	7751	+
Contig17446.1	Contig648.11	29130	+
Contig10546.1	Contig58.361	33403	+
Contig8753.1	Contig42.173	2879	-
Contig7344.2	Contig24.611	-2595	+
Contig8753.2	Contig42.171	1478	-
Contig9129.2	Contig113.282	2121	+
Contig36369.1	Contig10.1063	6692	-
Contig19502.1	Contig99.271	-1772	+
Contig28365.1	Contig7.1503	813	-
Contig19160.1	Contig7.1354	968	+
Contig11468.1	Contig78.303	3033	-
Contig57220.1	Contig193.100	2006	-
Contig55744.1	Contig193.158	17967	-
Contig53886.1	Contig42.104	69399	-
Contig5841.3	Contig42.733	1689	-
Contig17361.2	Contig58.2	9902	+
Contig24156.1	Contig2.127	1946	-
Contig11986.2	Contig121.17	895	-
Contig16759.1	Contig10.1266	68822	+
Contig16143.1	Contig7.574	1348	-
Contig156929.1	Contig24.1015	-1117	+
Contig58163.1	Contig193.74	1546	-
Contig34853.1	Contig81.239	20097	-
Contig14039.1	Contig113.21	925	-
Contig13423.1	Contig335.5	1899	-
Contig53845.1	Contig159.115	33436	+
Contig10266.1	Contig4.1011	37501	-
Contig2756.1	Contig1607.1	726	-
Contig7769.2	Contig289.11	13268	-
Contig3376.1	Contig786.2	6190	-
Contig25609.1	Contig58.552	52463	+
Contig14571.2	Contig2.1638	36548	-
Contig17852.1	Contig110.153	9959	+
Contig13724.1	Contig2.1726	1557	+
Contig19610.1	Contig2.1125	7261	-
Contig12537.1	Contig314.187	-811	+
Contig29666.1	Contig304.86	2230	-
Contig8577.1	Contig99.364	-1531	+
Contig15275.1	Contig4.1082	-366	+
Contig61041.1	Contig78.280	933	-
Contig30322.1	Contig314.136	934	-
Contig8593.1	Contig81.223	9488	+
Contig42577.1	Contig4.137	865	-
Contig16272.1	Contig113.278	4596	+
Contig7553.1	Contig431.62	3738	-
Contig5770.1	Contig78.304	-2165	+
Contig15723.2	Contig58.167	-1562	+
Contig5789.1	Contig118.130	456	+
Contig30750.1	Contig7.710	4314	+
Contig15319.1	Contig7.975	5771	+
Contig49234.1	Contig2995.3	14742	-
Contig67113.1	Contig24.614	12462	-
Contig42336.1	Contig143.160	2653	-
Contig5685.1	Contig396.13	1619	-
Contig18778.1	Contig118.28	39224	+
Contig33935.1	Contig10.970	1303	-
Contig24579.1	Contig78.457	1852	-
Contig20823.1	Contig34.808	1204	-
Contig20026.1	Contig61.623	927	-
Contig4902.2	Contig786.6	55883	-
Contig15174.1	Contig159.12	-1058	+
Contig29320.1	Contig27.715	-1281	+
Contig22117.1	Contig60.275	-1319	+
Contig52272.1	Contig78.115	5976	+
Contig22982.1	Contig7.716	7716	+
Contig4608.2	Contig113.223	1599	-
Contig5699.2	Contig648.12	23084	+
Contig29464.1	Contig276.39	9183	-
Contig26035.1	Contig29.561	16661	+
Contig46211.1	Contig60.294	3914	-
Contig13664.1	Contig7.423	20141	-
Contig15934.2	Contig2.1511	4325	+
Contig16430.1	Contig29.643	5159	+
Contig87931.1	Contig42.200	780	-
Contig16430.2	Contig29.644	1975	+
Contig11435.1	Contig396.70	18238	+
Contig21457.1	Contig4.641	3041	-
Contig5841.4	Contig42.732	11521	-
Contig7070.2	Contig2.27	4240	-
Contig22109.1	Contig7.956	19388	+
Contig21414.1	Contig27.528	-419	+
Contig20323.1	Contig81.286	48550	+
Contig8850.1	Contig2.124	-2256	+
Contig72096.1	Contig81.340	-644	+
Contig18210.1	Contig170.327	685	-
Contig50375.1	Contig270.51	381	+
Contig90590.1	Contig113.218	-929	+
Contig74006.1	Contig114.326	33783	-
Contig37592.1	Contig2.1681	107100	-
Contig14100.1	Contig24.791	7019	+
Contig19145.1	Contig629.6	5500	-
Contig11286.1	Contig34.377	-867	+
Contig17220.1	Contig193.77	10920	+
Contig6756.1	Contig108.162	11262	-
Contig38111.1	Contig27.87	556	-
Contig26245.1	Contig648.17	-741	+
Contig42321.1	Contig118.300	-1347	+
Contig6174.1	Contig335.10	1561	+
Contig34967.1	Contig99.158	13098	+
Contig22756.1	Contig159.202	4061	+
Contig19658.1	Contig29.8	-1418	+
Contig43299.1	Contig110.162	1681	-
Contig5806.2	Contig118.61	2836	-
Contig62584.1	Contig110.259	32086	-
Contig214271.1	Contig118.17	18055	+
Contig74302.1	Contig10.6	2620	+
Contig46031.1	Contig27.116	7365	-
Contig38116.1	Contig118.20	4236	-
Contig34676.1	Contig78.269	929	-
Contig27265.1	Contig4.209	-389	+
Contig23996.1	Contig118.299	15436	-
Contig9190.1	Contig10.1253	-1383	+
Contig9047.1	Contig24.832	-1254	+
Contig6737.1	Contig114.174	-2827	+
Contig26152.1	Contig99.151	-919	+
Contig120359.1	Contig170.365	17350	+
Contig111411.1	Contig29.523	2683	+
Contig62837.1	Contig2.853	3591	-
Contig9673.2	Contig42.736	-1231	+
Contig8824.1	Contig289.33	975	-
Contig14879.1	Contig4.1594	63885	-
Contig3071.2	Contig2344.1	-2677	+
Contig43991.1	Contig121.393	-2061	+
Contig10107.1	Contig4.935	8734	+
Contig88059.1	Contig132.118	-1285	+
Contig5864.1	Contig4.1733	-4861	+
Contig33761.1	Contig24.798	-683	+
Contig28871.1	Contig113.144	-1798	+
Contig8577.2	Contig99.364	2290	+
Contig26674.1	Contig58.22	13986	-
Contig36786.1	Contig27009.1	-1035	+
Contig34907.1	Contig114.159	15475	+
Contig82675.1	Contig10.768	3026	-
Contig10677.1	Contig193.103	-291	+
Contig19036.2	Contig118.74	13400	+
Contig9798.1	Contig60.481	-3612	+
Contig19339.1	Contig4.349	890	-
Contig6938.1	Contig7.807	17114	-
Contig14280.1	Contig49.588	4669	-
Contig8611.2	Contig4.441	51619	+
Contig7070.3	Contig2.27	1741	-
Contig2331.4	Contig1832.1	16302	-
Contig65262.1	Contig2.884	12770	+
Contig22140.1	Contig24.782	4121	-
Contig7040.1	Contig11.1334	10268	+
Contig102650.1	Contig333.26	253	+
Contig9108.2	Contig104.290	-1238	+
Contig11933.1	Contig104.106	21653	+
Contig4747.1	Contig628.7	1008	-
Contig10074.1	Contig47.355	-2187	+
Contig17558.1	Contig12.1127	3325	-
Contig14791.1	Contig0.1538	28818	-
Contig141647.1	Contig12.736	59546	+
Contig57245.1	Contig133.176	1178	-
Contig87300.1	Contig333.2	9828	-
Contig25729.1	Contig1750.3	1248	-
Contig2630.2	Contig2209.2	-6552	+
Contig4526.3	Contig309.39	3835	-
Contig12713.1	Contig133.282	12478	+
Contig2430.1	Contig1178.5	10155	-
Contig2430.2	Contig1178.3	18419	-
Contig9398.1	Contig57.259	40762	+
Contig16037.2	Contig14.1068	-742	+
Contig10250.1	Contig301.35	840	-
Contig40984.1	Contig15.841	13761	+
Contig9156.1	Contig68.346	12023	-
Contig3179.4	Contig1030.5	7503	-
Contig11382.1	Contig16.785	-1219	+
Contig3791.1	Contig831.5	37087	-
Contig6424.1	Contig90.277	2139	-
Contig40077.1	Contig133.277	-1221	+
Contig69658.1	Contig1306.3	-56	+
Contig11727.2	Contig68.221	2725	+
Contig26752.1	Contig301.34	15506	+
Contig12348.1	Contig1030.7	786	-
Contig2547.1	Contig1306.4	1521	-
Contig16458.2	Contig16.1090	1312	-
Contig36336.1	Contig798.5	79249	+
Contig36217.1	Contig0.442	13692	+
Contig141676.1	Contig47.30	9809	-
Contig5075.1	Contig16.87	1042	-
Contig5075.2	Contig16.86	853	-
Contig11530.1	Contig15.245	56455	+
Contig8927.1	Contig77.516	739	-
Contig18201.1	Contig11.835	-1004	+
Contig21720.1	Contig104.129	1911	-
Contig30196.1	Contig77.337	3772	-
Contig66035.1	Contig168.68	16659	-
Contig11494.2	Contig145.77	13161	+
Contig29772.1	Contig43.7	15954	+
Contig10349.1	Contig319.1	703	-
Contig41407.1	Contig16.697	-1035	+
Contig42374.1	Contig68.480	1772	-
Contig794.9	Contig948.1	-2103	+
Contig30057.1	Contig70.94	1549	-
Contig3543.3	Contig2554.3	-636	+
Contig9019.1	Contig57.543	-2398	+
Contig32289.1	Contig75.180	1226	-
Contig30470.1	Contig90.43	-1499	+
Contig13587.1	Contig77.549	24353	-
Contig9727.1	Contig456.1	99473	+
Contig7625.1	Contig104.101	9356	+
Contig9067.1	Contig41.265	-942	+
Contig9067.2	Contig41.266	-1152	+
Contig15778.1	Contig512.12	-843	+
Contig1442.18	Contig1603.4	9690	-
Contig21202.1	Contig70.238	-805	+
Contig69002.1	Contig12.154	-342	+
Contig4202.2	Contig75.428	8624	+
Contig7820.2	Contig12.428	3339	+
Contig3202.2	Contig1306.6	3939	+
Contig4890.1	Contig1178.2	2577	-
Contig59486.1	Contig134.112	-671	+
Contig4890.2	Contig1178.1	3456	-
Contig7969.1	Contig0.816	4873	-
Contig7969.2	Contig0.815	30160	-
Contig7130.2	Contig90.107	1871	+
Contig6959.1	Contig0.844	-1350	+
Contig14260.1	Contig14.926	1079	-
Contig42352.1	Contig254.3	1239	-
Contig20436.1	Contig15.466	1475	-
Contig7124.2	Contig46.496	-2478	+
Contig13253.1	Contig12.424	-409	+
Contig44993.1	Contig11.535	11955	+
Contig5621.1	Contig563.1	3197	-
Contig16929.1	Contig14.597	970	-
Contig7080.1	Contig145.213	25274	-
Contig9113.1	Contig16.921	-3502	+
Contig19478.1	Contig75.23	-988	+
Contig6116.2	Contig11.430	4159	-
Contig10111.1	Contig338.113	1142	-
Contig43370.1	Contig57.253	3780	-
Contig41485.1	Contig11.156	738	-
Contig73250.1	Contig11.571	-1072	+
Contig10973.1	Contig134.90	10585	+
Contig23863.1	Contig15.133	9863	+
Contig3843.2	Contig3157.2	-3367	+
Contig19416.1	Contig203.156	2932	+
Contig62871.1	Contig75.425	-694	+
Contig14182.1	Contig319.182	9881	-
Contig59634.1	Contig203.81	-1319	+
Contig9602.1	Contig0.949	13622	-
Contig40636.1	Contig46.44	-931	+
Contig4121.3	Contig1846.2	7286	-
Contig44005.1	Contig12.945	14302	+
Contig3333.2	Contig43.100	24355	+
Contig93180.1	Contig134.53	245	+
Contig25429.1	Contig254.3	1471	+
Contig6116.1	Contig11.431	4742	-
Contig44590.1	Contig246.83	45022	+
Contig17790.1	Contig46.263	699	-
Contig20143.1	Contig12.885	1670	+
Contig39779.1	Contig12.909	62632	+
Contig4491.1	Contig563.22	708	-
Contig31236.1	Contig377.30	-1049	+
Contig14821.1	Contig12.627	148348	-
Contig100928.1	Contig90.47	2211	+
Contig11813.1	Contig45.377	13054	-
Contig17836.1	Contig0.1635	56057	+
Contig17664.1	Contig179.54	2088	-
Contig2200.1	Contig798.8	-11633	+
Contig9787.1	Contig301.58	-2597	+
Contig7075.1	Contig0.52	31484	-
Contig16914.1	Contig47.512	-2457	+
Contig12219.1	Contig563.11	-1988	+
Contig19725.1	Contig469.2	-685	+
Contig55518.1	Contig301.27	2241	+
Contig36534.1	Contig70.421	1194	-
Contig44905.1	Contig359.40	-366	+
Contig51082.1	Contig45.56	-1261	+
Contig7802.2	Contig496.78	3559	-
Contig8694.2	Contig41.329	2715	-
Contig88110.1	Contig11.911	-535	+
Contig7804.1	Contig142.270	477	-
Contig23491.1	Contig12.1274	25633	+
Contig9543.1	Contig67.354	-3142	+
Contig38374.1	Contig68.17	1321	+
Contig10397.1	Contig491.100	792	-
Contig5288.1	Contig11.1055	3257	+
Contig86171.1	Contig57.479	5093	-
Contig5838.1	Contig12.378	37449	+
Contig25288.1	Contig57.452	-1038	+
Contig47372.1	Contig12.1407	14266	-
Contig21894.1	Contig512.11	1145	-
Contig48530.1	Contig57.140	932	-
Contig1442.17	Contig621.8	-8267	+
Contig43541.1	Contig301.15	3670	-
Contig16232.1	Contig47.129	4535	-
Contig6927.1	Contig15.784	1270	+
Contig63991.1	Contig1030.1	189	+
Contig1190.2	Contig948.7	7494	-
Contig1190.1	Contig621.1	2196	-
Contig22663.1	Contig207.35	3550	-
Contig8447.1	Contig0.1717	18782	-
Contig17478.1	Contig11.20	19182	+
Contig103718.1	Contig100.371	367	-
Contig6975.1	Contig46.124	729	-
Contig6975.2	Contig46.123	1365	-
Contig15057.1	Contig104.104	626	-
Contig36502.1	Contig207.31	3656	+
Contig8771.2	Contig0.183	22947	+
Contig16202.1	Contig0.1408	5375	-
Contig2075.2	Contig1278.1	24166	+
Contig12073.2	Contig14.1051	99443	-
Contig29482.1	Contig11.12	2029	+
Contig29368.1	Contig142.266	1555	-
Contig12073.1	Contig14.1053	826	-
Contig28077.1	Contig46.439	1821	+
Contig26698.1	Contig15.800	917	-
Contig14864.1	Contig798.5	-869	+
Contig13769.1	Contig11.311	4619	-
Contig10850.1	Contig559.4	17406	-
Contig26497.1	Contig12.939	34761	-
Contig35795.1	Contig41.139	109	+
Contig33628.1	Contig512.16	-1132	+
Contig16153.2	Contig52.429	21236	-
Contig15209.1	Contig837.7	4061	+
Contig6645.2	Contig12.1278	-3830	+
Contig43028.1	Contig12.1282	4889	-
Contig49964.1	Contig338.142	-971	+
Contig25014.1	Contig301.17	766	-
Contig14209.1	Contig75.50	7613	+
Contig11889.1	Contig0.56	3591	-
Contig3629.3	Contig1750.1	3203	-
Contig8540.1	Contig280.185	951	-
Contig35192.1	Contig75.6	4138	+
Contig26264.1	Contig333.18	-875	+
Contig70071.1	Contig0.1695	1415	-
Contig1870.3	Contig837.11	11269	-
Contig22208.2	Contig46.127	460	-
Contig26676.1	Contig77.550	-167	+
Contig6353.4	Contig1086.8	1690	-
Contig2824.1	Contig1030.10	10386	+
Contig12967.2	Contig12.372	17893	-
Contig11970.1	Contig47.274	1093	-
Contig74463.1	Contig303.87	5050	+
Contig94240.1	Contig43.604	6393	+
Contig8659.1	Contig1750.1	13387	+
Contig6770.2	Contig57.407	-1446	+
Contig6770.3	Contig57.407	2228	+
Contig3522.1	Contig831.1	-5746	+
Contig21793.1	Contig133.46	1984	+
Contig6748.2	Contig43.58	694	-
Contig46807.1	Contig14.1390	5030	-
Contig52022.1	Contig338.126	617	-
Contig103908.1	Contig254.77	-785	+
Contig2425.4	Contig1564.7	-580	+
Contig12963.2	Contig398.29	24954	+
Contig26214.1	Contig46.620	87869	-
Contig10591.1	Contig319.192	-3557	+
Contig4202.3	Contig75.430	-2567	+
Contig31418.1	Contig303.72	6158	+
Contig69265.1	Contig14.1032	-677	+
Contig4648.1	Contig179.21	662	-
Contig13881.1	Contig243.121	815	-
Contig2495.2	Contig168.218	14223	+
Contig19291.1	Contig127.31	-2192	+
Contig30546.1	Contig130.148	-1410	+
Contig72521.1	Contig1891.5	-1121	+
Contig9762.2	Contig512.44	4453	+
Contig43569.1	Contig77.573	1197	+
Contig8139.1	Contig104.309	1108	-
Contig9762.1	Contig512.44	-772	+
Contig39955.1	Contig43.46	-955	+
Contig92013.1	Contig11.585	4586	-
Contig11638.2	Contig12.1368	4172	-
Contig20740.1	Contig145.96	65755	+
Contig16449.1	Contig11.350	12563	+
Contig3383.1	Contig2464.1	-8728	+
Contig23764.1	Contig0.1063	36213	+
Contig23186.1	Contig46.581	-784	+
Contig66347.1	Contig104.393	17786	-
Contig62080.1	Contig283.74	1003	-
Contig34914.1	Contig75.427	-793	+
Contig5756.1	Contig134.175	10818	-
Contig7823.1	Contig11.749	12632	-
Contig70920.1	Contig948.3	-972	+
Contig36480.1	Contig559.11	-666	+
Contig5220.1	Contig1616.4	864	-
Contig42345.1	Contig460.44	993	-
Contig23963.1	Contig43.295	955	-
Contig11257.2	Contig175.139	2139	-
Contig35917.1	Contig41.496	47348	+
Contig9710.1	Contig460.16	6885	+
Contig9710.2	Contig460.17	2955	+
Contig24044.1	Contig377.13	-918	+
Contig3943.1	Contig1967.1	19248	-
Contig9305.1	Contig11.910	2176	-
Contig3943.2	Contig400.1	-401	+
Contig3089.1	Contig2413.1	6356	-
Contig4766.1	Contig1846.3	17810	+
Contig63178.1	Contig16.820	-1088	+
Contig26924.1	Contig0.283	816	-
Contig27847.1	Contig46.437	12315	-
Contig9006.1	Contig52.394	-2411	+
Contig8219.2	Contig57.455	7883	-
Contig116342.1	Contig68.60	19217	+
Contig18926.1	Contig12.680	920	+
Contig41462.1	Contig12.1407	-1056	+
Contig2546.1	Contig16.222	18246	-
Contig51424.1	Contig14.621	-611	+
Contig2560.4	Contig559.2	9747	-
Contig22602.1	Contig11.711	24905	-
Contig9884.2	Contig134.13	1858	-
Contig57742.1	Contig46.167	754	-
Contig10227.2	Contig283.60	1574	-
Contig18123.1	Contig0.719	1822	-
Contig5709.5	Contig15.38	2354	-
Contig7600.1	Contig246.35	-2526	+
Contig7401.1	Contig0.2046	21561	-
Contig8211.2	Contig12.426	11935	-
Contig52650.1	Contig0.1789	2399	+
Contig19226.1	Contig12.615	7623	+
Contig35439.1	Contig46.441	-1340	+
Contig6078.1	Contig469.32	21840	-
Contig40168.1	Contig104.295	4182	-
Contig12603.2	Contig11.729	41693	+
Contig23175.1	Contig47.423	2180	+
Contig33830.1	Contig12.1395	5151	-
Contig90407.1	Contig15.348	41309	-
Contig26076.1	Contig47.568	-830	+
Contig39109.1	Contig182.102	732	-
Contig67560.1	Contig948.2	29698	+
Contig12371.1	Contig338.107	40053	-
Contig13331.1	Contig75.389	3283	-
Contig12286.2	Contig77.400	20159	-
Contig30489.1	Contig12.893	2372	+
Contig21467.1	Contig46.292	757	-
Contig34158.1	Contig568.8	-1924	+
Contig16241.1	Contig67.309	-1381	+
Contig8742.1	Contig15.394	4910	+
Contig271585.1	Contig168.3	35522	+
Contig17277.1	Contig11.32	62519	-
Contig21686.1	Contig12.861	17721	-
Contig99711.1	Contig16.236	12924	+
Contig23220.1	Contig15.992	42607	-
Contig11046.1	Contig203.68	-2490	+
Contig9613.1	Contig563.3	20030	-
Contig7837.1	Contig104.275	104029	+
Contig15110.1	Contig77.202	5165	-
Contig49694.1	Contig14.506	1548	-
Contig11854.1	Contig0.482	5744	-
Contig64728.1	Contig43.581	-511	+
Contig29892.1	Contig45.276	9768	-
Contig44460.1	Contig77.127	10064	+
Contig49502.1	Contig12.1386	1052	-
Contig3215.2	Contig1750.2	1744	-
Contig6906.2	Contig831.5	34231	-
Contig19327.1	Contig0.1366	5188	-
Contig51291.1	Contig0.2039	2254	-
Contig10869.1	Contig104.118	-2554	+
Contig70264.1	Contig77.100	1115	-
Contig7728.1	Contig246.88	-1287	+
Contig98062.1	Contig67.248	1389	-
Contig25798.1	Contig46.505	1244	+
Contig33501.1	Contig75.306	14123	-
Contig43660.1	Contig301.83	613	-
Contig1018.3	Contig3067.1	-16190	+
Contig19508.2	Contig165.66	1773	+
Contig51196.1	Contig43.69	31389	-
Contig14726.1	Contig333.10	-1150	+
Contig55900.1	Contig15.167	63675	+
Contig29270.1	Contig68.283	979	-
Contig5602.5	Contig377.9	1227	-
Contig14325.1	Contig156.69	28152	-
Contig10889.2	Contig90.312	-1217	+
Contig10889.1	Contig90.311	-1847	+
Contig5624.1	Contig559.4	831	-
Contig19977.1	Contig12.513	17409	+
Contig13301.1	Contig179.22	27536	-
Contig17673.1	Contig15.863	-441	+
Contig150989.1	Contig493.34	1249	-
Contig19985.1	Contig104.82	-1286	+
Contig17845.1	Contig1030.2	1038	+
Contig12234.1	Contig12.675	1771	-
Contig8253.3	Contig321.110	989	-
Contig29571.1	Contig14.1299	-1255	+
Contig8666.1	Contig104.5	-3069	+
Contig10861.1	Contig12.1341	56567	-
Contig20614.1	Contig156.283	3002	+
Contig13871.1	Contig11.347	1042	-
Contig6934.2	Contig77.340	5355	+
Contig97430.1	Contig145.115	14860	-
Contig10018.1	Contig43.617	-2358	+
Contig6565.1	Contig321.188	-2935	+
Contig9536.1	Contig41.575	1743	-
Contig11137.1	Contig134.232	2945	+
Contig5475.1	Contig12.571	12169	-
Contig3318.1	Contig2359.3	-4434	+
Contig5427.3	Contig338.2	1117	-
Contig4415.1	Contig16.913	25279	-
Contig30312.1	Contig12.583	21512	+
Contig50898.1	Contig14.1321	1838	+
Contig10532.1	Contig14.1297	13588	+
Contig18251.1	Contig0.1203	-1752	+
Contig65760.1	Contig12.650	779	-
Contig40008.1	Contig338.10	5058	-
Contig19633.1	Contig16.1047	-1849	+
Contig57358.1	Contig52.640	16682	-
Contig11880.1	Contig68.482	15673	+
Contig16471.1	Contig168.12	423	-
Contig104312.1	Contig1306.1	4098	+
Contig6888.1	Contig67.181	3634	-
Contig43225.1	Contig133.142	22110	-
Contig14086.1	Contig179.212	12503	-
Contig20570.1	Contig43.26	6153	-
Contig3223.1	Contig948.1	2132	-
Contig18168.1	Contig12.544	48410	+
Contig102257.1	Contig100.363	-1179	+
Contig8061.2	Contig77.207	77403	+
Contig22680.1	Contig127.280	353	-
Contig26347.1	Contig0.733	4749	-
Contig5326.2	Contig11.382	19991	-
Contig26667.1	Contig70.337	41322	-
Contig8581.1	Contig45.254	3801	-
Contig29191.1	Contig90.264	-862	+
Contig53580.1	Contig377.7	-1023	+
Contig41822.1	Contig12.203	40599	+
Contig3215.1	Contig1421.1	502	-
Contig21534.1	Contig319.191	7790	+
Contig1970.2	Contig1603.1	1410	+
Contig43864.1	Contig179.124	11066	-
Contig155755.1	Contig2413.1	-905	+
Contig15226.1	Contig326.68	2263	+
Contig27311.1	Contig68.43	4577	+
Contig29833.1	Contig798.7	1105	-
Contig6882.2	Contig130.140	978	-
Contig6882.1	Contig130.141	1984	-
Contig29527.1	Contig11.1129	-679	+
Contig8322.1	Contig16.940	3452	-
Contig30964.1	Contig16.625	-804	+
Contig8322.2	Contig16.940	1558	-
Contig2633.2	Contig290.63	3799	+
Contig56123.1	Contig39.696	-853	+
Contig14651.1	Contig415.26	5165	-
Contig39512.2	Contig3.1152	820	-
Contig17037.1	Contig115.342	3893	-
Contig22821.1	Contig5.141	-568	+
Contig44116.1	Contig50.218	-769	+
Contig42753.1	Contig298.84	1612	+
Contig22451.1	Contig66.440	22641	-
Contig4400.2	Contig1.598	-8408	+
Contig13419.2	Contig50.412	788	-
Contig64647.1	Contig109.302	-1163	+
Contig67928.1	Contig474.2	-895	+
Contig2027.2	Contig1333.1	8576	+
Contig2351.1	Contig3126.2	1159	-
Contig100083.1	Contig3.1414	1123	-
Contig14423.1	Contig109.73	3098	-
Contig7118.2	Contig191.6	29318	+
Contig8248.1	Contig32.262	-955	+
Contig8248.2	Contig32.262	2875	+
Contig11351.1	Contig328.15	1987	-
Contig16454.1	Contig3.122	641	-
Contig36053.1	Contig147.21	-1388	+
Contig33889.1	Contig109.345	1404	-
Contig81212.1	Contig878.2	1902	-
Contig62994.1	Contig415.8	701	+
Contig17603.1	Contig106.42	11980	-
Contig18561.1	Contig262.61	-1405	+
Contig10755.1	Contig299.108	7663	+
Contig30650.1	Contig737.5	10191	+
Contig11124.1	Contig3.786	-1420	+
Contig30119.1	Contig3617.1	-1248	+
Contig3666.1	Contig5.205	-3107	+
Contig23462.1	Contig146.170	35138	-
Contig10682.1	Contig3.736	60814	+
Contig47991.1	Contig233.242	18488	-
Contig16383.2	Contig233.209	2563	+
Contig41233.1	Contig109.324	32216	-
Contig7253.2	Contig5.39	-1067	+
Contig8607.2	Contig5.1541	1378	-
Contig29852.1	Contig53.374	-1510	+
Contig31011.1	Contig162.186	2047	+
Contig10530.1	Contig3.1564	1567	-
Contig65814.1	Contig191.134	5288	-
Contig14965.1	Contig514.26	702	-
Contig8153.1	Contig106.329	3089	-
Contig2416.2	Contig472.1	-1077	+
Contig7843.1	Contig201.81	9088	+
Contig14166.1	Contig20.821	25855	+
Contig17724.1	Contig146.3	7809	-
Contig6359.1	Contig32.813	-3403	+
Contig30317.1	Contig20.438	3781	+
Contig6359.2	Contig32.814	-2465	+
Contig10042.1	Contig3.1382	-1811	+
Contig91560.1	Contig50.79	1392	-
Contig22748.1	Contig32.265	2330	-
Contig7912.1	Contig5.450	2063	-
Contig32163.1	Contig1830.4	-946	+
Contig17859.1	Contig73.83	30359	-
Contig82359.1	Contig53.478	7773	-
Contig5053.1	Contig126.136	43745	+
Contig19905.1	Contig675.15	-286	+
Contig24142.1	Contig126.194	715	-
Contig56643.1	Contig1.733	63573	+
Contig30031.1	Contig109.23	741	-
Contig41538.1	Contig56800.1	-1479	+
Contig6695.1	Contig39.610	-3352	+
Contig15416.1	Contig1.122	26481	-
Contig40734.1	Contig3.342	1637	+
Contig14110.1	Contig190.176	13580	+
Contig5231.1	Contig147.18	15041	-
Contig29611.1	Contig1.466	5790	+
Contig12173.1	Contig1276.2	-1795	+
Contig40172.1	Contig272.8	3309	-
Contig26994.1	Contig39.500	3472	-
Contig15742.1	Contig197.18	-558	+
Contig16331.1	Contig514.19	-1681	+
Contig49266.1	Contig3.456	798	-
Contig102493.1	Contig3.1404	923	-
Contig7178.2	Contig498.20	15791	-
Contig602.12	Contig3741.1	-650	+
Contig11264.1	Contig32.519	754	-
Contig1426.1	Contig514.11	33161	-
Contig46914.1	Contig20.3	-698	+
Contig12496.1	Contig201.199	-708	+
Contig50685.1	Contig50.308	1826	+
Contig57083.1	Contig419.10	-271	+
Contig8380.3	Contig162.4	779	-
Contig8380.2	Contig162.4	2998	-
Contig6409.1	Contig373.28	-3998	+
Contig19066.1	Contig3.782	-1193	+
Contig9109.1	Contig32.725	-1253	+
Contig34754.1	Contig66.509	48334	-
Contig11452.1	Contig3.1677	13217	-
Contig2795.5	Contig1333.1	-669	+
Contig66470.1	Contig258.21	-1276	+
Contig20805.1	Contig66.24	3992	+
Contig18895.1	Contig5.1155	-1821	+
Contig7085.1	Contig126.66	3243	+
Contig6991.1	Contig5.1041	3405	-
Contig24034.1	Contig32.424	567	-
Contig11512.1	Contig20.155	445	-
Contig30783.1	Contig535.33	5541	+
Contig6181.3	Contig5.1331	33935	-
Contig13407.1	Contig234.36	1522	-
Contig80343.1	Contig209.136	30599	+
Contig9744.1	Contig5.697	5219	-
Contig6301.2	Contig5.591	3382	-
Contig79915.1	Contig115.216	-441	+
Contig23150.1	Contig32.265	22269	+
Contig13685.1	Contig5.699	2803	-
Contig247918.1	Contig20.502	1344	-
Contig21046.1	Contig498.32	669	-
Contig14038.1	Contig3.190	18768	+
Contig21020.1	Contig1.219	194357	+
Contig23999.1	Contig147.147	-1147	+
Contig88368.1	Contig73.109	725	-
Contig4362.1	Contig1641.12	7852	-
Contig10827.1	Contig197.12	-707	+
Contig20459.1	Contig737.7	-1178	+
Contig14071.1	Contig3211.1	6281	+
Contig4180.3	Contig3009.1	-5295	+
Contig17314.1	Contig343.148	-826	+
Contig21615.1	Contig234.33	-632	+
Contig2849.2	Contig5.701	1390	+
Contig44011.1	Contig373.12	1461	-
Contig13356.1	Contig3.864	15063	+
Contig6296.1	Contig39.731	5690	+
Contig11381.1	Contig1112.5	13989	-
Contig23256.2	Contig1.539	-1264	+
Contig9763.2	Contig3.1454	646	-
Contig57162.1	Contig32.622	12194	+
Contig4570.2	Contig1125.7	7168	-
Contig4570.1	Contig3211.1	679	-
Contig4246.6	Contig357.195	2842	+
Contig6399.1	Contig514.21	-6659	+
Contig41917.1	Contig20.74	1133	-
Contig16493.2	Contig299.93	1358	-
Contig2633.1	Contig290.62	3429	+
Contig23870.1	Contig53.522	824	-
Contig8501.2	Contig5.1394	392	-
Contig15859.1	Contig109.345	19419	-
Contig21529.2	Contig39.498	9329	+
Contig12987.1	Contig1377.2	1094	-
Contig51308.1	Contig32.151	1638	-
Contig33020.1	Contig66.541	8352	-
Contig129286.1	Contig115.123	493	-
Contig7673.1	Contig1.495	43971	+
Contig103255.1	Contig3.1151	953	-
Contig14331.1	Contig190.101	1458	-
Contig93155.1	Contig3.1675	1022	-
Contig18985.1	Contig3.1135	634	-
Contig5239.2	Contig1672.1	969	-
Contig12022.1	Contig191.183	38141	-
Contig18135.1	Contig272.8	-1204	+
Contig34608.1	Contig147.191	1531	-
Contig7636.2	Contig5.1524	8658	+
Contig7069.1	Contig147.28	65371	-
Contig5239.1	Contig1672.1	886	-
Contig61497.1	Contig147.77	-421	+
Contig30365.1	Contig53.510	1320	-
Contig101831.1	Contig32.769	701	-
Contig42140.1	Contig32.50	-750	+
Contig43593.1	Contig162.6	3762	-
Contig46637.1	Contig109.33	16836	-
Contig39174.1	Contig53.523	-497	+
Contig21291.2	Contig39.664	2650	-
Contig6637.1	Contig437.66	7134	-
Contig13945.1	Contig1.396	13998	+
Contig12712.1	Contig39.272	5710	+
Contig14188.1	Contig357.192	18520	+
Contig7777.1	Contig146.95	700	-
Contig7885.1	Contig1220.5	451	-
Contig43966.1	Contig777.23	2147	+
Contig63473.1	Contig197.166	984	-
Contig52912.1	Contig190.140	24685	-
Contig10937.2	Contig197.11	2109	-
Contig34266.1	Contig613.66	-900	+
[truncated: 204 more rows]
