# Supplementary material for: Detection and correction of false segmental duplications caused by genome mis-assembly
Source: Genome Biol. 2010 Mar 10;11(3):R28. doi: 10.1186/gb-2010-11-3-r28 (PMC2864568; doi:10.1186/gb-2010-11-3-r28)
Supplement: Additional file 1 — Descriptions of contigs involved in mis-assembled DCCs and DOCs, annotations on false duplications, and polymorphisms discovered. [file gb-2010-11-3-r28-S1.gz › supp/dog.doc]

contig_20105	contig_20106	-532708	+
contig_13459	contig_13460	-71725	+
contig_22011	contig_22010	-18	+
contig_35519	contig_35518	3044	+
contig_35520	contig_35519	48595	+
contig_34406	contig_34407	-136639	+
contig_30404	contig_30405	-8194	+
contig_34921	contig_34922	-17964	+
