# Supplementary material for: Detection and correction of false segmental duplications caused by genome mis-assembly
Source: Genome Biol. 2010 Mar 10;11(3):R28. doi: 10.1186/gb-2010-11-3-r28 (PMC2864568; doi:10.1186/gb-2010-11-3-r28)
Supplement: Additional file 1 — Descriptions of contigs involved in mis-assembled DCCs and DOCs, annotations on false duplications, and polymorphisms discovered. [file gb-2010-11-3-r28-S1.gz › supp/dog.unp.doc]

contig_29988	contig_30343	-15108	+
contig_683	contig_29449	81057	-
contig_3211	contig_35511	44529	-
contig_7707	contig_30358	-18465	+
contig_7051	contig_26462	93007	+
contig_48	contig_23394	144429	-
contig_2	contig_35523	110722	-
contig_120	contig_35509	37940	-
contig_11436	contig_13458	-24785	+
contig_11481	contig_19077	78294	+
contig_11435	contig_21915	87848	-
contig_3395	contig_35522	1195	-
contig_392	contig_34480	-10215	+
contig_3197	contig_22214	2585	-
contig_37	contig_28083	784239	-
