# Supplementary material for: Detection and correction of false segmental duplications caused by genome mis-assembly
Source: Genome Biol. 2010 Mar 10;11(3):R28. doi: 10.1186/gb-2010-11-3-r28 (PMC2864568; doi:10.1186/gb-2010-11-3-r28)
Supplement: Additional file 1 — Descriptions of contigs involved in mis-assembled DCCs and DOCs, annotations on false duplications, and polymorphisms discovered. [file gb-2010-11-3-r28-S1.gz › supp/README]

Detection and Correction of False Segmental Duplications Caused by Genome Mis-assembly
David Kelley and Steven Salzberg
Supplementary Data

<organism> is chimp, chicken, or dog.  Cow data is available upon request, but all mis-assembled contigs were removed from the publicly released UMD2 assembly.  Since there weren't many mis-assemblies found in dog, gene and snp analyses was not performed.

SNP and indel information in the form of the contig, allele, and 250 bp on each side is available by e-mail: dakelley@umiacs.umd.edu.

<organism>.dcc
Mis-assembled duplicated contained contigs.  The columns are:
<contig> <aligning contig> <position> <direction>
E.g. the line:
Contig4.903     Contig4.904     1090    +
means that Contig4.903 aligns in its entirety to Contig4.904 in the forward direction such that the first base pair (bp) of Contig4.903 matches up with the 1090th bp of Contig4.904.

<organism>.doc
Mis-assembled duplicated overlapping contigs.  The columns are:
<right contig> <left contig> <position> <direction>
E.g. the line:
Contig193.105   Contig193.104   22237   +
means that the contigs appear on the chromosome in the order Contig193.104, Contig193.105 and that their adjacent ends align such that the first base pair of Contig193.105 would align to the 22237th base pair of Contig193.105.  In some cases, this base pair may be less than 0 or greater than the contig's length but still serves to position the contigs with respect to each other.

<organism>.unp.dcc
Same as above .dcc with unplaced contigs as the first column.

<organism>.unp.doc
Similar to .doc above but now the columns are:
<unplaced contig> <placed contig> <position> <direction>

<organism>.md
Genes and other annotations found on false duplications.  The first column gives the contig containing the annotation and the remainder of the columns follow the format of the "seq_gene.md" files that can be downloaded from NCBI for each organism.
